# Supplementary material for: Tick extracellular vesicles enable arthropod feeding and promote distinct outcomes of bacterial infection
Source: Nat Commun. 2021 Jun 17;12:3696. doi: 10.1038/s41467-021-23900-8 (PMC8211691; doi:10.1038/s41467-021-23900-8)
Supplement: Supplementary file 4 — Supplementary Data 1 [file 41467_2021_23900_MOESM4_ESM.xlsx]

## Sheet: Biogenesis all values
Supplementary Data 1: In silico reconstruction of the extracellular vesicle pathway in ticks
	RABS
Human	Rab 7 (Accession# AAD02565)
Species	Target	Identity	Coverage	E-value	Accession
Mus musculus	Rab7	0.99	1	1e-153	NP_033031.2
Drosophila melanogaster	Rab7	0.76	1	5e-120	NP_524472.1
Ixodes scapularis	Rab7	0.83	0.97	5e-128	XP_002401040.1
Human	Rab11a (Accession# AAM21094.1)
Species	Target	Identity	Coverage	E-value	Accession
Mus musculus	Rab11a	1	1	1e-163	NP_059078.2
Drosophila melanogaster	Rab11, isoform B	0.86	0.99	1e-134	NP_477170.1
Ixodes scapularis	Rab11, putative	0.8287	0.99	5e-131	XP_029830336.1
Human	Rab27a (Accession# AAM21101.1)
Species	Target	Identity	Coverage	E-value	Accession
Mus musculus	Ras related protein Rab-27a	0.96	1	1e-160	NP_076124.1
Drosophila melanogaster	Rab27, isoform C	0.64	0.82	3e-86	NP_569921.1
Ixodes scapularis	ras-related protein Rab-27A	0.6963	0.86	2e-99	XP_029849196.1
Human	Rab27b (Accession# AAM21102.1)
Species	Target	Identity	Coverage	E-value	Accession
Mus musculus	ras related protein rab-27b isoform 1	0.94	1	3e-157	NP_085031.3
Drosophila melanogaster	Rab27, isoform C	0.62	0.83	3e-80	NP_569921.1
Ixodes scapularis	ras-related protein Rab-27A	0.65	0.87	8e-92	XP_029849196.1
Human	Rab35 (Accession# AAM21108.1)
Species	Target	Identity	Coverage	E-value	Accession
Mus musculus	Ras-related Rab-35	1	1	8e-150	NP_937806.1
Drosophila melanogaster	Rab35, isoform A	0.72	1	4e-101	NP_608373.1
Ixodes scapularis	Ras-related Rab-35	0.78	1	3e-116	XP_002401800.1
	ESCRT components
Human	Hrs (Accession# BAG64754)
Species	Target	Identity	Coverage	E-value	Accession
Mus musculus	Hepatocyte growth factor regulated tyrosine kinase substrate, isoform 1	0.92	0.93	0	NP_001152800.1
Drosophila melanogaster	Hepatocyte growth factor regulated tyrosine kinase substrate, isoform C	0.48	0.78	7e-92	NP_722830.2
Ixodes scapularis	hepatocyte growth factor-regulated tyrosine kinase substrate	0.51	0.91	0	XP_0029824121.1
Human	TSG101 (Accession# NP_006283)
Species	Target	Identity	Coverage	E-value	Accession
Mus musculus	Tumor susceptibility gene 101 protein	0.95	1	0	NP_068684.1
Drosophila melanogaster	Tumor susceptibility gene 101	0.5	0.98	1e-134	NP_524120.1
Ixodes scapularis	Tumor susceptibility, putative	0.5	0.95	5e-134	EEC18719.1
Human	ALIX; programmed cell death 6 interacting protein (Accession# NP_001155901)
Species	Target	Identity	Coverage	E-value	Accession
Mus musculus	Programmed cell death 6-interacting protein isoform 1	0.94	1	0	NP_001158149.1
Drosophila melanogaster	ALG-2 interacting protein X	0.41	1	0	NP_651582.1
Ixodes scapularis	Programmed cell death 6-interacting protein, putative	0.38	0.94	7e-159	EEC09687.1
	ESCRT independent
Human	Sphingomyelin neutral (Accession# NP_003071.2)
Species	Target	Identity	Coverage	E-value	Accession
Mus musculus	Sphingomyelin phosphodiesterase 2	0.77	0.99	0	NP_033239.1
Drosophila melanogaster	Uncharacterized protein Dmel CG12034	0.35	0.65	9e-51	NP_647790.1
Ixodes scapularis	Conserved hypothetical protein	0.4	0.64	6e-66	EEC04339.1
	SNAREs
Human	Syntaxin 1A (t-SNARE) (Accession# AAA20940.1)
Species	Target	Identity	Coverage	E-value	Accession
Mus musculus	Syntaxin-1A	0.98	1	0	NP_058081.2
Drosophila melanogaster	Syntaxin 1A	0.7	0.99	6e-140	NP_524475.1
Ixodes scapularis	Syntaxin, putative	0.52	0.98	9e-91	EEC18587.1
Human	Synaptobrevin 2 (VAMP2) (Accession# NP_001317054.1)
Species	Target	Identity	Coverage	E-value	Accession
Mus musculus	Vesicle-associated member protein 2	0.99	0.97	2e-80	NP_033523.1
Drosophila melanogaster	Neuronal synaptobrevin, isoform K	0.66	0.88	1e-46	NP_001261270.1
Ixodes scapularis	Synaptic vesicles-associated integral membrane protein, putative	0.67	0.73	3e-37	EEC05846.1
Human	VAMP-associated 33kDa protein (Accession# AAF67013.1)
Species	Target	Identity	Coverage	E-value	Accession
Mus musculus	Vesicle-associated membrane protein-associated protein B	0.9	1	1e-163	NP_062780.2
Drosophila melanogaster	VAMP-associated protein 33kDa, isoform A	0.44	0.76	1e-40	NP_996348.1
Ixodes scapularis	VAMP-associated protein involved in inositol metabolism, putative	0.47	0.97	1e-78	XP_002413925.1
	Tetraspanins
Human	CD9 antigen isoform 1 (Accession# NP_001760.1)
Species	Target	Identity	Coverage	E-value	Accession
Mus musculus	CD9 antigen	0.89	1	9e-151	NP_031683.1
Drosophila melanogaster	Tetraspanin 96F, isoform A	0.23	0.98	4e-23	NP_524500.1
Ixodes scapularis	Tetraspanin, putative	0.2996	0.95	6e-19	AAY66979.1
Human	CD63 antigen isoform A (Accession# NP_001244318.1)
Species	Target	Identity	Coverage	E-value	Accession
Mus musculus	CD63 antigen	0.79	1	1e-139	NP_031679.1
Drosophila melanogaster	Tetraspanin 39D	0.28	0.97	1e-32	NP_523612.3
Ixodes scapularis	Tetraspanin, putative	0.325	1	1e-39	AAY66979.1
Human	CD81 antigen isoform 2 (Accession# NP_001284578.1)
Species	Target	Identity	Coverage	E-value	Accession
Mus musculus	CD 81 antigen, isoform CRA_a	0.9	1	1e-104	EDL18193.1
Drosophila melanogaster	Tetraspanin 96F, isoform A	0.25	0.95	1e-13	NP_524500.1
Ixodes scapularis	Tetraspanin, putative	0.266	0.97	1e-14	XP_029829470.1
