# Supplementary material for: Tick extracellular vesicles enable arthropod feeding and promote distinct outcomes of bacterial infection
Source: Nat Commun. 2021 Jun 17;12:3696. doi: 10.1038/s41467-021-23900-8 (PMC8211691; doi:10.1038/s41467-021-23900-8)
Supplement: Supplementary file 5 — Supplementary Data 2 [file 41467_2021_23900_MOESM5_ESM.xlsx]

## Sheet: Total Identified Proteins
Supplementary Data 2: High-throughput proteomics analysis of cargo proteins present in I. scapularis salivary gland extracellular vesicles
Protein Number	Uniprot ID	Name	Gene ID	Molecular weight (KDa)	Total #peptides	Unique peptides	Human Homolog	UniProt ID (Homo sapiens)γ	E-value	Gene Code	Function (GO)ƙ
1	B7QLU2	20-hydroxysteroid dehydrogenase putative	IscW_ISCW014791	28	1*	1	Carbonyl reductase [NADPH] 1 isoform 1	P16152	1e-85	CBR1	Oxidation and reduction (GO:0055114)
2	B7QFN3	26S proteasome regulatory subunit putative (Fragment)	IscW_ISCW022026	40.77	1*	1	ATPase family AAA domain-containing protein 1 isoform 1	Q8NBU5	6e-167	Atad1	Nucleotide binding (GO:0000166)
3	B7PEA9	40S ribosomal protein putative	IscW_ISCW003489	28	1*	1	40S ribosomal protein S2	P15880	1e-126	RPS2	Translation (GO:0006412)
4	B7PD38	40S ribosomal protein S12	IscW_ISCW017361	13.48	1*	1	40S ribosomal protein S12	P25398	2e-71	RPS12	Translation (GO:0006412)
5	Q4PM10	40S ribosomal protein S14 putative	IscW_ISCW023299	16	3	2	40S ribosomal protein S14	P62263	6e-87	RPS14	Translation (GO:0006412)
6	B7QG34	40S ribosomal protein S26	IscW_ISCW013037	13	1*	1	40S ribosomal protein S26	P62854	3e-59	RPS26	Translation (GO:0006412)
7	B7P0U0	40S ribosomal protein S27A putative	IscW_ISCW000125	19	6	3	ubiquitin-40S ribosomal protein S27a precursor	P62979	8e-94	RPS27A	Translation (GO:0006412)
8	B7PSQ6	40S ribosomal protein S3a	IscW_ISCW008069	30	1*	1	40S ribosomal protein S3a isoform 1	P61247	6e-102	RPS3A	Translation (GO:0006412)
9	Q4PMB9	40S ribosomal protein S5	IscW_ISCW012831	23	3	3	40S ribosomal protein S5	P46782	5e-132	RPS5	Translation (GO:0006412)
10	B7QMT4	40S ribosomal protein S8	IscW_ISCW015393	24	3	2	40S ribosomal protein S8	P62241	2e-113	RPS8	Translation (GO:0006412)
11	B7QIP4	4SNc-Tudor domain protein putative	IscW_ISCW014289	98	2	2	Staphylococcal nuclease domain-containing protein 1	Q7KZF4	0	SND1	Transcription, DNA-templated (GO:0006351)
12	B7PRG2	60S acidic ribosomal protein P0	IscW_ISCW007303	35	3	3	60S acidic ribosomal protein P0	P05388	2e-145	RPLP0	Translation (GO:0006412)
13	B7QLY1	60S ribosomal protein L13	IscW_ISCW023068	19	1*	1	60S ribosomal protein L13 isoform 1	P26373	4e-62	RPL13	Translation (GO:0006412)
14	B7QA40	60S ribosomal protein L23 putative	IscW_ISCW024803	22	1*	1	Ribosomal protein L23a	P62750	2e-69	RPL23A	Translation (GO:0006412)
15	B7QBZ0	65-kDa macrophage protein putative (Fragment)	IscW_ISCW012584	70	2	2	Plastin-3 isoform 1	P13797	0	PLS3	Actin filament bundle assembly (GO:0051017)
16	B7Q1Y2	6-phosphogluconate dehydrogenase decarboxylating (Fragment)	IscW_ISCW010101	55	7	6	6-phosphogluconate dehydrogenase, decarboxylating isoform 1	P52209	0	PGD	Oxidation and reduction (GO:0055114) Pentose-phosphate shunt (GO:0006098)
17	B7QDA7	80 kD MCM3-associated protein putative	IscW_ISCW022606	164.54	1*	1	Minichromosome maintenance complex component 3 associated protein	O60318	3e-124	MCM3AP	Immune system process (GO:0002376) Protein transport (GO:0015031) mRNA transport (GO:0051028)
18	B7PC28	ABC transporter putative	IscW_ISCW016982	189.8	1*	1	ATP-binding cassette, sub-family A (ABC1), member 3	Q99758	0	ABCA3	Transmembrane transport (GO:0055085) Lipid transport (GO:0006869) Response to drug (GO:0042493)
19	B7P6B0	Aconitase/homoaconitase putative (Fragment)	IscW_ISCW016071	69.89	1*	1	Iron-responsive regulatory protein/iron regulatory protein 1	P21399	0	ACO1	Cellular iron ion homeostasis (GO:0006879) Tricarboxylic acid cycle (GO:0006099)
20	B7PBG2	Actin putative (Fragment)	IscW_ISCW024111	38	19	17	Actin, cytoplasmic 2	P63261	0	ACTG1	Platelet aggregation (GO:0070527) Cell junction assembly (GO:0034329) Fc-gamma receptor signaling pathway involved in phagocytosis (GO:0038096) Response to mechanical stimulus (GO:0009612)
21	B7P258	Actin putative	IscW_ISCW016175	41.2	1*	1	Mutant beta-actin (beta'-actin)	P60709	7e-156	ACTB	Cell junction assembly (GO:0034329) Cell motility (GO:0048870) Platelet aggregation (GO:0070527) Fc-gamma receptor signaling pathway involved in phagocytosis (GO:0038096)
22	B7PMY6	Actin depolymerizing factor putative	IscW_ISCW006326	17	4	4	Cofilin-1	P23528	4e-09	CFL1	Cytoskeleton organization (GO:0007010) Negative regulation of apoptotic process (GO:0043066) Rho protein signal transduction (GO:0007266) Interleukin-12-mediated signaling pathway (GO:0035722)
23	B7PCP7	Actin-related protein 2/3 complex subunit 5	IscW_ISCW017220	17	1*	1	Actin-related protein 2/3 complex subunit 5 isoform 1	O15511	5e-53	ARPC5	Cell migration (GO:0016477) Neutrophil degranulation (GO:0043312) Fc-gamma receptor signaling pathway involved in phagocytosis (GO:0038096) Regulation of dendritic spine morphogenesis (GO:0061001)
24	B7Q9G6	Adenine phosphoribosyltransferase putative	IscW_ISCW010922	21	1*	1	Adenine phosphoribosyltransferase isoform b	P07741	5e-36	APRT	Nucleoside metabolic process (GO:0009116) Purine ribonucleoside salvage (GO:0006166) Neutrophil degranulation (GO:0043312)
25	B7PXK0	Adenosine diphosphatase putative	IscW_ISCW010120	54	1*	1	Ectonucleoside triphosphate diphosphohydrolase 3 isoform 2	O75355	6e-56	ENTPD3	Nucleobase-containing small molecule catabolic process (GO:0034656)
26	B7PTQ4	ADP ribosylation factor 79F putative	IscW_ISCW007159	20.11	2	1	ADP-ribosylation factor 5	P84085	8e-101	ARF5	Vesicle-mediated transport (GO:0016192) Protein transport (GO:0015031)
27	B7Q4Q3	ADP/ATP translocase putative	IscW_ISCW021753	27	1*	1	ADP/ATP translocase 3	P12236	4e-150	SLC25A6	Transmembrane transport (GO:0055085) Adenine transport (GO:0015853)
28	B7Q4Q4	ADP/ATP translocase putative	IscW_ISCW021754	33.44	1*	1	Adenine nucleotide translocator-2	P05141	0	SLC25A5	Transmembrane transport (GO:0055085) Adenine transport (GO:0015853)
29	B7QCW2	ADP-ribosylation factor	IscW_ISCW022927	21	3	2	ADP-ribosylation factor 1	P84077	1e-132	ARF1	Vesicle-mediated transport (GO:0016192) Dendritic spine organization (GO:0097061) Protein transport (GO:0015031) Regulation of Arp2/3 complex-mediated actin nucleation (GO:0034315) Interleukin-12-mediated signaling pathway (GO:0035722)
30	B7QAL5	Aldehyde dehydrogenase putative (Fragment)	IscW_ISCW012082	54	6	5	Retinal dehydrogenase 2 isoform 1	O94788	0	ALDH1A2	Regulation of endothelial cell proliferation (GO:0001936) Oxidation-reduction process (GO:0055114) Neuron differentiation (GO:0030182)
31	B7PJS8	Aldehyde dehydrogenase putative	IscW_ISCW003922	24	2	1	Aldehyde dehydrogenase 2	P05091	4e-90	ALDH2	Oxidation-reduction process (GO:0055114) Alcohol metabolic process (GO:0006066) Electron transport chain (GO:0022900)
32	B7QFL6	Aldehyde dehydrogenase putative	IscW_ISCW012534	61	2	2	Fatty aldehyde dehydrogenase isoform 2	P51648	4e-81	ALDH3A2	Cellular aldehyde metabolic process (GO:0006081) Oxidation-reduction process (GO:0055114) Sphingolipid biosynthetic process (GO:0030148)
33	B7P0L3	Alkaline phosphatase putative	IscW_ISCW000162	46	1*	1	Alkaline phosphatase, liver/bone/kidney	P05186	2e-78	ALPL	Cellular response to organic cyclic compound (GO:0071407) Skeletal system development (GO:0001501) Dephosphorylation (GO:0016311)
34	B7Q8W6	Alkyl hydroperoxide reductase thiol specific antioxidant putative	IscW_ISCW010532	25	4	4	Peroxiredoxin-1	Q06830	2e-108	PRDX1	Response to reactive oxygen species (GO:0000302) Oxidation-reduction process (GO:0055114) Natural killer cell activation (GO:0030101) Regulation of stress-activated MAPK cascade (GO:0032872) Cell proliferation (GO:0008283)
35	B7Q9E5	Alpha-2-macroglobulin receptor-associated protein putative	IscW_ISCW010822	40	1*	1	Alpha-2-macroglobulin receptor-associated protein precursor	P30533	6e-36	LRPAP1	Regulation of receptor-mediated endocytosis (GO:0048259) Negative regulation of cell death (GO:0060548) Extracellular negative regulation of signal transduction (GO:1900116)
36	B7QJH6	Alpha-actinin putative	IscW_ISCW013566	89	13	13	Alpha-actinin-4 isoform 1	O43707	0	ACTN4	Platelet degranulation (GO:0002576) Regulation of apoptotic process (GO:0042981) Vesicle transport along actin filament (GO:0030050) Protein transport (GO:0015031) Positive regulation of NIK/NF-kappaB signaling (GO:1901224)
37	B7P7W0	Alpha-crystallin B chain putative	IscW_ISCW002513	19	2	1	Alpha B crystallin	P02511	7e-29	CRYAB	Protein folding (GO:0006457) Protein homooligomerization (GO:0051260) Negative regulation of apoptotic process (GO:0043066) Response to hydrogen peroxide (GO:0042542)
38	B7QMC8	Alpha-macroglobulin putative (Fragment)	IscW_ISCW023777	121	5	5	Alpha-2-macroglobulin-like 1, isoform CRA_a	A8K2U0	3e-86	A2ML1	Regulation of endopeptidase activity (GO:0052548)
39	B7Q698	Amino acid transporter putative (Fragment)	IscW_ISCW021396	66	9	6	Neutral and basic amino acid transport protein rBAT	Q07837	1e-54	SLC3A1	Amino acid transport (GO:0006865) Carbohydrate metabolic process (GO:0005975)
40	B7PV68	Aminoimidazole-4-carboxamide ribonucleotidetransformylase/IMP cyclohydrolase putative (Fragment)	IscW_ISCW007783	64	2	1	AICAR formyltransferase/IMP cyclohydrolase bifunctional enzyme	P31939	0	ATIC	de novo' IMP biosynthetic process (GO:0006189) Nucleoside metabolic process (GO:0009116) Tetrahydrofolate biosynthetic process (GO:0046654)
41	B7PZN3	Aminopeptidase putative	IscW_ISCW008629	67	1*	1	Aminopeptidase puromycin sensitive, isoform CRA_a	P55786	0	NPEPPS	Proteolysis (GO:0006508) Protein polyubiquitination (GO:0000209) Cellular response to hypoxia (GO:0071456)
42	B7P256	AMP dependent CoA ligase putative (Fragment)	IscW_ISCW001369	23.5	1*	1	Acyl-CoA synthetase short-chain family member 1	Q9NUB1	4e-09	ACSS1	Acetyl-CoA biosynthetic process (GO:0006085) Propionate biosynthetic process (GO:0019542)
43	B7QMV2	Amyloid beta A4 protein (APP)-binding protein putative	IscW_ISCW015381	21.59	1*	1	Amyloid-beta A4 precursor protein-binding family A member 1	Q02410	3e-133	APBA1	Neurotransmitter secretion (GO:0007269) Chemical synaptic transmission (GO:0007268) Protein transport (GO:0015031)
44	B7PIP9	Ankyrin 2 3/unc44 putative	IscW_ISCW018406	243.5	5	5	Ankyrin-3 isoform 3	Q12955	0	ANK3	ER to Golgi vesicle-mediated transport (GO:0006888) Signal transduction (GO:0007165) Mitotic cytokinesis (GO:0000281) Membrane assembly (GO:0071709)
45	B7Q240	Ankyrin repeat containing protein	IscW_ISCW009963	65.87	2	2	Ankyrin repeat domain-containing protein 13D isoform 1	Q6ZTN6	2e-145	ANKRD13D	N/A
46	B7QC21	Annexin (Fragment)	IscW_ISCW012245	13.13	2	2	PREDICTED: annexin A5 isoform X1	P08758	1e-33	ANXA5	Platelet degranulation (GO:0002576) Signal transduction (GO:0007165) Hemostasis (GO:0007599)
47	B7PH05	Apolipophorin putative (Fragment)	IscW_ISCW004529	64.2	9	9	Von Willebrand factor, isoform CRA_b	P04275	5e-06	VWF	Platelet degranulation (GO:0002576) Cell adhesion (GO:0007155) Hemostasis (GO:0007599)
48	B7PDX6	Aquaporin putative (Fragment)	IscW_ISCW003955	17.5	1*	1	Aquaporin-9 isoform 2	O43315	4e-24	AQP9	Water transport (GO:0006833) Immune response (GO:0006955) Transmembrane transport (GO:0055085) Cellular response to cAMP (GO:0071320)
49	B7QGW7	Armadillo putative (Fragment)	IscW_ISCW023688	87.04	2	2	Catenin beta-1 isoform 2	P35222	0	CTNNB1	Transcription by RNA polymerase II (GO:0006366) Cell adhesion (GO:0007155) Wnt signaling pathway (GO:0016055) Cell differentiation (GO:0030154) T cell differentiation (GO:0030217)
50	B7QCK2	ATP synthase subunit alpha	IscW_ISCW011988	59.84	4	3	ATP synthase, H+ transporting, mitochondrial F1 complex, alpha subunit 1, cardiac muscle	P25705	0	ATP5F1A	Lipid metabolic process (GO:0006629) ATP biosynthetic process (GO:0006754) Negative regulation of endothelial cell proliferation (GO:0001937) Positive regulation of blood vessel endothelial cell migration (GO:0043536)
51	B7P6A7	ATP synthase subunit alpha	IscW_ISCW016068	56.3	2	1	ATP synthase, H+ transporting, mitochondrial F1 complex, alpha subunit 1, cardiac muscle	P25705	0	ATP5F1A	Lipid metabolic process (GO:0006629) ATP biosynthetic process (GO:0006754) Negative regulation of endothelial cell proliferation (GO:0001937) Positive regulation of blood vessel endothelial cell migration (GO:0043536)
52	B7QE46	ATP synthase subunit beta	IscW_ISCW012509	60.74	6	3	ATP synthase subunit beta, mitochondrial precursor	P06576	0	ATP5F1B	Lipid metabolic process (GO:0006629) ATP biosynthetic process (GO:0006754) Positive regulation of blood vessel endothelial cell migration (GO:0043536) Negative regulation of cell adhesion involved in substrate-bound cell migration (GO:0006933) Regulation of intracellular pH (GO:0051453)
53	B7Q3D3	ATP-citrate synthase putative	IscW_ISCW009919	53.91	1*	1	ATP citrate lyase, isoform CRA_c	P53396	9e-122	ACLY	Acetyl-CoA biosynthetic process (GO:0006085) Lipid metabolic process (GO:0006629) Neutrophil degranulation (GO:0043312)
54	B7PNN0	ATP-dependent RNA helicase putative (Fragment)	IscW_ISCW005462	119.891	1*	1	Pre-mRNA-splicing factor ATP-dependent RNA helicase DHX16 isoform 1	O60231	0	DHX16	mRNA processing (GO:0006397)
55	B7QH25	Axis inhibition protein putative	IscW_ISCW013850	88.59	1*	1	Axin-1 isoform b	O15169	5e-33	AXIN1	Signal transduction (GO:0007165) Wnt signaling pathway (GO:0016055) Activation of JUN kinase activity (GO:0007257) Beta-catenin destruction complex assembly (GO:1904885)
56	A0A068EU07	Blood meal-induced serine protease inhibitor	IscW_ISCW023619	43.42	5	3	Human plasminogen activator inhibitor-2. Loop (66-98) Deletion Mutant	P05120	1e-61	SERPINB2	Fibrinolysis (GO:0042730) Interleukin-12-mediated signaling pathway (GO:0035722) Negative regulation of apoptotic process (GO:0043066) Negative regulation of endopeptidase activity (GO:0010951) Wound healing (GO:0042060)
57	B7PPV3	Box H/ACA snoRNP putative (Fragment)	IscW_ISCW019216	14.07	1*	1	NHP2-like protein 1	P55769	3e-49	SNU13	Translation (GO:0006412) mRNA processing (GO:0006397)
58	B7P374	Bromodomain-containing protein putative	IscW_ISCW016192	107.067	1*	1	Bromodomain adjacent to zinc finger domain protein 2B isoform b	Q9UIF8	4e-37	BAZ2B	Transcription, DNA-templated (GO:0006351)
59	B7Q1Z1	Ca2+-dependent activator protein for secretion 2 isoform A putative	IscW_ISCW020046	153.33	1*	1	PREDICTED: calcium-dependent secretion activator 1 isoform X46	Q9ULU8	0	CADPS	Exocytosis (GO:0006887) Protein transport (GO:0015031) Vesicle organization (GO:0016050)
60	B7QAX4	Calponin putative (Fragment)	IscW_ISCW024817	16.92	1*	1	Transgelin-3	Q9UI15	5e-23	TAGLN3	Negative regulation of transcription by RNA polymerase II (GO:0000122) Central nervous system development (GO:0007417)
61	B7PHB6	Calponin putative	IscW_ISCW004111	19.27	3	3	Transgelin-3	Q9UI15	3e-23	TAGLN3	Negative regulation of transcription by RNA polymerase II (GO:0000122) Central nervous system development (GO:0007417)
62	Q68HD1	Calreticulin	IscW_ISCW008184	47.61	2	2	Calreticulin precursor variant	P27797	0	CALR	Antigen processing and presentation of peptide antigen via MHC class I (GO:0002474) Regulation of transcription, DNA-templated (GO:0006355) Protein folding (GO:0006457) Positive regulation of cell cycle (GO:0045787) Positive regulation of phagocytosis (GO:0050766) Cellular response to organic substance (GO:0071310) Positive regulation of NIK/NF-kappaB signaling (GO:1901224) Vesicle fusion with en…
63	B7P2T6	cAMP-response element binding protein putative	IscW_ISCW001814	54.5	1*	1	cAMP responsive element binding protein 3-like 4, isoform CRA_b	Q8TEY5	3e-51	CREB3L4	Transcription, DNA-templated (GO:0006351) Response to unfolded protein (GO:0006986)
64	B7QEN3	Carbonic anhydrase putative (Fragment)	IscW_ISCW013450	30.87	2	2	Carbonic anhydrase 3	P07451	1e-45	CA3	Response to oxidative stress (GO:0006979) Bicarbonate transport (GO:0015701) Dephosphorylation (GO:0016311)
65	B7PHC3	Carbon-nitrogen hydrolase putative	IscW_ISCW004822	52.56	1*	1	Pantetheinase precursor	O95497	5e-61	VNN1	Inflammatory response (GO:0006954) Response to oxidative stress (GO:0006979) Pantothenate metabolic process (GO:0015939) Positive regulation of T cell differentiation in thymus (GO:0033089) Neutrophil degranulation (GO:0043312) Cell-cell adhesion (GO:0098609)
66	B7QNM8	CD151 antigen putative	IscW_ISCW023965	42.54	1*	1	Uroplakin-1a isoform 1	O00322	2e-08	UPK1A	Cell surface receptor signaling pathway (GO:0007166) Epithelial cell differentiation (GO:0030855) Protein complex oligomerization (GO:0051259)
67	B7Q9K4	CDGSH iron sulfur domain-containing protein putative	IscW_ISCW020925	10.97	1*	1	CDGSH iron-sulfur domain-containing protein 1	Q9NZ45	8e-32	CISD1	Regulation of cellular respiration (GO:0043457)
68	B7Q2R9	Cell adhesion molecule putative	IscW_ISCW010023	106.99	1*	1	Usherin isoform B precursor	O75445	5e-14	USH2A	Sensory perception of sound (GO:0007605) photoreceptor cell maintenance (GO:0045494) Sensory perception of light stimulus (GO:0050953)
69	B7QFI5	Cell adhesion molecule putative	IscW_ISCW021897	225.47	1*	1	Usherin isoform B precursor	O75445	3e-20	USH2A	Sensory perception of sound (GO:0007605) Photoreceptor cell maintenance (GO:0045494) Sensory perception of light stimulus (GO:0050953)
70	B7PZ24	Chaperonin complex component TCP-1 delta subunit putative	IscW_ISCW008709	46.01	6	4	T-complex protein 1 subunit zeta isoform a	P40227	0	CCT6B	Protein folding (GO:0006457) Positive regulation of telomere maintenance via telomerase (GO:0032212)
71	B7QJ21	Chaperonin complex component TCP-1 eta subunit putative	IscW_ISCW023397	58.04	2	2	T-complex protein 1 subunit eta isoform a	Q99832	0	CCT7	Protein folding (GO:0006457) Positive regulation of telomere maintenance via telomerase (GO:0032212) Protein stabilization (GO:0050821)
72	B7QAM1	Chaperonin complex component TCP-1 theta subunit putative	IscW_ISCW012934	58.14	1*	1	T-complex protein 1 subunit theta isoform 1	P50990	0	CCT8	Protein folding (GO:0006457) Positive regulation of telomere maintenance via telomerase (GO:0032212) Neutrophil degranulation (GO:0043312) Pore complex assembly (GO:0046931)
73	B7Q6Y2	Chaperonin subunit putative	IscW_ISCW011431	58.9	1*	1	T-complex protein 1 subunit epsilon isoform a	P48643	0	CCT5	Protein folding (GO:0006457) Positive regulation of telomere maintenance via telomerase (GO:0032212) Protein stabilization (GO:0050821)
74	B7PEV0	Chaperonin subunit putative	IscW_ISCW017824	60.48	4	4	60 kDa heat shock protein, mitochondrial	P10809	0	HSPD1	MyD88-dependent toll-like receptor signaling pathway (GO:0002755) T cell activation (GO:0042110) B cell activation (GO:0042113) Protein folding (GO:0006457) Regulation of transcription by RNA polymerase II (GO:0006357) Response to unfolded protein (GO:0006986)
75	B7PII1	Chitin synthase putative	IscW_ISCW017789	177.922	1*	1	High affinity choline transporter 1 isoform c	Q9GZV3	2e-31	SLC5A7	Ion transport (GO:0006811) Neurotransmitter secretion (GO:0007269) Synaptic transmission, cholinergic (GO:0007271) Acetylcholine biosynthetic process (GO:0008292) Transmembrane transport (GO:0055085)
76	B7P9L6	Chitinase putative (Fragment)	IscW_ISCW016746	41.722	1*	1	Chitinase-3-like protein 1 precursor	P36222	8e-60	CHI3L1	Inflammatory response (GO:0006954) Positive regulation of protein kinase B signaling (GO:0051897) Positive regulation of angiogenesis (GO:0045766) Activation of NF-kappaB-inducing kinase activity (GO:0007250)
77	B7P5R2	Chitinase putative	IscW_ISCW016323	40.71	3	3	Chitotriosidase precursor	Q13231	4e-68	CHIT1	Carbohydrate metabolic process (GO:0005975 ) Chitin metabolic process (GO:0006030) Immune response (GO:0006030)
78	B7Q826	Clathrin adaptor complex small subunit	IscW_ISCW011294	17.003	1*	1	AP-2 complex subunit sigma isoform AP17	P53680	5e-97	AP2S1	Endocytosis (GO:0006897) Protein transport (GO:0015031) Vesicle-mediated transport (GO:0016192) Ephrin receptor signaling pathway (GO:0048013)
79	B7PUK8	Clathrin heavy chain putative (Fragment)	IscW_ISCW019441	184.653	4	4	Clathrin heavy chain 1 isoform 1	Q00610	0	CLTC	Intracellular protein transport (GO:0006886) Autophagy (GO:0006914) Vesicle-mediated transport (GO:0016192) Receptor internalization (GO:0031623) Cell division (GO:0051301)
80	B7P5W5	Cleavage and polyadenylation specificity factor putative	IscW_ISCW001347	140.034	1*	1	Cleavage and polyadenylation specificity factor	Q10570	0	CPSF1	mRNA processing (GO:0006397)
81	B7QCV5	Cleavage/polyadenylation factor Ia subunit Clp1p putative	IscW_ISCW012465	80.933	1*	1	NOL9 protein	Q5SY16	2e-50	NOL9	rRNA processing (GO:0006364)
82	B7PIM5	CNDP dipeptidase putative (Fragment)	IscW_ISCW017703	52.853	2	2	Cytosolic non-specific dipeptidase isoform 1	Q96KP4	0	CNDP2	Proteolysis (GO:0006508) Glutathione biosynthetic process (GO:0006750)
83	B7PKA9	Coiled-coil tumor protein D52 putative	IscW_ISCW006441	21.957	4	4	Tumor protein D54 isoform e	O43399	2e-25	TPD52L2	Regulation of cell proliferation (GO:0042127)
84	B7PXJ9	COPII vesicle protein putative	IscW_ISCW010119	32.007	1*	1	Endoplasmic reticulum-Golgi intermediate compartment protein 1	Q969X5	1e-130	ERGIC1	Vesicle-mediated transport (GO:0016192)
85	B7Q4X8	Coupling protein TraD putative (Fragment)	IscW_ISCW011100	38.295	1*	1	Conjugal transfer protein TraG	N/A	1e-06	N/A	N/A
86	B7QH66	Crystallin alpha B putative (Fragment)	IscW_ISCW023576	21.449	3	3	Alpha-crystallin B chain	P02511	9e-27	CRYAB	Protein folding (GO:0006457) Response to hypoxia (GO:0001666) Regulation of cell death (GO:0010941) Stress-activated MAPK cascade (GO:0051403)
87	B7PWU8	Cuticular protein putative	IscW_ISCW019781	25.847	1*	1	N/A	N/A	N/A	N/A	Structural constituent of cuticle (GO:0042302)
88	B7QLK1	Cysteinyl-tRNA synthetase putative	IscW_ISCW015021	60.13	1*	1	Probable cysteine--tRNA ligase, mitochondrial isoform 1	Q9HA77	6e-135	CARS2	Translation (GO:0006412) Cysteinyl-tRNA aminoacylation (GO:0006423)
89	B7QDS6	Cytidylate kinase putative (Fragment)	IscW_ISCW012446	19.219	2	2	Cytidine monophosphate (UMP-CMP) kinase 1, cytosolic	P30085	1e-62	CMPK1	UMP biosynthetic process (GO:0006222) Nucleoside monophosphate phosphorylation (GO:0046940)
90	B7QCB3	Cytochrome B5 putative	IscW_ISCW022108	15.146	3	3	Cytochrome b5	P00167	3e-43	CYB5A	Oxidation-reduction process (GO:0055114) Proton transmembrane transport (GO:1902600) L-ascorbic acid metabolic process (GO:0019852)
91	B7QH07	Cytoplasmic dynein heavy chain putative	IscW_ISCW023533	146.452	1*	1	Cytoplasmic dynein 2 heavy chain 1 isoform X3	Q8NCM8	0	DYNC2H1	Microtubule-based movement (GO:0007018) Cell projection organization (GO:0030030) Neuron differentiation (GO:0030182) Cilium assembly (GO:0060271)
92	B7PIZ8	Cytoskeletal protein Sojo putative	IscW_ISCW017899	128.898	1*	1	N/A	N/A	N/A	N/A	Oxidation-reduction process (GO:0055114)Ɨ
93	B7P3M8	D-3-phosphoglycerate dehydrogenase (Fragment)	IscW_ISCW015967	49.612	2	2	D-3-phosphoglycerate dehydrogenase	O43175	8e-154	PHGDH	Cellular amino acid biosynthetic process (GO:0008652) Regulation of gene expression (GO:0010468) Brain development (GO:0007420) Oxidation-reduction process (GO:0055114)
94	B7Q686	Dehydrogenase putative	IscW_ISCW021418	38.704	1*	1	(R)-3-hydroxybutyrate dehydrogenase	Q02338	2e-45	BDH1	Ketone body catabolic process (GO:0046952) Oxidation-reduction process (GO:0055114)
95	B7PG26	Diacylglycerol kinase (Fragment)	IscW_ISCW004738	95.898	1*	1	Diacylglycerol kinase, theta 110kDa	P52824	0	DGKQ	Regulation of transcription by RNA polymerase II (GO:0006357) Phosphatidic acid biosynthetic process (GO:0006654) G-protein coupled receptor signaling pathway (GO:0007186) Platelet activation (GO:0030168) Glycerolipid metabolic process (GO:0046486)
96	B7QAP3	Dihydropteridine reductase putative	IscW_ISCW022552	26.174	2	2	Dihydropteridine reductase isoform 1	P09417	2e-32	QDPR	Oxidation-reduction process (GO:0055114) Tetrahydrobiopterin biosynthetic process (GO:0006729) L-phenylalanine catabolic process (GO:0006559)
97	B7QG52	Dihydropyrimidine dehydrogenase [NADP(+)]	IscW_ISCW022746	91.581	1*	1	Dihydropyrimidine dehydrogenase	Q12882	0	DPYD	Pyrimidine nucleobase catabolic process (GO:0006208) Oxidation-reduction process (GO:0055114)
98	B7PV52	DNA double-strand break repair rad50 ATPase putative	IscW_ISCW006918	59.646	5	5	N/A	N/A	N/A	N/A	N/A
99	B7P2L8	DNA-directed RNA polymerase subunit (Fragment)	IscW_ISCW015926	182.515	1*	1	Polymerase (RNA) I polypeptide A, 194kDa	O95602	0	POLR1A	Transcription, DNA-templated (GO:0006351) Negative regulation of protein localization to nucleolus (GO:1904750)
100	B7QDK0	E1A-binding protein p400 putative (Fragment)	IscW_ISCW013403	261.444	2	2	Transcriptional activator SRCAP	Q6ZRS2	0	SRCAP	Transcription, DNA-templated (GO:0006351) Histone acetylation (GO:0016573)
101	B7PXU2	E1-E2 ATPase putative (Fragment)	IscW_ISCW009225	107.161	2	1	Sarcoplasmic/endoplasmic reticulum calcium ATPase 1 isoform a	O14983	0	ATP2A1	Ion transport (GO:0006811) Response to endoplasmic reticulum stress (GO:0034976) Maintenance of mitochondrion location (GO:0051659)
102	B7QMV1	Elongation factor putative	IscW_ISCW015380	79.111	15	15	Elongation factor 2	P13639	0	EEF2	Translation (GO:0006412) Positive regulation of translation (GO:0045727) Neutrophil degranulation (GO:0043312) Response to endoplasmic reticulum stress (GO:0034976)
103	B7QA72	Elongation factor 1 beta/delta chain putative	IscW_ISCW013304	30.022	1*	1	Elongation factor 1-delta isoform 2	P29692	1e-67	EEF1D	Transcription, DNA-templated (GO:0006351) Translational elongation (GO:0006414) Cellular response to ionizing radiation (GO:0071479)
104	B7Q349	Elongation factor 1-alpha	IscW_ISCW020299	50.754	19	18	Elongation factor 1-alpha 2	Q05639	0	EEF1A2	Translation (GO:0006412) Positive regulation of apoptotic process (GO:0043065) Regulation of chaperone-mediated autophagy (GO:1904714) Positive regulation of lipid kinase activity (GO:0090218)
105	B7PT52	Embryonic protein DC-8 putative	IscW_ISCW008417	84.821	1*	1	N/A	N/A	N/A	N/A	N/A
106	B7PK74	Endothelin converting enzyme putative	IscW_ISCW004067	33.375	1*	1	ECE2	P0DPD6	2e-11	ECE2	Proteolysis (GO:0006508) Methylation (GO:0032259) Peptide hormone processing (GO:0016486)
107	B7PPK7	Endothelin-converting enzyme putative (Fragment)	IscW_ISCW006696	74.809	1*	1	Endothelin converting enzyme 1	P42892	7e-42	ECE1	Proteolysis (GO:0006508) Endothelin maturation (GO:0034959) Regulation of vasoconstriction (GO:0019229) Substance P catabolic process (GO:0010814)
108	B7PJP9	Enolase putative	IscW_ISCW017666	21.493	1*	1	2-phosphopyruvate-hydratase alpha-enolase	P06733	1e-108	ENO1	Transcription, DNA-templated (GO:0006351) Glycolytic process (GO:0006096) Positive regulation of ATP biosynthetic process (GO:2001171)
109	B7PD76	Erythrocyte band 7 integral membrane protein putative (Fragment)	IscW_ISCW002156	29.842	1*	1	Erythrocyte band 7 integral membrane protein isoform a	P27105	6e-130	Stom	Protein homooligomerization (GO:0051260) Neutrophil degranulation (GO:0043312) Positive regulation of protein targeting to membrane (GO:0090314)
110	B7QII6	Eukaryotic translation initiation factor 3 subunit B	IscW_ISCW014933	64.944	1*	1	Eukaryotic translation initiation factor 3, subunit 9 eta, 116kDa, isoform CRA_c	P55884	2e-179	EIF3B	Translational initiation (GO:0006413)
111	Q4PM51	Eukaryotic translation initiation factor 5A (Fragment)	IscW_ISCW020373	17.068	1*	1	Eukaryotic translation initiation factor 5A-1 isoform B	P63241	3e-65	EIF5A	Translation (GO:0006412) Apoptotic process (GO:0006915) Protein transport (GO:0015031) mRNA transport (GO:0051028)
112	B7P7C0	Fasciclin putative	IscW_ISCW001538	87.737	9	9	Transforming growth factor-beta-induced protein ig-h3 precursor	Q15582	3e-65	TGFBI	Angiogenesis (GO:0001525) Cell adhesion (GO:0007155) Cell proliferation (GO:0008283) Extracellular matrix organization (GO:0030198)
113	B7PYN9	Fatty acid synthase putative	IscW_ISCW009053	265.802	3	3	Fatty acid synthase	P49327	0	FASN	Fatty acid biosynthetic process (GO:0006633) Acetyl-CoA metabolic process (GO:0006084) Oxidation-reduction process (GO:0055114)
114	B7QMW0	Fatty acid-binding protein FABP putative	IscW_ISCW015316	14.859	5	5	Myelin P2 protein isoform 1	P02689	1e-32	PMP2	Membrane organization (GO:0061024)
115	B7PZB3	Fibrinogen putative	IscW_ISCW009412	66.062	1*	1	Ficolin (collagen/fibrinogen domain containing) 1, isoform CRA_d	O00602	4e-43	FCN1	Complement activation, lectin pathway (GO:0001867) Immune system process (GO:0002376) G-protein coupled receptor signaling pathway (GO:0007186) Neutrophil degranulation (GO:0043312) Positive regulation of interleukin-8 secretion (GO:2000484)
116	B7PLR3	Filamin-C putative	IscW_ISCW006509	73.039	6	6	Filamin-C isoform a	Q14315	0	FLNC	Cell junction assembly (GO:0034329) Muscle fiber development (GO:0048747)
117	B7PDF3	FKBP-type peptidyl-prolyl cis-trans isomerase putative	IscW_ISCW002430	13.036	1*	1	Peptidyl-prolyl cis-trans isomerase FKBP7 isoform b precursor	Q9Y680	5e-17	FKBP7	Protein peptidyl-prolyl isomerization (GO:0000413)
118	B7PJY6	Flavonol reductase/cinnamoyl-CoA reductase putative	IscW_ISCW003581	22.153	2	2	Flavin reductase (NADPH)	P30043	4e-67	BLVRB	Heme catabolic process (GO:0042167) Oxidation-reduction process (GO:0055114)
119	B7PLL4	Fructose-1 6-bisphosphatase putative (Fragment)	IscW_ISCW005292	36.482	1*	1	Fructose-1,6-bisphosphatase 1	P09467	2e-159	FBP1	Gluconeogenesis (GO:0006094) Negative regulation of Ras protein signal transduction (GO:0046580) Protein homotetramerization (GO:0051289)
120	B7Q5H9	Fructose-bisphosphate aldolase	IscW_ISCW011371	39.448	11	11	Fructose-bisphosphate aldolase A isoform 2	P04075	0	ALDOA	Platelet degranulation (GO:0002576) Gluconeogenesis (GO:0006094) ATP biosynthetic process (GO:0006754) Actin filament organization (GO:0007015) Neutrophil degranulation (GO:0043312) Muscle cell cellular homeostasis (GO:0046716)
121	B7Q0D4	Fumarylacetoacetase putative	IscW_ISCW020196	50.451	2	2	Fumarylacetoacetase	P16930	0	FAH	Aromatic amino acid family metabolic process (GO:0009072)
122	B7PGM6	G-3-P dehydrogenase putative (Fragment)	IscW_ISCW004858	49.321	1*	1	PREDICTED: heterogeneous nuclear ribonucleoprotein Q isoform X1	O60506	0	SYNCRIP	mRNA processing (GO:0006397) Regulation of translation (GO:0006417) Cellular response to interferon-gamma (GO:0071346)
123	B7PPD6	Gamma-glutamyltransferase putative (Fragment)	IscW_ISCW005288	49.097	1*	1	Gamma-glutamyltransferase 1	P19440	3e-120	GGT1	Regulation of immune system process (GO:0002682) Proteolysis (GO:0006508) Leukotriene metabolic process (GO:0006691) Glutathione catabolic process (GO:0006751)
124	B7QEF7	Gb2-cadherin putative	IscW_ISCW022276	170.363	1*	1	Cadherin EGF LAG seven-pass G-type receptor 2 precursor	Q9HCU4	5e-82	CELSR2	Regulation of transcription, DNA-templated (GO:0006355) Signal transduction (GO:0007165) G-protein coupled receptor signaling pathway (GO:0007186) Wnt signaling pathway (GO:0016055)
125	B7Q6J1	GGY domain-containing protein putative (Fragment)	IscW_ISCW021552	23.268	9	9	N/A	N/A	N/A	N/A	N/A
126	B7Q331	Glucose-6-phosphate 1-dehydrogenase (Fragment)	IscW_ISCW010043	59.566	1*	1	Glucose-6-phosphate 1-dehydrogenase isoform b	P11413	0	G6PD	Carbohydrate metabolic process (GO:0005975) Lipid metabolic process (GO:0006629) NADPH regeneration (GO:0006740) Response to iron(III) ion (GO:0010041) Erythrocyte maturation (GO:0043249) Oxidation-reduction process (GO:0055114)
127	B7QCA7	Glucosidase II putative (Fragment)	IscW_ISCW012920	102.694	1*	1	Neutral alpha-glucosidase AB isoform 2 precursor	Q14697	0	GANAB	Carbohydrate metabolic process (GO:0005975)
128	B7P4E1	Glutamate dehydrogenase putative	IscW_ISCW000393	61.022	1*	1	Glutamate dehydrogenase 1, mitochondrial isoform a precursor	P00367	0	GLUD1	Cellular amino acid metabolic process (GO:0006520) Glutamate catabolic process (GO:0006538) Oxidation-reduction process (GO:0055114) Tricarboxylic acid metabolic process (GO:0072350)
129	B7Q3U2	Glutamine: fructose-6-phosphate aminotransferase putative (Fragment)	IscW_ISCW009866	71.827	1*	1	Glutamine--fructose-6-phosphate aminotransferase [isomerizing] 1 isoform 2	Q06210	0	GFPT1	Protein N-linked glycosylation (GO:0006487) IRE1-mediated unfolded protein response (GO:0036498) Carbohydrate derivative biosynthetic process (GO:1901137)
130	B7PKR5	Glutamyl-tRNA synthetase cytoplasmic putative	IscW_ISCW018719	168.558	3	3	Bifunctional glutamate/proline--tRNA ligase	P07814	0	EPRS	Translation (GO:0006412) Cellular response to insulin stimulus (GO:0032869) Long-chain fatty acid import (GO:0044539) Protein-containing complex assembly (GO:0065003) Cellular response to interferon-gamma (GO:0071346)
131	B7PV75	Glutathione peroxidase	IscW_ISCW019584	21.448	1*	1	Phospholipid hydroperoxide glutathione peroxidase, mitochondrial isoform A precursor	P36969	4e-62	GPX4	Phospholipid metabolic process (GO:0006644) Long-chain fatty acid biosynthetic process Protein polymerization (GO:0051258) Oxidation-reduction process (GO:0055114)
132	B7PXM7	Glutathione S-transferase putative (Fragment)	IscW_ISCW024608	22.622	4	4	Glutathione transferase M1	P09488	6e-44	GSTM1	Nitrobenzene metabolic process (GO:0018916) Xenobiotic catabolic process (GO:0042178) Glutathione metabolic process (GO:0006749)
133	B7PR98	Glutathione S-transferase putative	IscW_ISCW005803	30.711	5	5	Glutathione transferase T1	P30711	5e-18	GSTT1	Glutathione metabolic process (GO:0006749) Cellular oxidant detoxification (GO:0098869)
134	B7PNJ9	Glutathione S-transferase putative	IscW_ISCW005930	10.193	1*	1	Glutathione S-transferase Mu 2 isoform 2	P28161	2e-28	GSTM2	Glutathione metabolic process (GO:0006749) Nitrobenzene metabolic process (GO:0018916) Xenobiotic catabolic process (GO:0042178) Cellular oxidant detoxification (GO:0098869)
135	B7PXG9	Glutathione S-transferase putative	IscW_ISCW009569	26.93	1*	1	Glutathione transferase M4	Q03013	6e-54	GSTM4	Glutathione metabolic process (GO:0006749) Xenobiotic catabolic process (GO:0042178) Long-chain fatty acid biosynthetic process (GO:0042759)
136	B7PKP9	Glyceraldehyde-3-phosphate dehydrogenase	IscW_ISCW018700	36.009	10	9	Glyceraldehyde-3-phosphate dehydrogenase isoform 1	P04406	0	GAPDH	Gluconeogenesis (GO:0006094) Regulation of translation (GO:0006417) Regulation of macroautophagy (GO:0016241) Positive regulation of cytokine secretion (GO:0050715) Oxidation-reduction process (GO:0055114)
137	B7Q6J2	Glycine proline-rich secreted protein putative	IscW_ISCW021553	12.112	1*	1	N/A	N/A	N/A	N/A	Salivary effector
138	B7Q9Z7	Glycine rich secreted cement protein putative (Fragment)	IscW_ISCW022619	165.025	2	2	Collagen type IV a6 chain	Q14031	0	COL4A6	Cell adhesion (GO:0007155) Extracellular matrix organization (GO:0030198)
139	B7Q6J3	Glycine-rich secreted protein putative	IscW_ISCW021554	27.448	1*	1	N/A	N/A	N/A	N/A	Salivary effectorƗ
140	B7PBB8	Glycoprotein-N-acetylgalactosamine 3-beta-galactosyltransferase 1 (Fragment)	IscW_ISCW016807	34.528	1*	1	Glycoprotein-N-acetylgalactosamine 3-beta-galactosyltransferase 1	Q9NS00	1e-101	C1GALT1	Angiogenesis (GO:0001525) O-glycan processing (GO:0016266) Cell differentiation (GO:0030154)
141	B7PKN7	GMP synthase putative (Fragment)	IscW_ISCW018543	77.155	3	3	PREDICTED: GMP synthase [glutamine-hydrolyzing] isoform X1	P49915	0	GMPS	GMP biosynthetic process (GO:0006177) Purine nucleotide biosynthetic process (GO:0006164) Glutamine metabolic process (GO:0006541)
142	B7PR58	GTP binding protein Rab-1A	IscW_ISCW006071	9.058	2	2	ras-related protein Rab-1B	Q9H0U4	3e-24	RAB1B	ER to Golgi vesicle-mediated transport (GO:0006888) Autophagy (GO:0006914) COPII vesicle coating (GO:0048208)
143	B7QIB6	GTP-binding nuclear protein	IscW_ISCW023654	25.212	2	2	RAN, member RAS oncogene family	P62826	2e-144	RAN	Protein import into nucleus, translocation (GO:0000060) DNA metabolic process (GO:0006259) miRNA metabolic process (GO:0010586) pre-miRNA export from nucleus (GO:0035281) Androgen receptor signaling pathway (GO:0030521)
144	B7QB10	Guanine nucleotide-binding protein putative (Fragment)	IscW_ISCW024783	26.098	1*	1	Guanine nucleotide binding protein (G protein), beta polypeptide 2-like 1 variant	P63244	3e-86	RACK1	Positive regulation of protein phosphorylation (GO:0001934) Translation (GO:0006412) Negative regulation of Wnt signaling pathway (GO:0030178) Positive regulation of apoptotic process (GO:0043065) Negative regulation of protein kinase B signaling (GO:0051898)
145	B7QBE1	Guanylate cyclase (Fragment)	IscW_ISCW012198	58.864	2	1	Guanine nucleotide-binding protein G(q) subunit alpha	P50148	0	GNAQ	G-protein coupled receptor signaling pathway (GO:0007186) Action potential (GO:0001508) Platelet activation (GO:0030168) Phospholipase C-activating dopamine receptor signaling pathway (GO:0060158) Regulation of canonical Wnt signaling pathway (GO:0060828)
146	B7Q057	HEAT repeat-containing protein	IscW_ISCW008558	319.752	1*	1	Protein furry homolog-like	O94915	0	FRYL	Actin filament reorganization (GO:0090527) Neuron projection development (GO:0031175) Transcription, DNA-templated (GO:0006351)
147	B7PYG7	Heat shock protein putative	IscW_ISCW009157	67.754	5	1	Heat shock 70 kDa protein 1B	P0DMV8; P0DMV9	0	HSPA1B	mRNA catabolic process (GO:0006402) Protein refolding (GO:0042026) Neutrophil degranulation (GO:0043312) Positive regulation of erythrocyte differentiation (GO:0045648) Positive regulation of NF-kB transcription factor activity (GO:0051092) Positive regulation of tumor necrosis factor-mediated signaling pathway (GO:1903265)
148	B7P1Z8	Heat shock protein putative	IscW_ISCW016090	88.662	12	12	Heat shock protein 105 kDa isoform 2	Q92598	0	HSPH1	Chaperone cofactor-dependent protein refolding (GO:0051085) Positive regulation of MHC class I biosynthetic process (GO:0045345) Positive regulation of NK T cell activation (GO:0051135) Receptor-mediated endocytosis (GO: 0006898) Regulation of cellular response to heat (GO:1900034) Response to unfolded protein (GO:0006986)
149	B7PAR6	Heat shock protein putative	IscW_ISCW017456	71.165	22	16	Heat shock cognate 71 kDa protein isoform 1	P11142	0	HSPA8	Cadherin binding (GO:0045296) Chaperone binding (GO:0051087) Chaperone cofactor-dependent protein refolding (GO:0051085) Chaperone-mediated autophagy (GO:0061684) G protein-coupled receptor binding (GO:0001664) MHC class II protein complex binding (GO:0023026) Neutrophil degranulation (GO:0043312) Response to unfolded protein (GO:0051085) Vesicle-mediated transport (GO:0016192) Viral process (GO:…
150	B7PEN4	Heat shock protein putative	IscW_ISCW017754	72.594	9	6	HSPA5 protein	P11021	0	HSPA5	ATF6-mediated unfolded protein response (GO:0036500) Chaperone cofactor-dependent protein refolding (GO:0051085) Endoplasmic reticulum unfolded protein response (GO:0030968) Negative regulation of apoptotic process (GO:0043066) Negative regulation of IRE-1 mediated unfolded protein response (GO:1903895) PERK-mediated unfolded protein response (GO:0036499) Ubiquitin-dependent ERAD pathway (GO:0030…
151	B7PWF5	Heat shock protein 20.5 putative	IscW_ISCW007793	22.842	4	4	Heat shock protein beta-1	P04792	2e-05	HSPB1	Negative regulation of protein kinase activity (GO:0006469) Response to unfolded protein (GO:0006986) Regulation of I-kB kinase/NF-kB signaling (GO:0043122) Platelet aggregation (GO:0070527) Cellular response to vascular endothelial growth factor stimulus (GO:0035924) Negative regulation of oxidative stress-induced intrinsic apoptotic signaling pathway (GO:1902176)
152	B7PIN1	Heat shock protein 20.6 putative	IscW_ISCW017709	20.788	2	2	Unnamed protein product	P04792	5e-18	HSPB1	Negative regulation of protein kinase activity (GO:0006469) Response to unfolded protein (GO:0006986) Regulation of I-kB kinase/NF-kB signaling (GO:0043122) Platelet aggregation (GO:0070527) Cellular response to vascular endothelial growth factor stimulus (GO:0035924) Negative regulation of oxidative stress-induced intrinsic apoptotic signaling pathway (GO:1902176)
153	B7Q0N5	Heat shock protein 70 (HSP70)-interacting protein putative	IscW_ISCW009689	26.787	1*	1	Hsc70-interacting protein isoform 2	P50502	1e-56	ST13	Chaperone cofactor-dependent protein refolding (GO:0051085) Negative regulation of protein refolding (GO:0061084)
154	B7Q407	Heme lipoprotein putative	IscW_ISCW021710	152.642	57	45	N/A	N/A	N/A	N/A	N/A
155	B7QGE3	Hemelipoglycoprotein putative (Fragment)	IscW_ISCW012424	151.678	10	3	BMP-binding endothelial regulator protein isoform X2	Q8N8U9	5e-06	BMPER	Blood vessel endothelial cell proliferation involved in sprouting angiogenesis (GO:0002043) Negative regulation of BMP signaling pathway (GO:0030514) Positive regulation of ERK1 and ERK2 cascade (GO:0070374)
156	B7QIL0	Hemelipoglycoprotein putative (Fragment)	IscW_ISCW014675	172.442	5	1	PREDICTED: BMP-binding endothelial regulator protein isoform X2	Q8N8U9	9e-11	BMPER	Blood vessel endothelial cell proliferation involved in sprouting angiogenesis (GO:0002043) Negative regulation of BMP signaling pathway (GO:0030514) Positive regulation of ERK1 and ERK2 cascade (GO:0070374)
157	B7Q406	Hemelipoglycoprotein putative	IscW_ISCW021709	177.654	30	18	BMP-binding endothelial regulator protein isoform X2	Q8N8U9	5e-11	BMPER	Blood vessel endothelial cell proliferation involved in sprouting angiogenesis (GO:0002043) Negative regulation of BMP signaling pathway (GO:0030514) Positive regulation of ERK1 and ERK2 cascade (GO:0070374)
158	B7PZR6	Hemicentin putative (Fragment)	IscW_ISCW010083	292.342	2	2	Hemicentin-1 isoform X1	Q96RW7	0	HMCN1	Cell division (GO:0051301) Response to stimulus (GO:0050896)
159	B7QDV1	Histone putative	IscW_ISCW012234	24.857	3	1	Histone H1.0	P07305	2e-14	H1F0	Apoptotic DNA fragmentation (GO:0006309) Nucleosome assembly (GO:0006334)
160	B7QEK5	Histone demethylase putative	IscW_ISCW011899	127.433	3	1	Histone demethylase UTY isoform 17	O14607	0	UTY	Oxidation-reduction process (GO:0055114) Histone H3-K27 demethylation (GO:0071557) Regulation of gene expression (GO:0010468)
161	B7PSI5	Histone H2A	IscW_ISCW019497	13.364	7	7	Histone H2A type 1-A	Q96QV6	4e-76	HIST1H2AA	Chromatin organization (GO:0006325)
162	Q4PM63	Histone H2B	IscW_ISCW019496	13.819	4	4	HIST1H2BM protein	Q99879	4e-65	HIST1H2BM	Nucleosome assembly (GO:0006334) Protein ubiquitination (GO:0016567)
163	B7P7T4	Histone H3	IscW_ISCW002300	15.328	4	3	Histone H3.3	P84243	1e-95	H3F3A	Nucleosome assembly (GO:0006334) Telomere organization (GO:0032200) Regulation of gene silencing by miRNA (GO:0060964)
164	Q4PM69	Histone H4	IscW_ISCW019498	11.367	10	10	Histone 1, H4c	P62805	8e-68	HIST1H4C	Nucleosome assembly (GO:0006334) DNA replication-dependent nucleosome assembly (GO:0006335) DNA replication-independent nucleosome assembly (GO:0006336) Telomere capping (GO:0016233) Regulation of gene silencing by miRNA (GO:0060964)
165	B7QI01	Hsp90 protein putative	IscW_ISCW014265	84.279	19	19	Heat shock protein HSP 90-alpha isoform 2	P07900	0	HSP90AA1	Positive regulation of protein phosphorylation (GO:0001934) Protein folding (GO:0006457) Response to stress (GO:0006950) Cytokine-mediated signaling pathway (GO:0019221) Establishment of cell polarity (GO:0030010) Fc-gamma receptor signaling pathway involved in phagocytosis (GO:0038096)
166	B7QKD3	Huntingtin interacting protein putative	IscW_ISCW023307	108.798	1*	1	Huntingtin-interacting protein 1 isoform 1	O00291	0	HIP1	Transcription, DNA-templated (GO:0006351) Endocytosis (GO:0006897) Apoptotic process (GO:0006915) Clathrin coat assembly (GO:0048268)
167	B7PQP7	Hydroxyacyl-CoA dehydrogenase putative (Fragment)	IscW_ISCW005458	80.499	1*	1	Trifunctional enzyme subunit alpha, mitochondrial precursor	P40939	0	HADHA	Lipid metabolic process (GO:0006629) Oxidation-reduction process (GO:0055114)
168	B7Q6V1	Importin putative (Fragment)	IscW_ISCW010360	40.938	1*	1	Importin-11 isoform 2	Q9UI26	4e-128	IPO11	Ribosomal protein import into nucleus (GO:0006610) Protein transport (GO:0015031)
169	B7P7A4	Importin putative	IscW_ISCW016169	90.56	1*	1	Importin-9	Q96P70	0	IPO9	Protein import into nucleus (GO:0006606) Protein transport (GO:0015031)
170	B7P4Q8	Inosine-5'-monophosphate dehydrogenase	IscW_ISCW001657	47.043	7	7	Inosine-5'-monophosphate dehydrogenase 1 isoform g	P20839	0	IMPDH	Purine nucleotide biosynthetic process (GO:0006164) GMP biosynthetic process (GO:0006177) Neutrophil degranulation (GO:0043312) Lymphocyte proliferation (GO:0046651) Oxidation-reduction process (GO:0055114)
171	B7PDC8	Integrin alpha-ps putative (Fragment)	IscW_ISCW003187	61.896	4	4	Integrin, alpha 4 (antigen CD49D, alpha 4 subunit of VLA-4 receptor), isoform CRA_b	P13612	2e-62	ITGA4	Leukocyte cell-cell adhesion (GO:0007159) Integrin-mediated signaling pathway (GO:0007229) B cell differentiation (GO:0030183) Regulation of immune response (GO:0050776) Positive regulation of T cell migration (GO:2000406)
172	B7PQK7	Integrin alpha-ps putative	IscW_ISCW005672	117.351	3	3	Integrin alpha-6 isoform a preproprotein	P23229	2e-135	ITGA6	Integrin-mediated signaling pathway (GO:0007229) Positive regulation of phosphorylation (GO:0042327) Leukocyte migration (GO:0050900)
173	B7PAK1	Integrin beta (Fragment)	IscW_ISCW002553	26.864	4	4	Integrin, beta 1 (fibronectin receptor, beta polypeptide, antigen CD29 includes MDF2, MSK12), isoform CRA_f	P05556	1e-43	ITGB1	G1/S transition of mitotic cell cycle (GO:0000082) Leukocyte cell-cell adhesion (GO:0007159) Integrin-mediated signaling pathway (GO:0007229) Cytokine-mediated signaling pathway (GO:0019221) B cell differentiation (GO:0030183)
174	B7PFJ2	Isocitrate dehydrogenase [NADP]	IscW_ISCW003975	46.021	6	6	Isocitrate dehydrogenase [NADP] cytoplasmic	O75874	0	IDH1	Glyoxylate cycle (GO:0006097) Tricarboxylic acid cycle (GO:0006099) NADPH regeneration (GO:0006740) Neutrophil degranulation (GO:0043312) Oxidation-reduction process (GO:0055114)
175	B7QKG4	Ixoderin putative	IscW_ISCW013746	30.802	1*	1	Ficolin (collagen/fibrinogen domain containing) 1, isoform CRA_d	O00602	2e-59	FCN1	Complement activation, lectin pathway (GO:0001867) Immune system process (GO:0002376) G-protein coupled receptor signaling pathway (GO:0007186) Neutrophil degranulation (GO:0043312) Positive regulation of interleukin-8 secretion (GO:2000484)
176	B7Q4C1	Kalirin putative (Fragment)	IscW_ISCW021530	131.716	1*	1	Triple functional domain (PTPRF interacting) variant	O75962	0	TRIO	G-protein coupled receptor signaling pathway (GO:0007186) Regulation of Rho protein signal transduction (GO:0035023)
177	B7PGA6	Kettin putative	IscW_ISCW017764	514.268	5	5	Titin	Q8WZ42	8e-176	TTN	Platelet degranulation (GO:0002576) Protein phosphorylation (GO:0006468) Protein kinase A signaling (GO:0010737) Sarcomere organization (GO:0045214) Response to calcium ion (GO:0051592)
178	B7PN34	KH domain RNA binding protein putative (Fragment)	IscW_ISCW005319	63.833	1*	1	Far upstream element-binding protein 3	Q96I24	2e-95	FUBP3	Transcription, DNA-templated (GO:0006351)
179	B7Q7X5	Laminin alpha-4 chain putative	IscW_ISCW011485	87.552	2	2	Laminin, alpha 4, isoform CRA_c	Q16363	4e-86	LAMA4	Cell adhesion (GO:0007155) Regulation of cell migration (GO:0030334) Regulation of embryonic development (GO:0045995)
180	B7QHE0	Laminin beta 1 chain putative	IscW_ISCW014125	231.853	1*	1	Laminin B1	P20700	0	LAMB1	Interleukin-12-mediated signaling pathway (GO:0035722)
181	B7Q1H6	Laminin gamma-1 chain, putative (Fragment)	IscW_ISCW009943	142.76	1*	1	Laminin subunit gamma-1 precursor	P11047	0	LAMC1	Animal organ morphogenesis (GO:0009887) Cell adhesion (GO:0007155) Cell migration (GO:0016477) Endoderm development (GO:0007492) Extracellular matrix organization (GO:0030198) Positive regulation of epithelial cell proliferation (GO:0050679) Post translational protein modification (GO:0043687)
182	B7P0Y7	Ligand-gated ionic channel putative	IscW_ISCW015703	47.998	1*	1	Glutamate receptor 1 isoform 7	P42261	2e-12	GRIA1	Ion transport (GO:0006811) ER to Golgi vesicle-mediated transport (GO:0006888) Ionotropic glutamate receptor signaling pathway (GO:0035235) COPII vesicle coating (GO:0048208)
183	B7PDH9	LIM domain-containing protein putative	IscW_ISCW016762	38.454	1*	1	Four and a half LIM domains protein 2 isoform a	Q14192	2e-119	FHL2	Negative regulation of transcription by RNA polymerase II (GO:0000122) Osteoblast differentiation (GO:0001649) Regulation of lipid metabolic process (GO:0019216)
184	B7QDU8	Lysosomal acid lipase/cholesteryl ester hydrolase putative	IscW_ISCW012191	23.418	3	3	Gastric triacylglycerol lipase isoform 3 precursor	P07098	1e-41	LIPF	Malate metabolic process (GO:0006108) Lipid metabolic process (GO:0006629) Triglyceride metabolic process (GO:0006641) Oxidation-reduction process (GO:0055114)
185	B7PCV9	Lysosomal acid phosphatase putative	IscW_ISCW017166	42.333	5	4	Acid phosphatase 2, lysosomal	P11117	1e-67	ACP2	Lysosome organization (GO:0007040) Dephosphorylation (GO:0016311)
186	B7PH44	Malate dehydrogenase putative	IscW_ISCW003528	35.846	4	3	MDH2	P40926	3e-178	MDH2	Tricarboxylic acid cycle (GO:0006099) NADH metabolic process ( GO:0006734) Oxidation-reduction process (GO:0055114)
187	B7PRH3	Malate dehydrogenase putative	IscW_ISCW007625	9.309	1*	1	Malate dehydrogenase, cytoplasmic isoform 3	P40925	2e-18	MDH1	Tricarboxylic acid cycle (GO:0006099) NADH metabolic process ( GO:0006734) Oxidation-reduction process (GO:0055114)
188	B7PRH2	Malate dehydrogenase	IscW_ISCW007624	32.98	1*	1	Malate dehydrogenase, cytoplasmic isoform MDH1	P40925	8e-138	MDH1	Tricarboxylic acid cycle (GO:0006099) NADH metabolic process ( GO:0006734) Oxidation-reduction process (GO:0055114)
189	B7P364	Mannose-binding endoplasmic reticulum-golgi intermediate compartment lectin	IscW_ISCW016179	55.101	5	5	Lectin, mannose-binding, 1	P49257	4e-147	LMAN1	Protein folding (GO:0006457) Vesicle-mediated transport (GO:0016192) Protein transport (GO:0015031) COPII vesicle coating (GO:0048208)
190	B7QC48	Medium-chain acyl-CoA dehydrogenase putative (Fragment)	IscW_ISCW024772	28.171	2	2	Very long-chain specific acyl-CoA dehydrogenase, mitochondrial isoform 4	P49748	2e-83	ACADVL	Temperature homeostasis (GO:0001659) Lipid metabolic process (GO:0006629) IRE1-mediated unfolded protein response (GO:0036498) Oxidation-reduction process (GO:0055114)
191	B7P101	Membrane glycoprotein LIG-1 putative	IscW_ISCW000747	36.162	3	3	Leucine-rich repeat transmembrane protein FLRT1	Q9NZU1	1e-09	FLRT1	Fibroblast growth factor receptor signaling pathway (GO:0008543) Dendrite development (GO:0016358) Cytokine-mediated signaling pathway (GO:0019221) Negative regulation of JAK-STAT cascade (GO:0046426)
192	B7Q0Y4	Methylthioadenosine phosphorylase MTAP putative (Fragment)	IscW_ISCW009267	30.03	1*	1	MTAP	Q13126	6e-96	MTAP	Purine ribonucleoside salvage (GO:0006166) Methylation (GO:0032259) Interleukin-12-mediated signaling pathway (GO:0035722)
193	B7Q304	Misexpression suppressor of KSR putative	IscW_ISCW010241	44.625	3	3	Protein NDRG3 isoform a	Q9UGV2	2e-87	NDRG3	Signal transduction (GO:0007165) Cell differentiation (GO:0030154) Negative regulation of cell growth (GO:0030308)
194	B7PL51	ML domain-containing protein putative	IscW_ISCW005502	19.916	2	2	N/A	N/A	N/A	N/A	N/A
195	B7Q5I4	Multifunctional chaperone putative	IscW_ISCW011376	29.503	5	5	14-3-3 protein epsilon	P62258	6e-165	YWHAE	MAPK cascade (GO:0000165) G2/M transition of mitotic cell cycle (GO:0000086) Cerebral cortex development (GO:0021987) Regulation of membrane repolarization (GO:0060306)
196	B7PFU3	Muscle LIM protein isoform A isoform putative	IscW_ISCW017628	11.423	2	2	Cysteine and glycine-rich protein 2	Q16527	3e-28	CSRP2	Cell differentiation (GO:0030154)
197	B7QNW2	Muscle myosin heavy chain putative	IscW_ISCW015533	74.903	1*	1	Golgi autoantigen, golgin subfamily a, 5	Q8TBA6	2e-115	GOLGA5	Golgi vesicle transport (GO:0048193) Retrograde transport, vesicle recycling within Golgi (GO:0000301)
198	B7P1Q2	Myosin heavy chain skeletal muscle or cardiac muscle putative	IscW_ISCW001340	208.115	5	5	Myosin, heavy polypeptide 8, skeletal muscle, perinatal, isoform CRA_b	P13535	0	MYH8	Skeletal muscle contraction (GO:0003009) Microtubule-based movement (GO:0007018) ATP metabolic process (GO:0046034)
199	B7Q9Q1	Myosin regulatory light chain putative	IscW_ISCW010685	10.423	1*	1	Myosin regulatory light chain	O14950	7e-25	MYL12B	Muscle contraction (GO:0006936) Regulation of cell shape (GO:0008360)
200	B7Q880	Myosin-IX putative	IscW_ISCW021365	206.644	1*	1	Myosin IXA, isoform CRA_b	B2RTY4	0	MYO9A	Microtubule-based movement (GO:0007018) Signal transduction (GO:0007165) Regulation of small GTPase mediated signal transduction (GO:0051056)
201	B7PVK0	Na+/Ca2+ exchanger putative	IscW_ISCW007706	35.194	1*	1	Mitochondrial sodium/calcium exchanger protein isoform 2 precursor	Q6J4K2	1e-58	SLC8B1	Ion transport (GO:0006811) Glucose homeostasis (GO:0042593) Regulation of lymphocyte chemotaxis (GO:1901623)
202	B7PDF7	Na+/K+ ATPase beta subunit putative	IscW_ISCW016921	35.632	5	5	Sodium/potassium-transporting ATPase subunit beta-1	P05026	5e-40	ATP1B1	Response to hypoxia (GO:0001666) Ion transport (GO:0006811) Cell adhesion (GO:0007155) ATP metabolic process (GO:0046034) Protein stabilization (GO:0050821) Leukocyte migration (GO:0050900)
203	B7PHJ6	N-acetyllactosaminide beta-1 3-N-acetylglucosaminyltransferase putative	IscW_ISCW004573	39.085	1*	1	Beta-1,4-glucuronyltransferase 1	O43505	4e-16	B4GAT1	Protein O-linked glycosylation (GO:0006493) Keratan sulfate biosynthetic process (GO:0018146) Protein O-linked mannosylation (GO:0035269)
204	B7PBH7	NADH-ubiquinone reductase putative	IscW_ISCW003299	79.006	1*	1	NADH-ubiquinone oxidoreductase 75 kDa subunit, mitochondrial isoform 1 precursor	P28331	0	NDUFS1	Mitochondrial electron transport, NADH to ubiquinone (GO:0006120) Cellular respiration (GO:0045333) ATP metabolic process (GO:0046034) Oxidation-reduction process (GO:0055114)
205	B7Q438	Neurogenic locus notch putative	IscW_ISCW011066	174.062	1*	1	Homologue of Drosophila Fat protein	Q14517	3e-21	FAT1	Actin filament organization (GO:0007015) Cell adhesion (GO:0007155) Cell-cell signaling (GO:0007267) Cell migration (GO:0016477)
206	B7Q350	Niemann-Pick type C1 domain-containing protein putative	IscW_ISCW020300	180.884	1*	1	NPC intracellular cholesterol transporter 1 precursor	O15118	0	NPC1	Protein glycosylation (GO:0006486) Lipid metabolic process (GO:0006629) Endocytosis (GO:0006897) Autophagy (GO:0006914)
207	B7QLY6	Nucleoside diphosphate kinase	IscW_ISCW023074	17.127	4	4	Nucleoside diphosphate kinase B isoform a	P22392	3e-71	NME2	Nucleoside diphosphate phosphorylation (GO:0006165) Transcription, DNA-templated (GO:0006351) Cell adhesion (GO:0007155) Integrin-mediated signaling pathway (GO:0007229) Neutrophil degranulation (GO:0043312)
208	B7PVG5	Obg-like ATPase 1	IscW_ISCW007252	44.878	1*	1	Obg-like ATPase 1 isoform 1	Q9NTK5	0	OLA1	Platelet degranulation (GO:0002576) ATP metabolic process (GO:0046034)
209	B7Q037	Oxidoreductase putative (Fragment)	IscW_ISCW024620	32.133	1*	1	Retinol dehydrogenase 11 (all-trans/9-cis/11-cis)	Q8TC12	5e-75	RDH11	Retinol metabolic process (GO:0042572) Oxidation-reduction process (GO:0055114)
210	B7P5D8	Paramyosin putative	IscW_ISCW016446	100.377	31	31	Myosin heavy chain llx/d	P12882	3e-134	MYH1	Actin filament binding (GO:0051015) ATP binding (GO:0005524) Calmodulin binding (GO:0005516) Motor activity (GO:0003774) Muscle contraction (GO:0006936)
211	B7Q6L7	Peptidyl-prolyl cis-trans isomerase (Fragment)	IscW_ISCW011314	22.78	1*	1	Peptidyl-prolyl cis-trans isomerase B precursor	P23284	1e-92	PPIB	Protein peptidyl-prolyl isomerization (GO:0000413) Protein folding (GO:0006457) Chaperone-mediated protein folding (GO:0061077)
212	B7PD56	Peptidyl-prolyl cis-trans isomerase	IscW_ISCW002493	21.47	2	2	Peptidyl-prolyl cis-trans isomerase B precursor	P23284	7e-65	PPIB	Protein peptidyl-prolyl isomerization (GO:0000413) Protein folding (GO:0006457) Chaperone-mediated protein folding (GO:0061077)
213	B7QLS9	Peritrophic membrane chitin binding protein putative	IscW_ISCW014049	32.355	2	2	N/A	N/A	N/A	N/A	Chitin catabolic process (GO:0006032)Ɨ
214	B7QCX2	Peroxidase putative	IscW_ISCW022537	123.834	2	2	Peroxidasin homolog precursor	Q92626	0	PXDN	Negative regulation of cytokine-mediated signaling pathway (GO:0001960) Immune response (GO:0006955) Oxidation-reduction process (GO:0055114)
215	B7PUM7	Peroxinectin putative	IscW_ISCW007552	90.841	9	8	Peroxidasin homolog isoform X2	Q92626	1e-125	PXDN	Negative regulation of cytokine-mediated signaling pathway (GO:0001960) Immune response (GO:0006955) Oxidation-reduction process (GO:0055114)
216	B7PIF4	Phosphatidylinositol 3-kinase class putative	IscW_ISCW004026	130.144	1*	1	Phosphatidylinositol 4-phosphate 3-kinase C2 domain-containing subunit alpha isoform 2	O00443	3e-180	PIK3C2A	Phosphatidylinositol biosynthetic process (GO:0006661) Exocytosis (GO:0006887) Endocytosis (GO:0006897) Cell migration (GO:0016477) Clathrin coat assembly (GO:0048268)
217	B7P585	Phosphoglycerate kinase	IscW_ISCW015616	44.03	3	3	Phosphoglycerate kinase 1	P00558	0	PGK1	Glycolytic process (GO:0006096) Phosphorylation (GO:0016310)
218	B7Q0R0	Phosphoglycerate mutase putative	IscW_ISCW020443	56.07	1*	1	N/A	N/A	N/A	N/A	Glucose catabolic process (GO:0006007)Ɨ
219	B7QGM6	Phospholipase A2 putative	IscW_ISCW014959	46.497	3	1	Group 3 secretory phospholipase A2 precursor	Q9NZ20	1e-20	PLA2G3	Phospholipid metabolic process (GO:0006644) Mast cell degranulation (GO:0043303) Arachidonic acid secretion (GO:0050482) Lipoxygenase pathway (GO:0019372)
220	B7PCS2	Phospholipid scramblase (Fragment)	IscW_ISCW002966	23.146	1*	1	Phospholipid scramblase 1	O15162	3e-61	PLSCR1	Transcription by RNA polymerase II (GO:0006366) Phospholipid scrambling (GO:0017121) Platelet activation (GO:0030168) Regulation of mast cell activation (GO:0033003) Regulation of Fc receptor mediated stimulatory signaling pathway (GO:0060368)
221	B7P591	Phosphoribosylamidoimidazole-succinocarboxamide synthase putative (Fragment)	IscW_ISCW015611	39.374	4	4	Multifunctional protein ADE2 isoform 1	P22234	6e-167	PAICS	Purine nucleotide biosynthetic process (GO:0006164) 'de novo' IMP biosynthetic process (GO:0006189)
222	B7QB25	Phosphotransferase (Fragment)	IscW_ISCW012387	50.377	1*	1	Hexokinase type 1	P19367	6e-104	HK1	Carbohydrate metabolic process (GO:0005975) Glycolytic process (GO:0006096) Carbohydrate phosphorylation (GO:0046835)
223	B7PT53	Plexin domain-containing protein putative (Fragment)	IscW_ISCW007901	47.632	2	2	Tumor endothelial marker 7-related precursor	Q6UX71	2e-94	PLXDC2	Protein binding (GO:0005515) Integral component of membrane (GO:0016021)
224	B7QI53	Polyadenylate-binding protein	IscW_ISCW014211	75.449	6	5	Polyadenylate-binding protein 1	P11940	0	PABPC1	mRNA processing (GO:0006397) Translational initiation (GO:0006413)
225	B7P0L5	Proclotting enzyme putative	IscW_ISCW000320	47.489	1*	1	Inactive serine protease PAMR1 isoform d precursor	Q6UXH9	3e-54	PAMR1	Calcium ion binding (GO:0005509)
226	B7QHT2	Profilin (Fragment)	IscW_ISCW023148	14.072	2	2	N/A	N/A	N/A	N/A	Sequestering of actin monomers (GO:0042989)Ɨ
227	B7P595	Proline and glutamine-rich splicing factor (SFPQ) putative	IscW_ISCW001739	76.047	1*	1	Splicing factor proline/glutamine-rich (polypyrimidine tract binding protein associated), isoform CRA_a	P23246	6e-92	SFPQ	Negative regulation of transcription by RNA polymerase II (GO:0000122) Activation of innate immune response (GO:0002218) DNA repair (GO:0006281) Innate immune response (GO:0045087) Histone H3 deacetylation (GO:0070932)
228	B7PNN1	Proteasome subunit alpha type	IscW_ISCW005463	27.942	2	2	Proteasome (prosome, macropain) subunit, alpha type, 3	P25788	1e-135	PSMA3	Proteolysis (GO:0006508) Ubiquitin-dependent protein catabolic process (GO:0006511) Regulation of endopeptidase activity (GO:0052548)
229	B7Q5F6	Proteasome subunit alpha type	IscW_ISCW021572	27.281	1*	1	Proteasome subunit alpha type-6 isoform a	P60900	2e-143	PSMA6	Proteolysis (GO:0006508) Ubiquitin-dependent protein catabolic process (GO:0006511) Regulation of inflammatory response (GO:0050727)
230	B7PBW3	Protein disulfide isomerase 1 putative	IscW_ISCW002080	47.632	2	2	Protein disulfide-isomerase A6 isoform e precursor	Q15084	2e-173	PDIA6	Protein folding (GO:0006457) IRE1-mediated unfolded protein response (GO:0036498) Post-translational protein modification (GO:0043687) Oxidation-reduction process (GO:0055114)
231	B7Q9F1	Protein disulfide-isomerase	IscW_ISCW010827	56.912	7	7	Protein disulfide-isomerase precursor	P07237	0	P4HB	Actin binding (GO:0003779) Integrin binding (GO:0005178) Cellular response to hypoxia (GO:0071456) Interleukin-12-mediated signaling pathway (GO:0035722) Positive regulation of cell adhesion (GO:0045785) Positive regulation of viral entry into host cell (GO:0046598) Protein folding (GO:0006457) Regulation of oxidative stress-induced intrinsic apoptotic signaling pathway (GO:1902175) Response to e…
232	B7PBH9	Protein phosphatase 2A B56 regulatory subunit gamma 3 isoform putative	IscW_ISCW003301	74.245	2	2	Serine/threonine-protein phosphatase 2A 56 kDa regulatory subunit delta isoform isoform 1	Q14738	0	PPP2R5D	Protein dephosphorylation (GO:0006470) Signal transduction (GO:0007165)
233	B7PYR6	Protein transport protein SEC61 alpha subunit putative	IscW_ISCW020077	45.958	1*	1	Protein transport protein Sec61 subunit alpha isoform 2 isoform b	Q9H9S3	0	SEC61A2	Protein transport (GO:0015031)
234	Q4PM57	Putative ATP synthase-like protein	IscW_ISCW012060	30.612	1*	1	ATP synthase F(0) complex subunit B1, mitochondrial precursor	P24539	2e-63	ATP5PB	ATP biosynthetic process (GO:0006754) ATP synthesis coupled proton transport (GO:0015986) Cristae formation (GO:0042407) Mitochondrial ATP synthesis coupled proton transport (GO:0042776) Substantia nigra development (GO:0021762)
235	Q4PN05	Putative salivary protein (Fragment)	IscW_ISCW010436	24.987	4	4	N/A	N/A	N/A	N/A	N/A
236	Q5Q983	Putative secreted salivary gland peptide	IscW_ISCW023620	43.59	8	5	Human plasminogen activator inhibitor-2. Loop (66-98) Deletion Mutant	P05120	8e-64	SERPINB2	Fibrinolysis (GO:0042730) Interleukin-12-mediated signaling pathway (GO:0035722) Negative regulation of apoptotic process (GO:0043066) Negative regulation of endopeptidase activity (GO:0010951) Wound healing (GO:0042060)
237	B7Q8R2	Pyrroline-5-carboxylate reductase	IscW_ISCW021802	28.861	1*	1	Pyrroline-5-carboxylate reductase-like	Q53H96	1e-72	PYCR3	Oxidation-reduction process (GO:0055114) L-proline biosynthetic process (GO:0055129)
238	B7PWY6	Queuine tRNA-ribosyltransferase putative	IscW_ISCW019604	54.609	1*	1	Ubiquitin carboxyl-terminal hydrolase 14 isoform a	P54578	0	USP14	Ubiquitin-dependent protein catabolic process (GO:0006511) Chemical synaptic transmission (GO:0007268) Innate immune response (GO:0045087) Regulation of chemotaxis (GO:0050920) Regulation of proteasomal protein catabolic process (GO:0061136) tRNA 5'-end processing (GO:0099116)
239	B7PID2	Quinone oxidoreductase putative (Fragment)	IscW_ISCW004898	12.903	1*	1	Quinone oxidoreductase isoform b	Q08257	2e-19	CRYZ	Xenobiotic catabolic process (GO:0042178) Oxidation-reduction process (GO:0055114)
240	B7QIJ3	Quinone oxidoreductase putative (Fragment)	IscW_ISCW023109	39.698	6	6	Synaptic vesicle membrane protein VAT-1 homolog-like	Q9HCJ6	3e-141	VAT1L	Oxidoreductase activity (GO:0016491) Zinc ion binding (GO:0008270)
241	B7PIZ1	Rab GDP dissociation inhibitor (Fragment)	IscW_ISCW017892	50.314	3	3	Human rab GDI	P50395	0	GDI1	Signal transduction (GO:0007165) Vesicle-mediated transport (GO:0016192) Neutrophil degranulation (GO:0043312) Positive regulation of GTPase activity (GO:0043547)
242	B7Q5K4	Radixin moesin putative	IscW_ISCW021858	62.886	13	13	Radixin	P35241	0	RDX	Regulation of cell shape (GO:0008360) Protein kinase A signaling (GO:0010737) Positive regulation of cell migration (GO:0030335) Regulation of Rap protein signal transduction (GO:0032487) Cellular response to platelet-derived growth factor stimulus (GO:0036120) Positive regulation of protein localization to early endosome (GO:1902966)
243	B7QGT5	RAS putative	IscW_ISCW014484	22.867	1*	1	Ras-related protein Ral-A precursor	P11233	2e-105	RALA	Exocytosis (GO:0006887) Chemotaxis (GO:0006935) Signal transduction (GO:0007165) Actin cytoskeleton reorganization (GO:0031532) Interleukin-12-mediated signaling pathway (GO:0035722)
244	B7Q199	RAS protein putative (Fragment)	IscW_ISCW010282	20.856	3	3	Ras-related protein Rap-1b isoform 1 precursor	P61224	3e-64	RAP1B	Small GTPase mediated signal transduction (GO:0007264) Cell proliferation (GO:0008283) Rap protein signal transduction (GO:0032486) Interleukin-12-mediated signaling pathway (GO:0035722) Neutrophil degranulation (GO:0043312) Establishment of endothelial barrier (GO:0061028) Positive regulation of ERK1 and ERK2 cascade (GO:0070374) Negative regulation of synaptic vesicle exocytosis (GO:2000301)
245	B7Q7R1	RAS-related protein putative	IscW_ISCW010707	23.517	3	2	Ras-related protein Rab-6A isoform b	P20340	2e-134	RAB6A	Intracellular protein transport (GO:0006886) Intra-Golgi vesicle-mediated transport (GO:0006891) GTPase activity (GO:0003924) GTP binding (GO:0005525) Myosin V binding (GO:0031489) Neutrophil degranulation (GO:0043312) Retrograde vesicle-mediated transport, Golgi to endoplasmic reticulum (GO:0006890) Viral process (GO:0016032)
246	B7Q0L8	Receptor expression-enhancing protein	IscW_ISCW010157	27.093	1*	1	Receptor expression-enhancing protein 5	Q00765	9e-52	REEP5	Protein binding (GO:0005515) Membrane (GO:0016020) Membrane (GO:0016020)
247	B7Q1L6	Reductase putative	IscW_ISCW020246	25.736	1*	1	L-xylulose reductase isoform 1	Q7Z4W1	6e-95	DCXR	Carbohydrate metabolic process (GO:0005975) NADP metabolic process (GO:0006739) Protein homotetramerization (GO:0051289) Oxidation-reduction process (GO:0055114)
248	B7P8V4	Regulator of chromosome condensation putative	IscW_ISCW002505	33.465	3	3	RPGR protein	Q92834	2e-48	RPGR	Intracellular protein transport (GO:0006886) Intraciliary transport (GO:0042073)
249	B7QA73	Regulator of sex-limitation putative	IscW_ISCW013306	85.404	1*	1	Zinc finger protein 595 isoform c	B4DU56ɮ	4e-44	ZNF595	Regulation of transcription, DNA-templated (GO:0006355)
250	B7PLA2	Reticulocalbin putative	IscW_ISCW018741	35.769	2	2	Calumenin isoform d precursor	O43852	2e-42	CALU	Post-translational protein modification (GO:0043687)
251	B7PJ70	Reticulon-like protein	IscW_ISCW004407	24.16	3	3	Reticulon-1 isoform X2	Q16799	1e-30	RTN1	Neuron differentiation (GO:0030182)
252	B7Q4L8	Ribosomal protein putative (Fragment)	IscW_ISCW010723	12.557	2	2	60S acidic ribosomal protein P2	P05387	5e-26	RPLP2	Translational initiation (GO:0006413) SRP-dependent cotranslational protein targeting to membrane (GO:0006614)
253	Q4PMC4	Ribosomal protein L12	IscW_ISCW004058	17.838	3	3	60S ribosomal protein L12	P30050	2e-94	RPL12	Translational initiation (GO:0006413) SRP-dependent cotranslational protein targeting to membrane (GO:0006614)
254	B7QKS6	Ribosomal protein L19	IscW_ISCW013810	24.439	1*	1	60S ribosomal protein L19 isoform 1	P84098	8e-94	RPL19	Translational initiation (GO:0006413) SRP-dependent cotranslational protein targeting to membrane (GO:0006614)
255	Q4PMA6	Ribosomal protein L22	IscW_ISCW011505	15.887	1*	1	60S ribosomal protein L22	P35268	6e-39	RPL22	Translation (GO:0006412) SRP-dependent cotranslational protein targeting to membrane (GO:0006614) Alpha-beta T cell differentiation (GO:0046632)
256	Q4PM14	Ribosomal protein L31 (Fragment)	IscW_ISCW017341	15.025	1*	1	60S ribosomal protein L31 isoform 1	P62899	1e-62	RPL31	Translation (GO:0006412) SRP-dependent cotranslational protein targeting to membrane (GO:0006614)
257	B7PSE0	Ribosomal protein L4 putative	IscW_ISCW007478	46.738	1*	1	Ribosomal protein L4	P36578	2e-179	RPL4	Translation (GO:0006412) SRP-dependent cotranslational protein targeting to membrane (GO:0006614)
258	B7P3X5	Ribosomal protein	IscW_ISCW015602	24.645	1*	1	60S ribosomal protein L10a	P62906	9e-115	RPL10A	Translation (GO:0006412) SRP-dependent cotranslational protein targeting to membrane (GO:0006614) Maturation of LSU-rRNA (GO:0000470)
259	B7QP21	Ribosomal protein S15Aa putative	IscW_ISCW015484	17.823	1*	1	40S ribosomal protein S15a	P62244	2e-83	RPS15A	Translation (GO:0006412) SRP-dependent cotranslational protein targeting to membrane (GO:0006614) Response to virus (GO:0009615)
260	Q4PM42	Ribosomal protein S15Aa	IscW_ISCW015484	14.91	1*	1	40S ribosomal protein S15a	P62244	8e-84	RPS15A	Translation (GO:0006412) SRP-dependent cotranslational protein targeting to membrane (GO:0006614) Response to virus (GO:0009615)
261	Q4PM67	Ribosomal protein S16	IscW_ISCW023885	16.625	3	3	40S ribosomal protein S16 isoform 1	P62249	3e-89	RPS16	Translation (GO:0006412) SRP-dependent cotranslational protein targeting to membrane (GO:0006614) Maturation of SSU-rRNA from tricistronic rRNA transcript (GO:0000462)
262	Q4PM79	Ribosomal protein S18 (Fragment)	IscW_ISCW015565	17.824	2	2	40S ribosomal protein S18	P62269	1e-96	RPS18	Translation (GO:0006412) SRP-dependent cotranslational protein targeting to membrane (GO:0006614)
263	Q4PM30	Ribosomal protein S19	IscW_ISCW020743	16.519	1*	1	40S ribosomal protein S19 isoform 1	P39019	1e-68	RPS19	Ribosomal small subunit assembly (GO:0000028) Monocyte chemotaxis (GO:0002548) Translation (GO:0006412) SRP-dependent cotranslational protein targeting to membrane (GO:0006614) Notch signaling pathway (GO:0007219) Defense response to Gram-negative bacterium (GO:0050829) Protein tetramerization (GO:0051262)
264	Q4PMC2	Ribosomal protein S20	IscW_ISCW010752	13.665	1*	1	40S ribosomal protein S20 isoform 2	P60866	2e-67	RPS20	Translation (GO:0006412) SRP-dependent cotranslational protein targeting to membrane (GO:0006614)
265	B7PXW1	Ribosomal protein S25 putative (Fragment)	IscW_ISCW020696	15.009	1*	1	40S ribosomal protein S25	P62851	5e-39	RPS25	Translation (GO:0006412) SRP-dependent cotranslational protein targeting to membrane (GO:0006614)
266	B7PLP7	Ribosome biogenesis protein-Nop58p/Nop5p putative	IscW_ISCW006002	61.474	1*	1	Nucleolar protein 56	O00567	0	NOP56	rRNA modification (GO:0000154) Ribosome biogenesis (GO:0042254)
267	B7PDP5	RNA polymerase II transcription elongation factor putative	IscW_ISCW002622	13.121	1*	1	Elongin-B isoform a	Q15370	5e-43	ELOB	Transcription, DNA-templated (GO:0006351) Protein ubiquitination (GO:0016567) Protein-containing complex assembly (GO:0065003)
268	B7Q3Y1	RNA recognition motif protein putative	IscW_ISCW021726	420.429	2	2	Spen homolog, transcriptional regulator (Drosophila)	Q96T58	3e-99	SPEN	Transcription, DNA-templated (GO:0006351) Notch signaling pathway (GO:0007219)
269	B7Q6Y7	RNA-binding protein musashi putative	IscW_ISCW011438	28.815	2	2	Heterogeneous nuclear ribonucleoproteins A2/B1 isoform A2	P22626	1e-57	HNRNPA2B1	mRNA splicing, via spliceosome (GO:0000398) mRNA export from nucleus (GO:0006406) Interleukin-12-mediated signaling pathway (GO:0035722) miRNA transport (GO:1990428)
270	B7QCA1	RNA-binding translational regulator IRP putative (Fragment)	IscW_ISCW013457	94.161	1*	1	Iron-responsive regulatory protein/iron regulatory protein 1	P21399	0	ACO1	Tricarboxylic acid cycle (GO:0006099) Regulation of gene expression (GO:0010468) Response to iron(II) ion (GO:0010040) Cellular iron ion homeostasis (GO:0006879)
271	B7PKZ2	Salivary cystatin-L	IscW_ISCW018603	14.213	4	4	N/A	N/A	N/A	N/A	Negative regulation of cell migration in other organism (GO:0044622)Ɨ Negative regulation of cysteine-type endopeptidase activity (GO:2000117)Ɨ
272	B7PKZ1	Salivary cystatin-L2	IscW_ISCW018602	14.323	1*	1	N/A	N/A	N/A	N/A	Negative regulation of cysteine-type endopeptidase activity (GO:2000117)Ɨ
273	B7QHX2	Salivary lipid interacting protein putative	IscW_ISCW023551	20.38	4	4	N/A	N/A	N/A	N/A	N/A
274	B7PGQ6	Secreted multiple inositol polyphosphate phosphatase putative (Fragment)	IscW_ISCW003591	44.112	1*	1	Multiple inositol polyphosphate phosphatase 1 isoform 1 precursor	Q9UNW1	3e-29	MINPP1	Protein dephosphorylation (GO:0006470) Ossification (GO:0001503) Polyphosphate metabolic process (GO:0006797)
275	B7P261	Secreted salivary gland peptide putative	IscW_ISCW000525	12.101	2	2	N/A	N/A	N/A	N/A	N/A
276	B7Q6J8	Secreted salivary gland peptide putative	IscW_ISCW021559	21.469	1*	1	N/A	N/A	N/A	N/A	N/A
277	B7QBN8	Secreted salivary gland peptide putative	IscW_ISCW022924	11.914	1*	1	N/A	N/A	N/A	N/A	N/A
278	B7QL34	Secreted salivary gland peptide putative	IscW_ISCW023620	43.546	8	5	Serpin peptidase inhibitor, clade B (ovalbumin), member 2, isoform CRA_a	P05120	7e-61	SERPINB2	Negative regulation of endopeptidase activity (GO:0010951) Interleukin-12-mediated signaling pathway (GO:0035722) Wound healing (GO:0042060) Negative regulation of apoptotic process (GO:0043066)
279	B7P904	Secreted protein putative	IscW_ISCW002824	34.124	4	4	Leucine-rich repeat-containing G-protein coupled receptor 5 isoform 2 precursor	O75473	7e-05	LGR5	G protein-coupled receptor signaling pathway (GO:0007186) Positive regulation of canonical Wnt signaling pathway (GO:0090263) Regulation of cell population proliferation (GO:0042127)
280	B7QEW9	Secreted protein putative	IscW_ISCW012383	21.4	3	3	N/A	N/A	N/A	N/A	N/A
281	B7PPI3	Secreted protein putative	IscW_ISCW018425	27.273	3	3	Endoplasmic reticulum resident protein 29 isoform 1 precursor	P30040	9e-58	ERP29	Activation of MAPK activity (GO:0000187) Protein folding (GO:0006457) Protein secretion (GO:0009306) Regulation of endoplasmic reticulum stress-induced intrinsic apoptotic signaling pathway (GO:1902235)
282	B7QFG5	Secreted protein putative	IscW_ISCW022380	50.98	9	9	N/A	N/A	N/A	N/A	N/A
283	B7Q9Z8	Secreted protein putative	IscW_ISCW022620	20.587	3	3	N/A	N/A	N/A	N/A	N/A
284	B7PH82	Secretory carrier-associated membrane protein	IscW_ISCW004504	39.825	1*	1	Secretory carrier membrane protein	O15126	2e-95	SCAMP1	Exocytosis (GO:0006887) Post-Golgi vesicle-mediated transport (GO:0006892) Neutrophil degranulation (GO:0043312)
285	B7P2I9	Selenophosphate synthase putative	IscW_ISCW000849	33.545	1*	1	Selenophosphate synthetase 2	Q99611	6e-116	SEPHS2	Selenocysteine biosynthetic process (GO:0016260) Phosphorylation (GO:0016310)
286	B7Q4H1	Serine protease putative	IscW_ISCW010562	23.425	1*	1	Transmembrane protease serine 11D isoform X1	O60235	5e-14	TMPRSS11D	Proteolysis (GO:0006508)
287	B7QD33	Serine protease putative	IscW_ISCW012429	30.211	2	2	Serase-1B	Q7Z410	7e-50	TMPRSS9	Proteolysis (GO:0006508)
288	B7PH24	Serine protease inhibitor putative	IscW_ISCW005088	77.643	2	2	SCCA2/SCCA1 fusion protein isoform 1	P29508	4e-60	SERPINB3	Positive regulation of cell proliferation (GO:0008284) Negative regulation of peptidase activity (GO:0010466) Positive regulation of cell migration (GO:0030335) Neutrophil degranulation (GO:0043312) Negative regulation of JUN kinase activity (GO:0043508)
289	B7Q0E8	Serpin 7 putative	IscW_ISCW009616	41.568	1*	1	SCCA1/SCCA2 fusion protein	P29508	1e-91	SERPINB3	Positive regulation of cell proliferation (GO:0008284) Negative regulation of peptidase activity (GO:0010466) Positive regulation of cell migration (GO:0030335) Neutrophil degranulation (GO:0043312) Negative regulation of JUN kinase activity (GO:0043508)
290	B7QL31	Serpin-1 putative	IscW_ISCW023618	43.783	3	2	Serpin B9	P50453	4e-63	SERPINB9	Mast cell mediated immunity (GO:0002448) Immune response (GO:0006955) Positive regulation of gene expression (GO:0010628) Negative regulation of endopeptidase activity (GO:0010951) Protection from natural killer cell mediated cytotoxicity (GO:0042270) Negative regulation of apoptotic process (GO:0043066)
291	B7Q5W3	Serpin-2 putative (Fragment)	IscW_ISCW011013	41.636	3	3	Serpin B4 isoform 1	P48594	2e-59	SERPINB4	Negative regulation of endopeptidase activity (GO:0010951) Protection from natural killer cell mediated cytotoxicity (GO:0042270)
292	B7PST4	Serpin-4 putative (Fragment)	IscW_ISCW024435	23.633	8	5	Thrombin inhibitor	P35237	7e-31	SERPINB6	Negative regulation of endopeptidase activity (GO:0010951) Neutrophil degranulation (GO:0043312)
293	B7QL36	Serpin-4 putative	IscW_ISCW023623	43.718	6	3	Serpin peptidase inhibitor, clade B (ovalbumin), member 10	P48595	6e-60	SERPINB10	Negative regulation of endopeptidase activity (GO:0010951) Neutrophil degranulation (GO:0043312)
294	B7QJF1	Serpin-8 putative	IscW_ISCW014652	50.957	1*	1	Squamous cell carcinoma antigen 2	P48594	1e-67	SERPINB4	Negative regulation of endopeptidase activity (GO:0010951) Protection from natural killer cell mediated cytotoxicity (GO:0042270)
295	B7Q5U3	SGT1 protein putative	IscW_ISCW011181	70.404	1*	1	HSGT1	O95905	4e-145	ECD	Transcription, DNA-templated (GO:0006351) Cell proliferation (GO:0008283)
296	B7PMQ6	Short chain type dehydrogenase putative	IscW_ISCW005304	18.477	1*	1	Estradiol 17-beta-dehydrogenase 8	Q92506	1e-47	HSD17B8	Lipid metabolic process (GO:0006629) Oxidation-reduction process (GO:0055114) Protein heterotetramerization (GO:0051290)
297	B7P335	Short-chain alcohol dehydrogenase putative (Fragment)	IscW_ISCW001580	27.565	3	3	Estradiol 17-beta-dehydrogenase 8	Q92506	7e-41	HSD17B8	Lipid metabolic process (GO:0006629) Oxidation-reduction process (GO:0055114) Protein heterotetramerization (GO:0051290)
298	B7QNU1	Short-chain dehydrogenase putative	IscW_ISCW023957	34.473	1*	1	Retinol dehydrogenase 14 (all-trans and 9-cis), isoform CRA_d	Q9HBH5	5e-34	RDH14	Osteoblast differentiation (GO:0001649) Retinol metabolic process (GO:0042572) Oxidation-reduction process (GO:0055114)
299	B7PTX9	Sidestep protein putative (Fragment)	IscW_ISCW019960	71.221	1*	1	Hemicentin-2 isoform X7	Q8NDA2	1e-13	HMCN2	Smooth muscle contraction (GO:0006939) Positive regulation of cell migration (GO:0030335) Response to stimulus (GO:0050896)
300	B7PB72	Single-stranded DNA binding protein P9 putative	IscW_ISCW016888	12.969	1*	1	Activated RNA polymerase II transcriptional coactivator p15	P53999	3e-20	SUB1	Single-stranded DNA binding (GO:0003697) Positive regulation of transcription initiation from RNA polymerase II (GO:0060261) Regulation of transcription by RNA polymerase II (GO:0006357) SMAD protein signal transduction (GO:0060395)
301	B7QM70	Small heat shock protein putative (Fragment)	IscW_ISCW024922	17.424	2	2	Alpha-crystallin B chain	P02511	6e-29	CRYAB	Protein folding (GO:0006457) Tubulin complex assembly (GO:0007021) Regulation of cell death (GO:0010941) Protein homooligomerization (GO:0051260) Stress-activated MAPK cascade (GO:0051403) Apoptotic process involved in morphogenesis (GO:0060561) Negative regulation of amyloid fibril formation (GO:1905907) Negative regulation of reactive oxygen species metabolic process (GO:2000378)
302	B7Q5H5	Small nuclear ribonucleoprotein Sm D3 putative	IscW_ISCW011367	13.462	1*	1	Small nuclear ribonucleoprotein Sm D3	P62318	3e-65	SNRPD3	Spliceosomal complex assembly (GO:0000245) Protein methylation (GO:0006479) mRNA processing (GO:0006397) Import into nucleus (GO:0051170)
303	B7PJF0	Snapc4 protein putative	IscW_ISCW003831	102.268	2	2	snRNA-activating protein complex subunit 4 isoform X2	Q5SXM2	1e-43	SNAPC4	Transcription, DNA-templated (GO:0006351) snRNA transcription (GO:0009301)
304	B7P9E4	Sodium/potassium-transporting ATPase subunit alpha (Fragment)	IscW_ISCW002538	113.459	31	31	Sodium/potassium-transporting ATPase subunit alpha-3 isoform 3	P13637	0	ATP1A3	Ion transmembrane transport (GO:0034220) Regulation of resting membrane potential (GO:0060075) Response to glycoside (GO:1903416) Cellular response to steroid hormone stimulus (GO:0071383)
305	B7Q8P2	Sorting nexin putative (Fragment)	IscW_ISCW021592	45.058	5	5	Sorting nexin-2 isoform 2	O60749	5e-165	SNX2	Intracellular protein transport (GO:0006886) Endocytosis (GO:0006897) Vesicle organization (GO:0016050) Protein complex oligomerization (GO:0051259)
306	B7P2L0	Sorting nexin	IscW_ISCW000872	46.787	1*	1	TRAF4-associated factor 2	Q9UNH7	2e-152	SNX6	Intracellular protein transport (GO:0006886) Endocytosis (GO:0006897) Vesicle organization (GO:0016050) Negative regulation of epidermal growth factor-activated receptor activity (GO:0007175) Regulation of histamine secretion by mast cell (GO:1903593) Regulation of macroautophagy (GO:0016241)
307	B7P1U8	Spectrin alpha chain putative	IscW_ISCW000012	272.298	17	17	Spectrin alpha chain, non-erythrocytic 1 isoform X12	Q13813	0	SPTAN1	MAPK cascade (GO:0000165) ER to Golgi vesicle-mediated transport (GO:0006888) Cytoskeleton organization (GO:0007010) Neutrophil degranulation (GO:0043312)
308	B7Q5G8	Spectrin beta chain	IscW_ISCW021585	257.675	17	16	Spectrin beta chain, non-erythrocytic 1 isoform 1	Q01082	0	SPTBN1	MAPK cascade (GO:0000165) ER to Golgi vesicle-mediated transport (GO:0006888) Cytoskeleton organization (GO:0007010) Regulation of SMAD protein signal transduction (GO:0060390) Positive regulation of interleukin-2 secretion (GO:1900042)
309	B7PWT8	Structural constituent of cuticle putative	IscW_ISCW019771	51.184	2	2	N/A	N/A	N/A	N/A	Structural constituent of cuticle (GO:0042302)Ɨ
310	B7Q5P1	Succinate-CoA ligase subunit beta (Fragment)	IscW_ISCW011750	46.886	1*	1	ATP-specific succinyl-CoA synthetase beta subunit	Q9P2R7	5e-180	SUCLA2	Tricarboxylic acid cycle (GO:0006099) Succinyl-CoA metabolic process (GO:0006104)
311	B7PAN2	Sulfatase-1 sulf-1 putative (Fragment)	IscW_ISCW016852	71.987	1*	1	Extracellular sulfatase Sulf-2 isoform X6	Q8IWU5	2e-162	SULF2	Glomerular filtration (GO:0003094) Response to wounding (GO:0009611) Positive regulation of vascular endothelial growth factor production (GO:0010575) Positive regulation of Wnt signaling pathway (GO:0030177) Heparan sulfate proteoglycan metabolic process (GO:0030201) Negative regulation of fibroblast growth factor receptor signaling pathway (GO:0040037)
312	B7PUC4	Superoxide dismutase [Cu-Zn]	IscW_ISCW008219	15.643	3	3	Superoxide dismutase [Cu-Zn]	P00441	2e-67	SOD1	Activation of MAPK activity (GO:0000187) Response to superoxide (GO:0000303) Positive regulation of cytokine production (GO:0001819) Myeloid cell homeostasis (GO:0002262) Platelet degranulation (GO:0002576) Glutathione metabolic process (GO:0006749) Cellular iron ion homeostasis (GO:0006879) Regulation of T cell differentiation in thymus (GO:0033081) Interleukin-12-mediated signaling pathway (GO:…
313	B7PGX4	Synaptic vesicle-associated integral membrane protein putative (Fragment)	IscW_ISCW003940	22.706	2	2	Vesicle-associated membrane protein 3	Q15836	2e-37	VAMP3	Antigen processing and presentation of exogenous peptide antigen via MHC class I, TAP-dependent (GO:0002479) Positive regulation of receptor recycling (GO:0001921) Vesicle docking involved in exocytosis (GO:0006904) Substrate adhesion-dependent cell spreading (GO:0034446) SNARE complex assembly (GO:0035493) Cellular response to interferon-gamma (GO:0071346)
314	B7QM86	Talin putative	IscW_ISCW023338	276.435	4	4	Talin 1	Q9Y490	0	TLN1	Platelet degranulation (GO:0002576) Cytoskeletal anchoring at plasma membrane (GO:0007016) Cell-cell junction assembly (GO:0007043) Integrin-mediated signaling pathway (GO:0007229) IRE1-mediated unfolded protein response (GO:0036498) Platelet aggregation (GO:0070527)
315	B7PRH5	T-complex protein 1 subunit delta	IscW_ISCW007627	55.142	4	4	Chaperonin containing TCP1, subunit 4 (delta), isoform CRA_d	P50991	0	CCT4	de novo' protein folding (GO:0006458) Chaperone-mediated protein folding (GO:0061077) scaRNA localization to Cajal body (GO:0090666)
316	B7P3Z6	T-complex protein 1 subunit gamma	IscW_ISCW000009	55.988	4	3	Chaperonin containing TCP1, subunit 3 (gamma) variant	P49368	0	CCT3	de novo' protein folding (GO:0006458) Pore complex assembly (GO:0046931) Chaperone-mediated protein folding (GO:0061077)
317	B7PEL0	Tetraspanin	IscW_ISCW004397	20.585	2	2	CD63 antigen isoform A	P08962	3e-28	CD63	Positive regulation of receptor internalization (GO:0002092) Platelet degranulation (GO:0002576) Cell-matrix adhesion (GO:0007160) Protein transport (GO:0015031) Cell migration (GO:0016477) Neutrophil degranulation (GO:0043312) Regulation of vascular endothelial growth factor signaling pathway (GO:1900746) Positive regulation of integrin-mediated signaling pathway (GO:2001046)
318	B7QN17	Thioredoxin-dependent peroxide reductase	IscW_ISCW015321	25.806	2	2	Peroxiredoxin 3	P30048	5e-115	PRDX3	Response to oxidative stress (GO:0006979) Positive regulation of cell proliferation (GO:0008284) Myeloid cell differentiation (GO:0030099) Response to lipopolysaccharide (GO:0032496) Positive regulation of NF-kappaB transcription factor activity (GO:0051092) Oxidation-reduction process (GO:0055114)
319	B7PGQ7	Thump domain-containing protein putative (Fragment)	IscW_ISCW003593	35.2	1*	1	THUMP domain-containing protein 1	Q9NXG2	9e-31	THUMPD1	rRNA modification (GO:0000154) tRNA modification (GO:0006400)
320	B7QMC6	Titin putative	IscW_ISCW023775	96.865	1*	1	Titin isoform N2-B	Q8WZ42	6e-65	TTN	Platelet degranulation (GO:0002576) Muscle contraction (GO:0006936) Sarcomere organization (GO:0045214) Protein kinase A signaling (GO:0010737) Response to calcium ion (GO:0051592)
321	B7QMD6	Transaldolase putative	IscW_ISCW023506	24.279	3	3	Transaldolase 1, isoform CRA_c	P37837	1e-67	TALDO1	Carbohydrate metabolic process (GO:0005975) Pentose-phosphate shunt, non-oxidative branch (GO:0009052) Glyceraldehyde-3-phosphate metabolic process (GO:0019682) Interleukin-12-mediated signaling pathway (GO:0035722)
322	B7QC74	Transcription factor containing NAC and TS-N domains putative	IscW_ISCW012592	24.143	6	6	Nascent polypeptide-associated complex subunit alpha isoform b	Q13765	5e-78	NACA	Transcription, DNA-templated (GO:0006351)
323	B7PG97	Transcription factor NFAT subunit NF45 putative (Fragment)	IscW_ISCW017579	37.908	2	2	Interleukin enhancer-binding factor 2 isoform 2	Q12905	9e-97	ILF2	Transcription, DNA-templated (GO:0006351) Immune response (GO:0006955) Neutrophil degranulation (GO:0043312)
324	B7P732	Transcription initiation factor TFII-D subunit, putative	IscW_ISCW016556	127.23	1*	1	Transcription initiation factor TFIID subunit 2	Q6P1X5	0	TAF2	G2/M transition of mitotic cell cycle (GO:0000086) Regulation of signal transduction by p53 class mediator (GO:1901796) Response to organic cyclic compound (GO:0014070) Transcription by RNA polymerase II (GO:0006366) Transcription initiation from RNA polymerase II promoter (GO:0006367)
325	B7QJ52	Transcriptional regulator DJ-1 putative	IscW_ISCW014259	12.259	2	2	Mediator of RNA polymerase II transcription subunit 12-like protein isoform X4	Q99497	4e-31	PARK7	Negative regulation of protein phosphorylation (GO:0001933) DNA repair (GO:0006281) Proteolysis (GO:0006508) Autophagy (GO:0006914) Inflammatory response (GO:0006954) Ras protein signal transduction (GO:0007265) Methylglyoxal metabolic process (GO:0009438) Detoxification of copper ion (GO:0010273)
326	B7Q5L2	Transgelin	IscW_ISCW021202	21.051	4	4	Transgelin-2 isoform b	P37802	5e-38	TAGLN2	Platelet degranulation (GO:0002576) Epithelial cell differentiation (GO:0030855)
327	B7PNR2	Transitional endoplasmic reticulum ATPase putative	IscW_ISCW005316	82.02	1*	1	Spermatogenesis-associated protein 5-like protein 1 isoform 1	Q9BVQ7	3e-98	SPATA5L1	Nucleotide binding (GO:0000166) ATP binding (GO:0005524)
328	B7PJS6	Translation factor GUF1 homolog mitochondrial	ISCW003920	73.903	1*	1	Translation factor GUF1, mitochondrial isoform X1	Q8N442	0	GUF1	Translation (GO:0006412)
329	B7P5C4	Translation initiation factor 4F helicase subunit putative (Fragment)	IscW_ISCW015864	47.942	1*	1	Eukaryotic initiation factor 4A-II	Q14240	0	EIF4A2	Translation (GO:0006412) RNA secondary structure unwinding (GO:0010501)
330	B7P427	Transmembrane protein Tmp21 putative	IscW_ISCW001550	23.546	2	2	Transmembrane emp24 domain-containing protein 10 precursor	P49755	4e-82	TMED10	ER to Golgi vesicle-mediated transport (GO:0006888) COPI-coated vesicle budding (GO:0035964) COPII vesicle coating (GO:0048208) Regulation of amyloid-beta formation (GO:1902003)
331	F2YHA2	TRE31	IscW_ISCW017272	33.231	2	2	N/A	N/A	N/A	N/A	N/A
332	B7P986	Trifunctional purine biosynthetic protein adenosine-3	IscW_ISCW017017	107.297	4	4	Phosphoribosylglycinamide formyltransferase, phosphoribosylglycinamide synthetase, phosphoribosylaminoimidazole synthetase	P22102	0	GART	de novo' IMP biosynthetic process (GO:0006189) Glycine metabolic process (GO:0006544) Tetrahydrofolate biosynthetic process (GO:0046654)
333	B7Q3K7	Triosephosphate isomerase	IscW_ISCW008869	26.929	1*	1	Triosephosphate isomerase isoform 1	P60174	3e-121	TPI1	Glucose metabolic process (GO:0006006) Glyceraldehyde-3-phosphate metabolic process (GO:0019682)
334	B7PL84	Tropomodulin putative	IscW_ISCW005954	14.604	1*	1	Tropomodulin-3	Q9NYL9	2e-05	TMOD3	Actin filament organization (GO:0007015) Myofibril assembly (GO:0030239) Muscle contraction (GO:0006936) Positive regulation of mitotic cell cycle phase transition (GO:1901992)
335	B7PSX9	Tropomyosin invertebrate putative (Fragment)	IscW_ISCW008202	34.488	4	4	Tropomyosin alpha-1 chain isoform X11	P09493	1e-46	TPM1	Muscle contraction (GO:0006936) Cytoskeleton organization (GO:0007010) Cellular response to reactive oxygen species (GO:0034614) Wound healing (GO:0042060) Sarcomere organization (GO:0045214)
336	B7QKS8	Troponin putative (Fragment)	IscW_ISCW023441	29.66	6	5	Troponin T cardiac isoform	P45379	2e-10	TNNT2	Regulation of muscle contraction (GO:0006937) Positive regulation of ATPase activity (GO:0032781) Response to calcium ion (GO:0051592)
337	B7QKT0	Troponin I protein putative	IscW_ISCW023443	22.245	6	6	Troponin I, fast skeletal muscle isoform 1	P48788	5e-14	TNNI2	Skeletal muscle contraction (GO:0003009) Positive regulation of transcription, DNA-templated (GO:0045893)
338	B7PH43	Tubulin alpha chain	IscW_ISCW003527	50.016	11	4	Tubulin alpha-1C chain isoform c	Q9BQE3	0	TUBA1C	Cell division (GO:0051301) Cytoskeleton-dependent intracellular transport (GO:0030705) Microtubule cytoskeleton organization (GO:0000226) Mitotic cell cycle (GO:0000278)
339	B7PA92	Tubulin beta chain	IscW_ISCW017133	49.945	20	20	Tubulin beta-4B chain	P68371	0	TUBB4B	Cytoskeleton organization (GO:0007010) Natural killer cell mediated cytotoxicity (GO:0042267) Neutrophil degranulation (GO:0043312)
340	B7QEM7	Tudor domain-containing protein putative	IscW_ISCW012367	101.399	1*	1	Tudor domain containing protein 1	Q9BXT4	9e-28	TDRD1	Gene silencing by RNA (GO:0031047) piRNA metabolic process (GO:0034587) DNA methylation involved in gamete generation (GO:0043046) Meiotic cell cycle (GO:0051321)
341	B7QC85	Tumor rejection antigen (Gp96) putative (Fragment)	IscW_ISCW022766	90.285	4	4	Tumor rejection antigen (gp96) 1	P14625	0	HSP90B1	Toll-like receptor signaling pathway (GO:0002224) Protein folding (GO:0006457) Ubiquitin-dependent ERAD pathway (GO:0030433) ATF6-mediated unfolded protein response (GO:0036500) Sequestering of calcium ion (GO:0051208) Cellular response to ATP (GO:0071318)
342	B7PBX6	Tyrosine-protein kinase	IscW_ISCW002928	43.74	1*	1	Tyrosine-protein kinase CSK	P41240	1e-170	CSK	Regulation of cytokine production (GO:0001817) Immune system process (GO:0002376) Transmembrane receptor protein tyrosine kinase signaling pathway (GO:0007169) Negative regulation of cell proliferation (GO:0008285) T cell costimulation (GO:0031295) T cell receptor signaling pathway (GO:0050852) Regulation of Fc receptor mediated stimulatory signaling pathway (GO:0060368) Negative regulation of ER…
343	B7PKN3	Ubiquitin protein ligase	IscW_ISCW018551	16.841	1*	1	Ubiquitin-conjugating enzyme E2 D3 isoform 2	P61077	2e-101	UBE2D3	Protein polyubiquitination (GO:0000209) DNA repair (GO:0006281) BMP signaling pathway (GO:0030509)
344	B7PP20	Ubiquitin-conjugating enzyme, putative	IscW_ISCW019147	16.65	1*	1	Ubiquitin-conjugating enzyme E2 variant 2	Q15819	6e-74	UBE2V2	DNA double-strand break processing (GO:0000729) Positive regulation of DNA repair (GO:0045739) Positive regulation of proteasomal ubiquitin-dependent protein catabolic process (GO:0032436) Protein polyubiquitination (GO:0000209)
345	B7PUR5	Ubiquitin specific proteinase putative (Fragment)	IscW_ISCW007716	135.436	1*	1	Ubiquitin specific proteinase 54	Q70EL1	6e-142	USP54	Protein deubiquitination (GO:0016579)
346	B7Q5Q7	Ubiquitin/40S ribosomal protein S27A fusion putative	IscW_ISCW010407	68.521	6	5	Polyubiquitin-C	P0CG48	0	UBC	MyD88-dependent toll-like receptor signaling pathway (GO:0002755) Nucleotide-excision repair, DNA damage recognition (GO:0000715) Protein targeting to peroxisome (GO:0006625) I-kappaB kinase/NF-kappaB signaling (GO:0007249) JNK cascade (GO:0007254) Wnt signaling pathway (GO:0016055) TRIF-dependent toll-like receptor signaling pathway (GO:0035666)
347	B7P428	Vacuolar ATP synthase subunit E putative	IscW_ISCW001551	60.745	1*	1	V-type proton ATPase subunit E 1 isoform a	P36543	7e-75	ATP6V1E1	Ion transport (GO:0006811) Insulin receptor signaling pathway (GO:0008286)
348	B7QH49	Vesicle coat complex COPI epsilon subunit putative	IscW_ISCW013589	39.177	1*	1	Epsilon COP	O14579	1e-137	COPE	ER to Golgi vesicle-mediated transport (GO:0006888) Vesicle-mediated transport (GO:0016192)
349	B7Q5X7	Vinculin putative	IscW_ISCW021452	118.821	4	3	Vinculin isoform VCL	P18206	0	VCL	Platelet degranulation ( GO:0002576) Cell adhesion (GO:0007155) Negative regulation of cell migration (GO:0030336) Neutrophil degranulation (GO:0043312)
350	B7QBX8	Vitellogenin receptor putative (Fragment)	IscW_ISCW012572	90.522	1*	1	Very low-density lipoprotein receptor isoform a precursor	P98155	0	VLDLR	Negative regulation of transcription by RNA polymerase II (GO:0000122) Lipid metabolic process (GO:0006629) Receptor-mediated endocytosis (GO:0006898) Reelin-mediated signaling pathway (GO:0038026)
351	B7PPZ4	Zinc finger protein putative	IscW_ISCW005277	61.158	1*	1	Zinc finger protein 449 isoform X2	Q6P9G9	1e-29	ZNF449	Regulation of transcription, DNA-templated (GO:0006355) Spermatogonial cell division (GO:0007284)
352	B7PWK2	Zinc finger protein putative	IscW_ISCW008027	272.419	1*	1	Zinc finger protein 91 (HPF7, HTF10)	Q05481	1e-29	ZNF91	Transcription, DNA-templated (GO:0006351) Negative regulation of transposon integration (GO:0070895)
ƙGO term based on human homologs
ƗGO term based on tick UniProt accession number
γUniProtKB/Swiss-Prot
ɮUniProtKB/TrEMBL
*Mannually validated and annotated

## Sheet: Proteins Export PEAKS
Accession	-10lgP	Coverage (%)	Area	#Peptides	#Unique	#Spectra	PTM	Avg. Mass	Description
tr|B7QLU2|B7QLU2_IXOSC	32.22	3	2761000	1	1	2		28080	20-hydroxysteroid dehydrogenase putative OS=Ixodes scapularis GN=IscW_ISCW014791 PE=3 SV=1
tr|B7QFN3|B7QFN3_IXOSC	29.4	2	7051400	1	1	1	Deamidation (NQ)	40773	26S proteasome regulatory subunit putative (Fragment) OS=Ixodes scapularis GN=IscW_ISCW022026 PE=3 SV=1
tr|B7PEA9|B7PEA9_IXOSC	39.13	4	1200700	1	1	1		27695	40S ribosomal protein putative OS=Ixodes scapularis GN=IscW_ISCW003489 PE=3 SV=1
tr|B7PD38|B7PD38_IXOSC	22.14	12	5129900	1	1	1		13485	40S ribosomal protein S12 OS=Ixodes scapularis GN=IscW_ISCW017361 PE=3 SV=1
tr|Q4PM65|Q4PM65_IXOSC	22.14	11	5129900	1	1	1		14385	40S ribosomal protein S12 OS=Ixodes scapularis PE=2 SV=1
tr|Q4PM11|Q4PM11_IXOSC	50.63	7	430980	1	1	1		17209	40S ribosomal protein S13 OS=Ixodes scapularis PE=2 SV=1
tr|Q4PM10|Q4PM10_IXOSC	90.67	16	6826800	3	3	4		16119	40S ribosomal protein S14 putative OS=Ixodes scapularis GN=IscW_ISCW023299 PE=2 SV=1
tr|B7QG34|B7QG34_IXOSC	34.98	8	2942600	1	1	3		13473	40S ribosomal protein S26 OS=Ixodes scapularis GN=IscW_ISCW013037 PE=3 SV=1
tr|Q4PM73|Q4PM73_IXOSC	34.98	8	2942600	1	1	3		13477	40S ribosomal protein S26 OS=Ixodes scapularis PE=2 SV=1
tr|B7P0U0|B7P0U0_IXOSC	95.48	35	93169000	6	5	28		19398	40S ribosomal protein S27A putative OS=Ixodes scapularis GN=IscW_ISCW000125 PE=4 SV=1
tr|B7PSQ6|B7PSQ6_IXOSC	36.77	3	3837100	1	1	5		30264	40S ribosomal protein S3a OS=Ixodes scapularis GN=IscW_ISCW008069 PE=3 SV=1
Q4PM31|RS3A_IXOSC	36.77	3	3837100	1	1	5		30161	40S ribosomal protein S3a OS=Ixodes scapularis PE=2 SV=1
tr|Q4PMB9|Q4PMB9_IXOSC	68.7	5	3772800	3	3	3	Pyro-glu from Q	23286	40S ribosomal protein S5 OS=Ixodes scapularis GN=IscW_ISCW012831 PE=2 SV=1
tr|B7QMT4|B7QMT4_IXOSC	58.44	19	1040100	3	3	3		23920	40S ribosomal protein S8 OS=Ixodes scapularis GN=IscW_ISCW015393 PE=3 SV=1
tr|Q4PMC1|Q4PMC1_IXOSC	58.44	19	1040100	3	3	3		23985	40S ribosomal protein S8 OS=Ixodes scapularis PE=2 SV=1
tr|Q4PM03|Q4PM03_IXOSC	55.71	8	3904400	2	2	4		22587	40S ribosomal protein S9 OS=Ixodes scapularis PE=2 SV=1
tr|B7QIP4|B7QIP4_IXOSC	78.85	3	2014900	2	2	3		98361	4SNc-Tudor domain protein putative OS=Ixodes scapularis GN=IscW_ISCW014289 PE=4 SV=1
tr|B7PRG2|B7PRG2_IXOSC	74.7	13	9494400	3	3	5		34705	60S acidic ribosomal protein P0 OS=Ixodes scapularis GN=IscW_ISCW007303 PE=3 SV=1
tr|Q4PMB4|Q4PMB4_IXOSC	74.7	13	9494400	3	3	5		34735	60S acidic ribosomal protein P0 OS=Ixodes scapularis PE=2 SV=1
tr|B7QLY1|B7QLY1_IXOSC	55.35	7	77602	1	1	1		19022	60S ribosomal protein L13 OS=Ixodes scapularis GN=IscW_ISCW023068 PE=3 SV=1
tr|B7QA40|B7QA40_IXOSC	55.55	7	5139600	1	1	5		21843	60S ribosomal protein L23 putative OS=Ixodes scapularis GN=IscW_ISCW024803 PE=3 SV=1
tr|B7QBZ0|B7QBZ0_IXOSC	51.55	4	1679500	2	2	3	Pyro-glu from Q	69860	65-kDa macrophage protein putative (Fragment) OS=Ixodes scapularis GN=IscW_ISCW012584 PE=4 SV=1
tr|B7Q1Y2|B7Q1Y2_IXOSC	126.73	15	14482000	7	7	7		55126	6-phosphogluconate dehydrogenase decarboxylating (Fragment) OS=Ixodes scapularis GN=IscW_ISCW010101 PE=3 SV=1
tr|B7QDA7|B7QDA7_IXOSC	30.12	0	0	1	1	1		164540	80 kD MCM3-associated protein putative OS=Ixodes scapularis GN=IscW_ISCW022606 PE=4 SV=1
tr|B7PC28|B7PC28_IXOSC	34.47	0	13228000	1	1	4	Oxidation (M)	189800	ABC transporter putative OS=Ixodes scapularis GN=IscW_ISCW016982 PE=4 SV=1
tr|B7P6B0|B7P6B0_IXOSC	38.88	2	14192000	1	1	2		69899	Aconitase/homoaconitase putative (Fragment) OS=Ixodes scapularis GN=IscW_ISCW016071 PE=4 SV=1
tr|B7PBG2|B7PBG2_IXOSC	223.23	60	1078200000	19	17	146	Oxidation (M); Deamidation (NQ); Pyro-glu from Q	37593	Actin putative (Fragment) OS=Ixodes scapularis GN=IscW_ISCW024111 PE=3 SV=1
tr|B7P258|B7P258_IXOSC	23.16	2	664850	1	1	1		41188	Actin putative OS=Ixodes scapularis GN=IscW_ISCW016175 PE=3 SV=1
tr|B7PMY6|B7PMY6_IXOSC	72.58	22	8838500	4	4	6		16858	Actin depolymerizing factor putative OS=Ixodes scapularis GN=IscW_ISCW006326 PE=3 SV=1
tr|B7PCP7|B7PCP7_IXOSC	25.17	8	195910	1	1	1		16867	Actin-related protein 2/3 complex subunit 5 OS=Ixodes scapularis GN=IscW_ISCW017220 PE=3 SV=1
tr|B7Q9G6|B7Q9G6_IXOSC	36.63	5	1843800	1	1	1		20945	Adenine phosphoribosyltransferase putative OS=Ixodes scapularis GN=IscW_ISCW010922 PE=4 SV=1
tr|B7PXK0|B7PXK0_IXOSC	44.29	2	1935400	1	1	2		53936	Adenosine diphosphatase putative OS=Ixodes scapularis GN=IscW_ISCW010120 PE=3 SV=1
tr|B7PTQ4|B7PTQ4_IXOSC	65.38	12	761950	2	1	4	Oxidation (M)	20119	ADP ribosylation factor 79F putative OS=Ixodes scapularis GN=IscW_ISCW007159 PE=3 SV=1
tr|B7Q4Q3|B7Q4Q3_IXOSC	31.59	5	1000100	1	1	1		27248	ADP/ATP translocase putative OS=Ixodes scapularis GN=IscW_ISCW021753 PE=3 SV=1
tr|B7Q4Q4|B7Q4Q4_IXOSC	31.59	4	1000100	1	1	1		33442	ADP/ATP translocase putative OS=Ixodes scapularis GN=IscW_ISCW021754 PE=3 SV=1
tr|Q4PMB2|Q4PMB2_IXOSC	31.59	4	1000100	1	1	1		32907	ADP/ATP translocase OS=Ixodes scapularis PE=2 SV=1
tr|Q4PLX6|Q4PLX6_IXOSC	97.72	19	4863300	3	2	6	Oxidation (M)	20556	ADP-ribosylation factor 1 OS=Ixodes scapularis PE=2 SV=1
tr|B7QCW2|B7QCW2_IXOSC	97.72	19	4863300	3	2	6	Oxidation (M)	20702	ADP-ribosylation factor OS=Ixodes scapularis GN=IscW_ISCW022927 PE=3 SV=1
tr|B7QAL5|B7QAL5_IXOSC	100.05	13	5578300	6	5	6		54299	Aldehyde dehydrogenase putative (Fragment) OS=Ixodes scapularis GN=IscW_ISCW012082 PE=3 SV=1
tr|B7PJS8|B7PJS8_IXOSC	61.07	9	2857200	2	2	5		24339	Aldehyde dehydrogenase putative OS=Ixodes scapularis GN=IscW_ISCW003922 PE=4 SV=1
tr|B7QFL6|B7QFL6_IXOSC	36.09	9	583340	2	1	2		21983	Aldehyde dehydrogenase putative OS=Ixodes scapularis GN=IscW_ISCW012534 PE=3 SV=1
tr|B7PZG8|B7PZG8_IXOSC	69.72	4	1973500	2	2	3		60522	Aldehyde dehydrogenase putative OS=Ixodes scapularis GN=IscW_ISCW020189 PE=3 SV=1
tr|B7QIS6|B7QIS6_IXOSC	77.82	5	3017600	3	2	3		53715	Aldehyde dehydrogenase putative OS=Ixodes scapularis GN=IscW_ISCW023288 PE=3 SV=1
tr|B7P0L3|B7P0L3_IXOSC	40.17	3	414240	1	1	1		45703	Alkaline phosphatase putative OS=Ixodes scapularis GN=IscW_ISCW000162 PE=3 SV=1
tr|B7Q8W6|B7Q8W6_IXOSC	110.6	23	18646000	4	4	9		24919	Alkyl hydroperoxide reductase thiol specific antioxidant putative OS=Ixodes scapularis GN=IscW_ISCW010532 PE=4 SV=1
tr|Q8MVB7|Q8MVB7_IXOSC	33.83	3	97633	1	1	1		42322	Alpha-2-macroglobulin (Fragment) OS=Ixodes scapularis PE=2 SV=1
tr|B7Q9E5|B7Q9E5_IXOSC	25.2	3	2441400	1	1	3		40363	Alpha-2-macroglobulin receptor-associated protein putative OS=Ixodes scapularis GN=IscW_ISCW010822 PE=4 SV=1
tr|B7QJH6|B7QJH6_IXOSC	155.41	20	15580000	13	13	13		89173	Alpha-actinin putative OS=Ixodes scapularis GN=IscW_ISCW013566 PE=4 SV=1
tr|B7P7W0|B7P7W0_IXOSC	65.63	9	5320700	2	2	2		19369	Alpha-crystallin B chain putative OS=Ixodes scapularis GN=IscW_ISCW002513 PE=3 SV=1
tr|B7QMC8|B7QMC8_IXOSC	101.59	8	4605800	5	5	5		121211	Alpha-macroglobulin putative (Fragment) OS=Ixodes scapularis GN=IscW_ISCW023777 PE=4 SV=1
tr|B7Q698|B7Q698_IXOSC	132.54	17	24881000	9	9	17		66297	Amino acid transporter putative (Fragment) OS=Ixodes scapularis GN=IscW_ISCW021396 PE=4 SV=1
tr|B7PV68|B7PV68_IXOSC	58.31	2	545590	2	1	4		63608	Aminoimidazole-4-carboxamide ribonucleotidetransformylase/IMP cyclohydrolase putative (Fragment) OS=Ixodes scapularis GN=IscW_ISCW007783 PE=4 SV=1
tr|B7PZN3|B7PZN3_IXOSC	26.35	2	1109700	1	1	1		67048	Aminopeptidase putative OS=Ixodes scapularis GN=IscW_ISCW008629 PE=4 SV=1
tr|B7P256|B7P256_IXOSC	23.5	3	6437000000	1	1	14		25700	AMP dependent CoA ligase putative (Fragment) OS=Ixodes scapularis GN=IscW_ISCW001369 PE=4 SV=1
tr|B7QMV2|B7QMV2_IXOSC	21.59	2	1916800	1	1	1		57560	Amyloid beta A4 protein (APP)-binding protein putative OS=Ixodes scapularis GN=IscW_ISCW015381 PE=4 SV=1
tr|B7PIP9|B7PIP9_IXOSC	119.82	2	4431600	5	5	7		243495	Ankyrin 2 3/unc44 putative OS=Ixodes scapularis GN=IscW_ISCW018406 PE=4 SV=1
tr|B7Q240|B7Q240_IXOSC	31.84	2	1202100	2	2	2		65878	Ankyrin repeat containing protein OS=Ixodes scapularis GN=IscW_ISCW009963 PE=4 SV=1
tr|B7QC21|B7QC21_IXOSC	80.56	20	16762000	2	2	7	Pyro-glu from Q	13128	Annexin (Fragment) OS=Ixodes scapularis GN=IscW_ISCW012245 PE=3 SV=1
tr|B7PH05|B7PH05_IXOSC	121.74	21	43177000	9	9	19		64203	Apolipophorin putative (Fragment) OS=Ixodes scapularis GN=IscW_ISCW004529 PE=4 SV=1
tr|B7PDX6|B7PDX6_IXOSC	30.53	6	990890	1	1	1		17509	Aquaporin putative (Fragment) OS=Ixodes scapularis GN=IscW_ISCW003955 PE=3 SV=1
tr|B7QGW7|B7QGW7_IXOSC	51.63	2	1355000	2	2	2	Deamidation (NQ)	87037	Armadillo putative (Fragment) OS=Ixodes scapularis GN=IscW_ISCW023688 PE=4 SV=1
tr|B7QCK2|B7QCK2_IXOSC	64.76	6	5403000	4	3	8		59844	ATP synthase subunit alpha OS=Ixodes scapularis GN=IscW_ISCW011988 PE=3 SV=1
tr|B7P6A7|B7P6A7_IXOSC	43.61	3	1126100	2	1	3		56301	ATP synthase subunit alpha OS=Ixodes scapularis GN=IscW_ISCW016068 PE=3 SV=1
tr|B7QE46|B7QE46_IXOSC	110.02	11	4947300	6	3	10		60735	ATP synthase subunit beta OS=Ixodes scapularis GN=IscW_ISCW012509 PE=3 SV=1
tr|B7Q3D3|B7Q3D3_IXOSC	58.05	2	471600	1	1	1		53908	ATP-citrate synthase putative OS=Ixodes scapularis GN=IscW_ISCW009919 PE=4 SV=1
tr|B7PNN0|B7PNN0_IXOSC	31.67	1	2560300	1	1	2		119891	ATP-dependent RNA helicase putative (Fragment) OS=Ixodes scapularis GN=IscW_ISCW005462 PE=4 SV=1
tr|B7QH25|B7QH25_IXOSC	20.53	1	5198200	1	1	1		88599	Axis inhibition protein putative OS=Ixodes scapularis GN=IscW_ISCW013850 PE=4 SV=1
tr|A0A068EU07|A0A068EU07_IXOSC	98.6	14	2549800	5	3	6		43425	Blood meal-induced serine protease inhibitor OS=Ixodes scapularis PE=2 SV=1
tr|B7PPV3|B7PPV3_IXOSC	48.19	9	1296400	1	1	1		14073	Box H/ACA snoRNP putative (Fragment) OS=Ixodes scapularis GN=IscW_ISCW019216 PE=4 SV=1
tr|B7P374|B7P374_IXOSC	37.88	1	2230000	1	1	1		107067	Bromodomain-containing protein putative OS=Ixodes scapularis GN=IscW_ISCW016192 PE=4 SV=1
tr|B7Q1Z1|B7Q1Z1_IXOSC	22.12	1	0	1	1	1	Deamidation (NQ)	153336	Ca2+-dependent activator protein for secretion 2 isoform A putative OS=Ixodes scapularis GN=IscW_ISCW020046 PE=4 SV=1
tr|B7QAX4|B7QAX4_IXOSC	24.6	5	406720	1	1	1		16920	Calponin putative (Fragment) OS=Ixodes scapularis GN=IscW_ISCW024817 PE=4 SV=1
tr|B7PHB6|B7PHB6_IXOSC	88.74	20	50902000	3	3	11		19278	Calponin putative OS=Ixodes scapularis GN=IscW_ISCW004111 PE=4 SV=1
tr|Q68HD1|Q68HD1_IXOSC	74.48	8	1068700	2	2	2		47610	Calreticulin OS=Ixodes scapularis GN=IscW_ISCW008184 PE=2 SV=1
tr|B7P2T6|B7P2T6_IXOSC	29.42	2	0	1	1	1		54508	cAMP-response element binding protein putative OS=Ixodes scapularis GN=IscW_ISCW001814 PE=4 SV=1
tr|B7QEN3|B7QEN3_IXOSC	52.35	12	2033200	2	2	3	Deamidation (NQ)	30871	Carbonic anhydrase putative (Fragment) OS=Ixodes scapularis GN=IscW_ISCW013450 PE=4 SV=1
tr|B7PHC3|B7PHC3_IXOSC	50.77	3	6863900	1	1	2		52560	Carbon-nitrogen hydrolase putative OS=Ixodes scapularis GN=IscW_ISCW004822 PE=4 SV=1
tr|B7QNM8|B7QNM8_IXOSC	31.26	2	12355000	1	1	3		42546	CD151 antigen putative OS=Ixodes scapularis GN=IscW_ISCW023965 PE=3 SV=1
tr|B7Q9K4|B7Q9K4_IXOSC	49.66	13	1881000	1	1	1		10978	CDGSH iron sulfur domain-containing protein putative OS=Ixodes scapularis GN=IscW_ISCW020925 PE=4 SV=1
tr|B7Q2R9|B7Q2R9_IXOSC	49.69	1	1200300	1	1	2		106992	Cell adhesion molecule putative OS=Ixodes scapularis GN=IscW_ISCW010023 PE=4 SV=1
tr|B7QFI5|B7QFI5_IXOSC	66.19	0	447340	1	1	1		225473	Cell adhesion molecule putative OS=Ixodes scapularis GN=IscW_ISCW021897 PE=4 SV=1
tr|B7PZ24|B7PZ24_IXOSC	97.63	12	6298100	6	4	27		46009	Chaperonin complex component TCP-1 delta subunit putative OS=Ixodes scapularis GN=IscW_ISCW008709 PE=4 SV=1
tr|B7QJ21|B7QJ21_IXOSC	87.16	4	1590200	2	2	2		58036	Chaperonin complex component TCP-1 eta subunit putative OS=Ixodes scapularis GN=IscW_ISCW023397 PE=3 SV=1
tr|B7QAM1|B7QAM1_IXOSC	69.51	2	1160900	1	1	1		58139	Chaperonin complex component TCP-1 theta subunit putative OS=Ixodes scapularis GN=IscW_ISCW012934 PE=3 SV=1
tr|B7Q6Y2|B7Q6Y2_IXOSC	54.17	2	800290	1	1	1		58906	Chaperonin subunit putative OS=Ixodes scapularis GN=IscW_ISCW011431 PE=3 SV=1
tr|B7PEV0|B7PEV0_IXOSC	123.92	12	3818200	4	4	5		60484	Chaperonin subunit putative OS=Ixodes scapularis GN=IscW_ISCW017824 PE=3 SV=1
tr|B7PII1|B7PII1_IXOSC	27.76	1	10028000	1	1	1	Deamidation (NQ)	177922	Chitin synthase putative OS=Ixodes scapularis GN=IscW_ISCW017789 PE=4 SV=1
tr|B7P9L6|B7P9L6_IXOSC	20.04	2	436840	1	1	1		41722	Chitinase putative (Fragment) OS=Ixodes scapularis GN=IscW_ISCW016746 PE=4 SV=1
tr|B7P5R2|B7P5R2_IXOSC	62.64	6	6829100	3	3	4		40710	Chitinase putative OS=Ixodes scapularis GN=IscW_ISCW016323 PE=4 SV=1
tr|B7Q826|B7Q826_IXOSC	20.08	5	594830	1	1	1		17003	Clathrin adaptor complex small subunit OS=Ixodes scapularis GN=IscW_ISCW011294 PE=4 SV=1
tr|B7PUK8|B7PUK8_IXOSC	78.26	3	6230400	4	4	9		184653	Clathrin heavy chain putative (Fragment) OS=Ixodes scapularis GN=IscW_ISCW019441 PE=4 SV=1
tr|B7P5W5|B7P5W5_IXOSC	30.77	1	0	1	1	2		140034	Cleavage and polyadenylation specificity factor putative OS=Ixodes scapularis GN=IscW_ISCW001347 PE=4 SV=1
tr|B7QCV5|B7QCV5_IXOSC	30.2	1	283840	1	1	2		80933	Cleavage/polyadenylation factor Ia subunit Clp1p putative OS=Ixodes scapularis GN=IscW_ISCW012465 PE=4 SV=1
tr|B7PIM5|B7PIM5_IXOSC	72.81	7	1688400	2	2	2		52853	CNDP dipeptidase putative (Fragment) OS=Ixodes scapularis GN=IscW_ISCW017703 PE=4 SV=1
tr|B7PKA9|B7PKA9_IXOSC	94.17	26	13575000	4	4	5		21957	Coiled-coil tumor protein D52 putative OS=Ixodes scapularis GN=IscW_ISCW006441 PE=4 SV=1
tr|B7Q188|B7Q188_IXOSC	46.38	2	4539800	2	2	2	Carbamidomethylation	140399	Collagen alpha chain type IV putative (Fragment) OS=Ixodes scapularis GN=IscW_ISCW009593 PE=3 SV=1
tr|B7QLW4|B7QLW4_IXOSC	20.09	2	1406000	1	1	1		45621	Competence protein putative OS=Ixodes scapularis GN=IscW_ISCW013752 PE=4 SV=1
tr|B7PXJ9|B7PXJ9_IXOSC	25.84	3	557190	1	1	1		32007	COPII vesicle protein putative OS=Ixodes scapularis GN=IscW_ISCW010119 PE=4 SV=1
tr|B7Q4X8|B7Q4X8_IXOSC	31.4	2	3793400	1	1	2	Deamidation (NQ)	38295	Coupling protein TraD putative (Fragment) OS=Ixodes scapularis GN=IscW_ISCW011100 PE=4 SV=1
tr|B7QH66|B7QH66_IXOSC	90.54	16	3472900	3	3	5	Pyro-glu from Q	21449	Crystallin alpha B putative (Fragment) OS=Ixodes scapularis GN=IscW_ISCW023576 PE=3 SV=1
tr|B7PWU8|B7PWU8_IXOSC	65.94	5	180490	1	1	1		25847	Cuticular protein putative OS=Ixodes scapularis GN=IscW_ISCW019781 PE=4 SV=1
tr|B7QLK1|B7QLK1_IXOSC	24.89	2	90925	1	1	1	Oxidation (HW)	60130	Cysteinyl-tRNA synthetase putative OS=Ixodes scapularis GN=IscW_ISCW015021 PE=3 SV=1
tr|B7QDS6|B7QDS6_IXOSC	51.91	14	1740400	2	2	2		19219	Cytidylate kinase putative (Fragment) OS=Ixodes scapularis GN=IscW_ISCW012446 PE=3 SV=1
tr|B7QCB3|B7QCB3_IXOSC	84.23	25	6176700	3	3	4		15146	Cytochrome B5 putative OS=Ixodes scapularis GN=IscW_ISCW022108 PE=3 SV=1
tr|B7Q609|B7Q609_IXOSC	59.47	1	9970100	3	2	5	Deamidation (NQ)	322639	Cytoplasmic dynein heavy chain putative (Fragment) OS=Ixodes scapularis GN=IscW_ISCW021660 PE=4 SV=1
tr|B7QH07|B7QH07_IXOSC	35.81	1	1573100	1	1	1	Deamidation (NQ)	146452	Cytoplasmic dynein heavy chain putative OS=Ixodes scapularis GN=IscW_ISCW023533 PE=4 SV=1
tr|B7PIZ8|B7PIZ8_IXOSC	20.43	1	65168000	1	1	1		128898	Cytoskeletal protein Sojo putative OS=Ixodes scapularis GN=IscW_ISCW017899 PE=4 SV=1
tr|B7P3M8|B7P3M8_IXOSC	78.84	6	2524700	2	2	3		49612	D-3-phosphoglycerate dehydrogenase (Fragment) OS=Ixodes scapularis GN=IscW_ISCW015967 PE=3 SV=1
tr|B7Q686|B7Q686_IXOSC	28.63	3	25803000	1	1	5		38704	Dehydrogenase putative OS=Ixodes scapularis GN=IscW_ISCW021418 PE=4 SV=1
tr|B7PG26|B7PG26_IXOSC	23.66	1	712410	1	1	1		95898	Diacylglycerol kinase (Fragment) OS=Ixodes scapularis GN=IscW_ISCW004738 PE=3 SV=1
tr|B7QAP3|B7QAP3_IXOSC	82.35	10	3847500	2	2	2	Pyro-glu from Q	26174	Dihydropteridine reductase putative OS=Ixodes scapularis GN=IscW_ISCW022552 PE=4 SV=1
tr|B7QG52|B7QG52_IXOSC	20.23	1	4106000	1	1	1		91581	Dihydropyrimidine dehydrogenase [NADP(+)] OS=Ixodes scapularis GN=IscW_ISCW022746 PE=3 SV=1
tr|B7PKC4|B7PKC4_IXOSC	20.3	1	29111000	1	1	1		102295	Disheveled associated activator of morphogenesis putative (Fragment) OS=Ixodes scapularis GN=IscW_ISCW018883 PE=4 SV=1
tr|B7PV52|B7PV52_IXOSC	73.1	10	4926000	5	5	5	Pyro-glu from Q	59646	DNA double-strand break repair rad50 ATPase putative OS=Ixodes scapularis GN=IscW_ISCW006918 PE=4 SV=1
tr|B7P2L8|B7P2L8_IXOSC	35.44	0	562250	1	1	1		182515	DNA-directed RNA polymerase subunit (Fragment) OS=Ixodes scapularis GN=IscW_ISCW015926 PE=3 SV=1
tr|B7QDK0|B7QDK0_IXOSC	40.91	1	589680	2	2	2	Oxidation (M); Deamidation (NQ)	261444	E1A-binding protein p400 putative (Fragment) OS=Ixodes scapularis GN=IscW_ISCW013403 PE=4 SV=1
tr|B7PXU2|B7PXU2_IXOSC	37.31	2	1638900	2	1	4		107161	E1-E2 ATPase putative (Fragment) OS=Ixodes scapularis GN=IscW_ISCW009225 PE=4 SV=1
tr|B7QMV1|B7QMV1_IXOSC	169.91	27	53671000	15	15	25		79111	Elongation factor putative OS=Ixodes scapularis GN=IscW_ISCW015380 PE=4 SV=1
tr|B7QA72|B7QA72_IXOSC	46.47	4	1930400	1	1	1		30022	Elongation factor 1 beta/delta chain putative OS=Ixodes scapularis GN=IscW_ISCW013304 PE=3 SV=1
tr|B7Q349|B7Q349_IXOSC	198.06	41	576210000	19	18	109	Oxidation (M); Deamidation (NQ); Pyro-glu from Q	50754	Elongation factor 1-alpha OS=Ixodes scapularis GN=IscW_ISCW020299 PE=3 SV=1
tr|B7PT52|B7PT52_IXOSC	38.6	1	198030	1	1	1	Pyro-glu from Q	84821	Embryonic protein DC-8 putative OS=Ixodes scapularis GN=IscW_ISCW008417 PE=4 SV=1
tr|B7PK74|B7PK74_IXOSC	32.89	4	816460	1	1	1		33375	Endothelin converting enzyme putative OS=Ixodes scapularis GN=IscW_ISCW004067 PE=4 SV=1
tr|B7PPK7|B7PPK7_IXOSC	22.68	1	1132200	1	1	1		74809	Endothelin-converting enzyme putative (Fragment) OS=Ixodes scapularis GN=IscW_ISCW006696 PE=4 SV=1
tr|B7PJP9|B7PJP9_IXOSC	54.35	10	2181600	1	1	1		21493	Enolase putative OS=Ixodes scapularis GN=IscW_ISCW017666 PE=4 SV=1
tr|B7PD76|B7PD76_IXOSC	47.08	4	541440	1	1	1		29842	Erythrocyte band 7 integral membrane protein putative (Fragment) OS=Ixodes scapularis GN=IscW_ISCW002156 PE=4 SV=1
tr|B7QII6|B7QII6_IXOSC	23.66	2	330720	1	1	1		64944	Eukaryotic translation initiation factor 3 subunit B OS=Ixodes scapularis GN=IscW_ISCW014933 PE=3 SV=1
tr|B7P2T8|B7P2T8_IXOSC	29.07	3	520890	1	1	1		38678	Eukaryotic translation initiation factor 3 subunit F OS=Ixodes scapularis GN=IscW_ISCW001816 PE=3 SV=1
tr|Q4PMC7|Q4PMC7_IXOSC	29.07	4	520890	1	1	1		30426	Eukaryotic translation initiation factor 3 subunit F OS=Ixodes scapularis PE=2 SV=1
tr|Q4PM51|Q4PM51_IXOSC	35.17	8	862320	1	1	1		17068	Eukaryotic translation initiation factor 5A (Fragment) OS=Ixodes scapularis GN=IscW_ISCW020373 PE=2 SV=1
tr|B7P7C0|B7P7C0_IXOSC	122.9	14	23623000	9	9	15		87737	Fasciclin putative OS=Ixodes scapularis GN=IscW_ISCW001538 PE=4 SV=1
tr|B7PYN9|B7PYN9_IXOSC	80.03	1	3071300	3	3	3		265802	Fatty acid synthase putative OS=Ixodes scapularis GN=IscW_ISCW009053 PE=4 SV=1
tr|B7QMW0|B7QMW0_IXOSC	87.9	39	22397000	5	5	8	Pyro-glu from Q	14859	Fatty acid-binding protein FABP putative OS=Ixodes scapularis GN=IscW_ISCW015316 PE=3 SV=1
tr|B7PZB3|B7PZB3_IXOSC	34.82	3	802760	1	1	1		66062	Fibrinogen putative OS=Ixodes scapularis GN=IscW_ISCW009412 PE=4 SV=1
tr|B7PLR3|B7PLR3_IXOSC	139.4	13	9123300	6	6	10		73039	Filamin-C putative OS=Ixodes scapularis GN=IscW_ISCW006509 PE=4 SV=1
tr|B7PDF3|B7PDF3_IXOSC	23.46	10	34619	1	1	1		13036	FKBP-type peptidyl-prolyl cis-trans isomerase putative OS=Ixodes scapularis GN=IscW_ISCW002430 PE=4 SV=1
tr|B7PJY6|B7PJY6_IXOSC	76.21	11	1525000	2	2	2		22153	Flavonol reductase/cinnamoyl-CoA reductase putative OS=Ixodes scapularis GN=IscW_ISCW003581 PE=4 SV=1
tr|B7PLL4|B7PLL4_IXOSC	34.52	3	0	1	1	1		36482	Fructose-1 6-bisphosphatase putative (Fragment) OS=Ixodes scapularis GN=IscW_ISCW005292 PE=3 SV=1
tr|B7Q5H9|B7Q5H9_IXOSC	150.08	34	51384000	11	11	24	Oxidation (M)	39448	Fructose-bisphosphate aldolase OS=Ixodes scapularis GN=IscW_ISCW011371 PE=3 SV=1
tr|B7Q0D4|B7Q0D4_IXOSC	44.37	4	2191100	2	2	2	Oxidation (HW)	50451	Fumarylacetoacetase putative OS=Ixodes scapularis GN=IscW_ISCW020196 PE=4 SV=1
tr|B7PGM6|B7PGM6_IXOSC	21.25	3	444970	1	1	1	Pyro-glu from Q	49321	G-3-P dehydrogenase putative (Fragment) OS=Ixodes scapularis GN=IscW_ISCW004858 PE=4 SV=1
tr|B7PPD6|B7PPD6_IXOSC	44.19	3	612950	1	1	1		49097	Gamma-glutamyltransferase putative (Fragment) OS=Ixodes scapularis GN=IscW_ISCW005288 PE=4 SV=1
tr|B7QEF7|B7QEF7_IXOSC	33.08	1	28911000	1	1	1		170363	Gb2-cadherin putative OS=Ixodes scapularis GN=IscW_ISCW022276 PE=4 SV=1
tr|B7Q6J1|B7Q6J1_IXOSC	162.35	38	96939000	9	9	22	Pyro-glu from Q	23268	GGY domain-containing protein putative (Fragment) OS=Ixodes scapularis GN=IscW_ISCW021552 PE=4 SV=1
tr|B7Q331|B7Q331_IXOSC	21.86	2	50776	1	1	1		59566	Glucose-6-phosphate 1-dehydrogenase (Fragment) OS=Ixodes scapularis GN=IscW_ISCW010043 PE=3 SV=1
tr|B7QCA7|B7QCA7_IXOSC	30.42	1	204520	1	1	1		102694	Glucosidase II putative (Fragment) OS=Ixodes scapularis GN=IscW_ISCW012920 PE=3 SV=1
tr|B7P4E1|B7P4E1_IXOSC	27.48	1	3866000	1	1	2		61022	Glutamate dehydrogenase putative OS=Ixodes scapularis GN=IscW_ISCW000393 PE=3 SV=1
tr|B7Q3U2|B7Q3U2_IXOSC	39.53	1	0	1	1	1		71827	Glutamine: fructose-6-phosphate aminotransferase putative (Fragment) OS=Ixodes scapularis GN=IscW_ISCW009866 PE=4 SV=1
tr|B7PKR5|B7PKR5_IXOSC	93.36	2	1567200	3	3	3		168558	Glutamyl-tRNA synthetase cytoplasmic putative OS=Ixodes scapularis GN=IscW_ISCW018719 PE=3 SV=1
tr|Q95WZ7|Q95WZ7_IXOSC	120.59	31	22687000	7	7	14	Pyro-glu from Q	24566	Glutathione peroxidase OS=Ixodes scapularis GN=gph PE=2 SV=1
tr|B7PV75|B7PV75_IXOSC	23.27	6	479580	1	1	1		21448	Glutathione peroxidase OS=Ixodes scapularis GN=IscW_ISCW019584 PE=3 SV=1
tr|B7PXM7|B7PXM7_IXOSC	91.86	20	8070800	4	4	5		22622	Glutathione S-transferase putative (Fragment) OS=Ixodes scapularis GN=IscW_ISCW024608 PE=4 SV=1
tr|B7PR98|B7PR98_IXOSC	108.86	25	6727900	5	5	5	Oxidation (M)	30711	Glutathione S-transferase putative OS=Ixodes scapularis GN=IscW_ISCW005803 PE=3 SV=1
tr|B7PNJ9|B7PNJ9_IXOSC	31.15	10	300560	1	1	1		10193	Glutathione S-transferase putative OS=Ixodes scapularis GN=IscW_ISCW005930 PE=4 SV=1
tr|B7PXG9|B7PXG9_IXOSC	44.64	5	316920	1	1	1		26930	Glutathione S-transferase putative OS=Ixodes scapularis GN=IscW_ISCW009569 PE=3 SV=1
tr|B7PXH0|B7PXH0_IXOSC	70.76	7	718260	2	1	2		28873	Glutathione S-transferase putative OS=Ixodes scapularis GN=IscW_ISCW009570 PE=3 SV=1
tr|B7PSJ8|B7PSJ8_IXOSC	59.58	9	12484000	2	1	4		26196	Glutathione S-transferase putative OS=Ixodes scapularis GN=IscW_ISCW019308 PE=3 SV=1
tr|B7QGH2|B7QGH2_IXOSC	129.16	43	48027000	8	6	19	Deamidation (NQ)	25514	Glutathione S-transferase putative OS=Ixodes scapularis GN=IscW_ISCW022157 PE=3 SV=1
tr|B7PKP9|B7PKP9_IXOSC	142.53	40	201490000	10	9	50	Deamidation (NQ)	36009	Glyceraldehyde-3-phosphate dehydrogenase OS=Ixodes scapularis GN=IscW_ISCW018700 PE=3 SV=1
tr|B7Q6J2|B7Q6J2_IXOSC	55.05	10	792130	1	1	1		12112	Glycine proline-rich secreted protein putative OS=Ixodes scapularis GN=IscW_ISCW021553 PE=4 SV=1
tr|Q4PME3|Q4PME3_IXOSC	32.5	19	566560	1	1	1		9896	Glycine rich protein OS=Ixodes scapularis PE=2 SV=1
tr|B7Q9Z7|B7Q9Z7_IXOSC	50.42	1	10077000	2	2	3	Deamidation (NQ); Pyro-glu from E	165025	Glycine rich secreted cement protein putative (Fragment) OS=Ixodes scapularis GN=IscW_ISCW022619 PE=3 SV=1
tr|B7Q6J3|B7Q6J3_IXOSC	25.26	7	1071000	1	1	1	Deamidation (NQ)	27448	Glycine-rich secreted protein putative OS=Ixodes scapularis GN=IscW_ISCW021554 PE=4 SV=1
tr|B7PBB8|B7PBB8_IXOSC	23.97	2	44721000	1	1	4		34528	Glycoprotein-N-acetylgalactosamine 3-beta-galactosyltransferase 1 (Fragment) OS=Ixodes scapularis GN=IscW_ISCW016807 PE=3 SV=1
tr|B7PKN7|B7PKN7_IXOSC	78.33	5	1670700	3	3	3		77155	GMP synthase putative (Fragment) OS=Ixodes scapularis GN=IscW_ISCW018543 PE=4 SV=1
tr|B7PR58|B7PR58_IXOSC	57.18	33	1709100	2	2	3		9058	GTP binding protein Rab-1A OS=Ixodes scapularis GN=IscW_ISCW006071 PE=4 SV=1
tr|B7QIB6|B7QIB6_IXOSC	63.64	10	9959100	2	2	5		25212	GTP-binding nuclear protein OS=Ixodes scapularis GN=IscW_ISCW023654 PE=3 SV=1
tr|B7QB10|B7QB10_IXOSC	34.99	4	1253200	1	1	1		26098	Guanine nucleotide-binding protein putative (Fragment) OS=Ixodes scapularis GN=IscW_ISCW024783 PE=4 SV=1
tr|B7PVL8|B7PVL8_IXOSC	51.4	3	996570	1	1	1		42368	Guanine nucleotide-binding protein G putative (Fragment) OS=Ixodes scapularis GN=IscW_ISCW008109 PE=4 SV=1
tr|Q4PM32|Q4PM32_IXOSC	34.99	3	1253200	1	1	1		35967	Guanine nucleotide-binding protein OS=Ixodes scapularis PE=2 SV=1
tr|B7QBE1|B7QBE1_IXOSC	42.1	1	40496000	2	1	15		58864	Guanylate cyclase (Fragment) OS=Ixodes scapularis GN=IscW_ISCW012198 PE=4 SV=1
tr|B7Q057|B7Q057_IXOSC	41.68	0	6559800	1	1	2	Deamidation (NQ)	319752	HEAT repeat-containing protein OS=Ixodes scapularis GN=IscW_ISCW008558 PE=4 SV=1
tr|B7PYG7|B7PYG7_IXOSC	113.57	9	2706500	5	1	16	Oxidation (HW); Deamidation (NQ)	67754	Heat shock protein putative OS=Ixodes scapularis GN=IscW_ISCW009157 PE=3 SV=1
tr|B7P1Z8|B7P1Z8_IXOSC	137.74	19	14467000	12	12	15		88662	Heat shock protein putative OS=Ixodes scapularis GN=IscW_ISCW016090 PE=3 SV=1
tr|B7PAR6|B7PAR6_IXOSC	196.83	38	68556000	22	16	58	Deamidation (NQ); Pyro-glu from Q	71165	Heat shock protein putative OS=Ixodes scapularis GN=IscW_ISCW017456 PE=3 SV=1
tr|B7PEN4|B7PEN4_IXOSC	179.47	14	29201000	9	6	33	Deamidation (NQ)	72594	Heat shock protein putative OS=Ixodes scapularis GN=IscW_ISCW017754 PE=3 SV=1
tr|B7PWF5|B7PWF5_IXOSC	96.88	20	11944000	4	4	5	Pyro-glu from Q	22842	Heat shock protein 20.5 putative OS=Ixodes scapularis GN=IscW_ISCW007793 PE=3 SV=1
tr|B7PIN1|B7PIN1_IXOSC	59.96	16	2648300	2	2	2		20788	Heat shock protein 20.6 putative OS=Ixodes scapularis GN=IscW_ISCW017709 PE=3 SV=1
tr|B7Q0N5|B7Q0N5_IXOSC	49.1	6	2431100	1	1	1		26787	Heat shock protein 70 (HSP70)-interacting protein putative OS=Ixodes scapularis GN=IscW_ISCW009689 PE=4 SV=1
tr|B7Q407|B7Q407_IXOSC	257.64	43	858130000	57	45	241	Carbamidomethylation; Oxidation (M); Deamidation (NQ); Pyro-glu from E; Pyro-glu from Q	152642	Heme lipoprotein putative OS=Ixodes scapularis GN=IscW_ISCW021710 PE=4 SV=1
tr|B7QGE3|B7QGE3_IXOSC	129.02	8	19123000	10	3	48		151678	Hemelipoglycoprotein putative (Fragment) OS=Ixodes scapularis GN=IscW_ISCW012424 PE=4 SV=1
tr|B7QIL0|B7QIL0_IXOSC	98.4	3	1006400	5	1	19	Pyro-glu from Q	172442	Hemelipoglycoprotein putative (Fragment) OS=Ixodes scapularis GN=IscW_ISCW014675 PE=4 SV=1
tr|B7Q402|B7Q402_IXOSC	107.05	15	14917000	8	8	9		56235	Hemelipoglycoprotein putative (Fragment) OS=Ixodes scapularis GN=IscW_ISCW021704 PE=4 SV=1
tr|B7PJC0|B7PJC0_IXOSC	64.55	25	1805700	3	1	8		13196	Hemelipoglycoprotein putative (Fragment) OS=Ixodes scapularis GN=IscW_ISCW024299 PE=4 SV=1
tr|B7Q406|B7Q406_IXOSC	187.2	19	91582000	30	18	78	Deamidation (NQ); Pyro-glu from Q	177654	Hemelipoglycoprotein putative OS=Ixodes scapularis GN=IscW_ISCW021709 PE=4 SV=1
tr|B7PZR6|B7PZR6_IXOSC	51.83	1	6430400	2	2	2		292342	Hemicentin putative (Fragment) OS=Ixodes scapularis GN=IscW_ISCW010083 PE=4 SV=1
tr|B7QDV1|B7QDV1_IXOSC	81.15	13	5014600	3	1	5		24857	Histone putative OS=Ixodes scapularis GN=IscW_ISCW012234 PE=3 SV=1
tr|B7QEK5|B7QEK5_IXOSC	45.5	2	1804800	3	1	12	Carbamidomethylation	127433	Histone demethylase putative OS=Ixodes scapularis GN=IscW_ISCW011899 PE=4 SV=1
tr|B7PSI5|B7PSI5_IXOSC	119.94	37	771330000	7	7	55	Deamidation (NQ)	13364	Histone H2A OS=Ixodes scapularis GN=IscW_ISCW019497 PE=3 SV=1
tr|Q4PM63|Q4PM63_IXOSC	112.09	27	396010000	4	4	33		13819	Histone H2B OS=Ixodes scapularis GN=IscW_ISCW019496 PE=2 SV=1
tr|B7P7T4|B7P7T4_IXOSC	84.07	20	141280000	4	3	17		15328	Histone H3 OS=Ixodes scapularis GN=IscW_ISCW002300 PE=3 SV=1
tr|Q4PM69|Q4PM69_IXOSC	173.31	60	953350000	10	10	105	Oxidation (M); Deamidation (NQ)	11367	Histone H4 OS=Ixodes scapularis GN=IscW_ISCW019498 PE=2 SV=1
tr|B7QI01|B7QI01_IXOSC	183.52	24	229320000	19	19	69	Oxidation (M)	84279	Hsp90 protein putative OS=Ixodes scapularis GN=IscW_ISCW014265 PE=3 SV=1
tr|B7QKD3|B7QKD3_IXOSC	42.23	1	4069100	1	1	2		108798	Huntingtin interacting protein putative OS=Ixodes scapularis GN=IscW_ISCW023307 PE=4 SV=1
tr|B7PQP7|B7PQP7_IXOSC	29.71	2	2805600	1	1	1	Carbamidomethylation	80499	Hydroxyacyl-CoA dehydrogenase putative (Fragment) OS=Ixodes scapularis GN=IscW_ISCW005458 PE=4 SV=1
tr|B7Q6V1|B7Q6V1_IXOSC	37.38	3	22229000	1	1	2		40938	Importin putative (Fragment) OS=Ixodes scapularis GN=IscW_ISCW010360 PE=4 SV=1
tr|B7P7A4|B7P7A4_IXOSC	27.97	1	0	1	1	1		90560	Importin putative OS=Ixodes scapularis GN=IscW_ISCW016169 PE=4 SV=1
tr|B7P4Q8|B7P4Q8_IXOSC	122.16	18	35643000	7	7	17	Oxidation (M)	47043	Inosine-5'-monophosphate dehydrogenase OS=Ixodes scapularis GN=IscW_ISCW001657 PE=3 SV=1
tr|B7PDC8|B7PDC8_IXOSC	74.07	8	1988400	4	4	4		61896	Integrin alpha-ps putative (Fragment) OS=Ixodes scapularis GN=IscW_ISCW003187 PE=3 SV=1
tr|B7PQK7|B7PQK7_IXOSC	74.01	3	2677100	3	3	3		117351	Integrin alpha-ps putative OS=Ixodes scapularis GN=IscW_ISCW005672 PE=3 SV=1
tr|B7PAK1|B7PAK1_IXOSC	90.58	20	6539400	4	4	5		26864	Integrin beta (Fragment) OS=Ixodes scapularis GN=IscW_ISCW002553 PE=3 SV=1
tr|B7PFJ2|B7PFJ2_IXOSC	116.37	17	7533200	6	6	6		46021	Isocitrate dehydrogenase [NADP] OS=Ixodes scapularis GN=IscW_ISCW003975 PE=3 SV=1
tr|B7QKG4|B7QKG4_IXOSC	38.81	3	109600000	1	1	10	Oxidation (HW)	30802	Ixoderin putative OS=Ixodes scapularis GN=IscW_ISCW013746 PE=4 SV=1
tr|B7Q4C1|B7Q4C1_IXOSC	30.8	1	1099400	1	1	1		131716	Kalirin putative (Fragment) OS=Ixodes scapularis GN=IscW_ISCW021530 PE=4 SV=1
tr|B7PGA6|B7PGA6_IXOSC	84.23	1	8879800	5	5	5		514268	Kettin putative OS=Ixodes scapularis GN=IscW_ISCW017764 PE=4 SV=1
tr|B7PN34|B7PN34_IXOSC	27.86	3	1296000	1	1	1		63833	KH domain RNA binding protein putative (Fragment) OS=Ixodes scapularis GN=IscW_ISCW005319 PE=4 SV=1
tr|B7Q7X5|B7Q7X5_IXOSC	45.52	3	850970	2	2	3		87552	Laminin alpha-4 chain putative OS=Ixodes scapularis GN=IscW_ISCW011485 PE=4 SV=1
tr|B7QHE0|B7QHE0_IXOSC	41.26	1	1139800	1	1	1		231853	Laminin beta 1 chain putative OS=Ixodes scapularis GN=IscW_ISCW014125 PE=4 SV=1
tr|B7Q1H6|B7Q1H6_IXOSC	55.12	2	594450	1	1	1		142763	Laminin gamma-1 chain putative (Fragment) OS=Ixodes scapularis GN=IscW_ISCW009943 PE=4 SV=1
tr|B7P0Y7|B7P0Y7_IXOSC	28.26	2	1060700	1	1	1		47998	Ligand-gated ionic channel putative OS=Ixodes scapularis GN=IscW_ISCW015703 PE=4 SV=1
tr|B7PDH9|B7PDH9_IXOSC	25.32	3	586170	1	1	1		38454	LIM domain-containing protein putative OS=Ixodes scapularis GN=IscW_ISCW016762 PE=4 SV=1
tr|B7QDU8|B7QDU8_IXOSC	65.03	19	12374000	3	3	5		23418	Lysosomal acid lipase/cholesteryl ester hydrolase putative OS=Ixodes scapularis GN=IscW_ISCW012191 PE=4 SV=1
tr|B7PCV9|B7PCV9_IXOSC	96.14	11	122050000	5	4	8	Pyro-glu from Q	42333	Lysosomal acid phosphatase putative OS=Ixodes scapularis GN=IscW_ISCW017166 PE=3 SV=1
tr|B7PH44|B7PH44_IXOSC	93.91	9	38569000	4	3	7		35846	Malate dehydrogenase putative OS=Ixodes scapularis GN=IscW_ISCW003528 PE=3 SV=1
tr|B7PRH3|B7PRH3_IXOSC	40.77	15	1437100	1	1	1		9309	Malate dehydrogenase putative OS=Ixodes scapularis GN=IscW_ISCW007625 PE=4 SV=1
tr|B7PRH2|B7PRH2_IXOSC	40.77	4	1437100	1	1	1		32980	Malate dehydrogenase OS=Ixodes scapularis GN=IscW_ISCW007624 PE=3 SV=1
tr|B7P364|B7P364_IXOSC	107.74	13	5441500	5	5	6		55101	Mannose-binding endoplasmic reticulum-golgi intermediate compartment lectin OS=Ixodes scapularis GN=IscW_ISCW016179 PE=4 SV=1
tr|Q6WCQ4|Q6WCQ4_IXOSC	107.74	13	5441500	5	5	6		55225	Mannose-binding endoplasmic reticulum-Golgi intermediate compartment lectin OS=Ixodes scapularis PE=2 SV=1
tr|B7QC48|B7QC48_IXOSC	38.59	3	178510000	2	2	44		28171	Medium-chain acyl-CoA dehydrogenase putative (Fragment) OS=Ixodes scapularis GN=IscW_ISCW024772 PE=3 SV=1
tr|B7P101|B7P101_IXOSC	65.72	8	2906100	3	3	3		36162	Membrane glycoprotein LIG-1 putative OS=Ixodes scapularis GN=IscW_ISCW000747 PE=4 SV=1
tr|B7Q0Y4|B7Q0Y4_IXOSC	42.24	4	0	1	1	1		30030	Methylthioadenosine phosphorylase MTAP putative (Fragment) OS=Ixodes scapularis GN=IscW_ISCW009267 PE=3 SV=1
tr|B7Q304|B7Q304_IXOSC	103.63	8	6511900	3	3	4		44625	Misexpression suppressor of KSR putative OS=Ixodes scapularis GN=IscW_ISCW010241 PE=4 SV=1
tr|B7PL51|B7PL51_IXOSC	77.09	14	22887000	2	2	3		19916	ML domain-containing protein putative OS=Ixodes scapularis GN=IscW_ISCW005502 PE=4 SV=1
tr|B7Q5I4|B7Q5I4_IXOSC	105.52	23	30107000	5	5	12		29503	Multifunctional chaperone putative OS=Ixodes scapularis GN=IscW_ISCW011376 PE=3 SV=1
tr|B7PFU3|B7PFU3_IXOSC	84.55	13	34220000	2	2	8	Oxidation (M)	11423	Muscle LIM protein isoform A isoform putative OS=Ixodes scapularis GN=IscW_ISCW017628 PE=4 SV=1
tr|B7QNW2|B7QNW2_IXOSC	25.5	1	903220	1	1	2	Pyro-glu from Q	74903	Muscle myosin heavy chain putative OS=Ixodes scapularis GN=IscW_ISCW015533 PE=4 SV=1
tr|B7P1Q2|B7P1Q2_IXOSC	95.04	3	4610900	5	5	5		208115	Myosin heavy chain skeletal muscle or cardiac muscle putative OS=Ixodes scapularis GN=IscW_ISCW001340 PE=3 SV=1
tr|B7PR15|B7PR15_IXOSC	27.19	1	11296000	1	1	2		96297	Myosin IA putative OS=Ixodes scapularis GN=IscW_ISCW018858 PE=3 SV=1
tr|B7Q9Q1|B7Q9Q1_IXOSC	25.81	19	1950200	1	1	1	Oxidation (M)	10423	Myosin regulatory light chain putative OS=Ixodes scapularis GN=IscW_ISCW010685 PE=4 SV=1
tr|B7Q880|B7Q880_IXOSC	46.34	0	834070	1	1	1		206644	Myosin-IX putative OS=Ixodes scapularis GN=IscW_ISCW021365 PE=4 SV=1
tr|B7PVK0|B7PVK0_IXOSC	22.77	2	42250000	1	1	4	Deamidation (NQ)	35194	Na+/Ca2+ exchanger putative OS=Ixodes scapularis GN=IscW_ISCW007706 PE=3 SV=1
tr|B7PDF7|B7PDF7_IXOSC	91.45	14	36124000	5	5	14		35632	Na+/K+ ATPase beta subunit putative OS=Ixodes scapularis GN=IscW_ISCW016921 PE=4 SV=1
tr|B7PHJ6|B7PHJ6_IXOSC	25.13	3	0	1	1	1		39085	N-acetyllactosaminide beta-1 3-N-acetylglucosaminyltransferase putative OS=Ixodes scapularis GN=IscW_ISCW004573 PE=4 SV=1
tr|B7PBH7|B7PBH7_IXOSC	21.16	1	1497100	1	1	1		79006	NADH-ubiquinone reductase putative OS=Ixodes scapularis GN=IscW_ISCW003299 PE=3 SV=1
tr|B7P8P2|B7P8P2_IXOSC	34.98	0	8449900	1	1	4		216731	Nbeal1 putative OS=Ixodes scapularis GN=IscW_ISCW016654 PE=4 SV=1
tr|B7PJ10|B7PJ10_IXOSC	47.54	1	2989100000	2	2	65		149299	Neurogenic locus notch putative OS=Ixodes scapularis GN=IscW_ISCW003825 PE=4 SV=1
tr|B7Q438|B7Q438_IXOSC	23.25	1	235230	1	1	1		174062	Neurogenic locus notch putative OS=Ixodes scapularis GN=IscW_ISCW011066 PE=4 SV=1
tr|B7PY52|B7PY52_IXOSC	91.73	18	687710	3	1	6	Carbamidomethylation	21220	Niemann-Pick type C1 domain-containing protein putative (Fragment) OS=Ixodes scapularis GN=IscW_ISCW024570 PE=4 SV=1
tr|B7QGG0|B7QGG0_IXOSC	97.97	16	4357100	3	1	7	Pyro-glu from Q	18970	Niemann-Pick type C1 domain-containing protein putative (Fragment) OS=Ixodes scapularis GN=IscW_ISCW024809 PE=4 SV=1
tr|B7Q350|B7Q350_IXOSC	29.95	0	240500	1	1	1		180884	Niemann-Pick type C1 domain-containing protein putative OS=Ixodes scapularis GN=IscW_ISCW020300 PE=4 SV=1
tr|B7QLY6|B7QLY6_IXOSC	89.26	35	12043000	4	4	6		17127	Nucleoside diphosphate kinase OS=Ixodes scapularis GN=IscW_ISCW023074 PE=3 SV=1
tr|B7PVG5|B7PVG5_IXOSC	56.47	4	912930	1	1	1		44878	Obg-like ATPase 1 OS=Ixodes scapularis GN=IscW_ISCW007252 PE=3 SV=1
tr|B7Q037|B7Q037_IXOSC	36.42	3	672800000	1	1	147	Deamidation (NQ)	32133	Oxidoreductase putative (Fragment) OS=Ixodes scapularis GN=IscW_ISCW024620 PE=4 SV=1
tr|B7PTZ6|B7PTZ6_IXOSC	25.83	1	563000000	1	1	16		126744	Pacman protein putative OS=Ixodes scapularis GN=IscW_ISCW019569 PE=4 SV=1
tr|B7P5D8|B7P5D8_IXOSC	191.45	36	63315000	31	31	41	Deamidation (NQ); Pyro-glu from Q	100377	Paramyosin putative OS=Ixodes scapularis GN=IscW_ISCW016446 PE=4 SV=1
tr|B7Q6L7|B7Q6L7_IXOSC	33.45	5	1567600	1	1	1		22780	Peptidyl-prolyl cis-trans isomerase (Fragment) OS=Ixodes scapularis GN=IscW_ISCW011314 PE=3 SV=1
tr|B7PD56|B7PD56_IXOSC	47.37	9	878300	2	2	2		21470	Peptidyl-prolyl cis-trans isomerase OS=Ixodes scapularis GN=IscW_ISCW002493 PE=3 SV=1
tr|B7Q0J9|B7Q0J9_IXOSC	100.8	26	10380000	3	3	4		21812	Peptidyl-prolyl cis-trans isomerase OS=Ixodes scapularis GN=IscW_ISCW008497 PE=3 SV=1
tr|B7QLS9|B7QLS9_IXOSC	81.31	12	3869800	2	2	3		32355	Peritrophic membrane chitin binding protein putative OS=Ixodes scapularis GN=IscW_ISCW014049 PE=4 SV=1
tr|B7QCX2|B7QCX2_IXOSC	59.87	2	451330	2	2	2		123834	Peroxidase putative OS=Ixodes scapularis GN=IscW_ISCW022537 PE=4 SV=1
tr|B7PUM7|B7PUM7_IXOSC	121.67	14	10142000	9	8	13		90841	Peroxinectin putative OS=Ixodes scapularis GN=IscW_ISCW007552 PE=4 SV=1
tr|B7PIF4|B7PIF4_IXOSC	20.45	1	911550	1	1	1		130144	Phosphatidylinositol 3-kinase class putative OS=Ixodes scapularis GN=IscW_ISCW004026 PE=3 SV=1
tr|B7P585|B7P585_IXOSC	87.66	8	2906500	3	3	4		44030	Phosphoglycerate kinase OS=Ixodes scapularis GN=IscW_ISCW015616 PE=3 SV=1
tr|B7Q0R0|B7Q0R0_IXOSC	44.46	2	466850	1	1	1		56070	Phosphoglycerate mutase putative OS=Ixodes scapularis GN=IscW_ISCW020443 PE=3 SV=1
tr|B7QGM6|B7QGM6_IXOSC	62.44	6	2580600	3	1	3		46497	Phospholipase A2 putative OS=Ixodes scapularis GN=IscW_ISCW014959 PE=4 SV=1
tr|B7PCS2|B7PCS2_IXOSC	21.09	3	0	1	1	1		23146	Phospholipid scramblase (Fragment) OS=Ixodes scapularis GN=IscW_ISCW002966 PE=3 SV=1
tr|B7P591|B7P591_IXOSC	81.22	10	4482400	4	4	5		39374	Phosphoribosylamidoimidazole-succinocarboxamide synthase putative (Fragment) OS=Ixodes scapularis GN=IscW_ISCW015611 PE=3 SV=1
tr|B7QB25|B7QB25_IXOSC	23.36	2	194830	1	1	1		50377	Phosphotransferase (Fragment) OS=Ixodes scapularis GN=IscW_ISCW012387 PE=3 SV=1
tr|B7PT53|B7PT53_IXOSC	68.47	5	3356100	2	2	3		47632	Plexin domain-containing protein putative (Fragment) OS=Ixodes scapularis GN=IscW_ISCW007901 PE=4 SV=1
tr|B7QI53|B7QI53_IXOSC	114.33	9	6054100	6	5	9		75449	Polyadenylate-binding protein OS=Ixodes scapularis GN=IscW_ISCW014211 PE=3 SV=1
tr|B7P0L5|B7P0L5_IXOSC	34.17	2	588380000	1	1	61		47489	Proclotting enzyme putative OS=Ixodes scapularis GN=IscW_ISCW000320 PE=3 SV=1
tr|B7QHT2|B7QHT2_IXOSC	36.94	18	6721000	2	2	3		14072	Profilin (Fragment) OS=Ixodes scapularis GN=IscW_ISCW023148 PE=3 SV=1
tr|B7P595|B7P595_IXOSC	24.37	1	586890	1	1	1		76047	Proline and glutamine-rich splicing factor (SFPQ) putative OS=Ixodes scapularis GN=IscW_ISCW001739 PE=4 SV=1
tr|B7PNN1|B7PNN1_IXOSC	75.27	10	810690	2	2	2		27942	Proteasome subunit alpha type OS=Ixodes scapularis GN=IscW_ISCW005463 PE=3 SV=1
tr|B7Q5F6|B7Q5F6_IXOSC	34.51	4	552500	1	1	1		27281	Proteasome subunit alpha type OS=Ixodes scapularis GN=IscW_ISCW021572 PE=3 SV=1
tr|B7PBW3|B7PBW3_IXOSC	51.73	6	1379200	2	2	2		47632	Protein disulfide isomerase 1 putative OS=Ixodes scapularis GN=IscW_ISCW002080 PE=3 SV=1
tr|B7Q9F1|B7Q9F1_IXOSC	103.4	15	56338000	7	7	14	Deamidation (NQ)	56912	Protein disulfide-isomerase OS=Ixodes scapularis GN=IscW_ISCW010827 PE=3 SV=1
tr|B7P4U1|B7P4U1_IXOSC	110.25	14	9385200	7	7	8		54929	Protein disulfide-isomerase OS=Ixodes scapularis GN=IscW_ISCW016161 PE=3 SV=1
tr|B7PBH9|B7PBH9_IXOSC	43.61	2	103650000	2	2	14	Deamidation (NQ)	74245	Protein phosphatase 2A B56 regulatory subunit gamma 3 isoform putative OS=Ixodes scapularis GN=IscW_ISCW003301 PE=4 SV=1
tr|B7PYR6|B7PYR6_IXOSC	21.06	2	481440	1	1	1		45958	Protein transport protein SEC61 alpha subunit putative OS=Ixodes scapularis GN=IscW_ISCW020077 PE=3 SV=1
tr|Q4PM57|Q4PM57_IXOSC	21.71	3	5037700	1	1	1		30612	Putative ATP synthase-like protein OS=Ixodes scapularis PE=2 SV=1
tr|Q4PM52|Q4PM52_IXOSC	65.63	9	5320700	2	2	2		19277	Putative heat shock-related protein OS=Ixodes scapularis PE=2 SV=1
tr|Q4PN05|Q4PN05_IXOSC	103.76	20	85737000	4	4	14	Carbamidomethylation; Deamidation (NQ)	24987	Putative salivary protein (Fragment) OS=Ixodes scapularis GN=IscW_ISCW010436 PE=2 SV=1
tr|Q5Q983|Q5Q983_IXOSC	106.54	19	29267000	8	5	10		43590	Putative secreted salivary gland peptide OS=Ixodes scapularis PE=2 SV=1
tr|B7P7C4|B7P7C4_IXOSC	56.52	3	1118100	2	1	4		67192	Putative uncharacterized protein (Fragment) OS=Ixodes scapularis GN=IscW_ISCW001647 PE=3 SV=1
tr|B7PH02|B7PH02_IXOSC	111.28	11	7451300	7	7	10		87873	Putative uncharacterized protein (Fragment) OS=Ixodes scapularis GN=IscW_ISCW004526 PE=4 SV=1
tr|B7PH04|B7PH04_IXOSC	90.42	17	14583000	5	4	10		31735	Putative uncharacterized protein (Fragment) OS=Ixodes scapularis GN=IscW_ISCW004528 PE=4 SV=1
tr|B7PJ46|B7PJ46_IXOSC	33.31	1	121590000	1	1	1		179262	Putative uncharacterized protein (Fragment) OS=Ixodes scapularis GN=IscW_ISCW004579 PE=4 SV=1
tr|B7PE88|B7PE88_IXOSC	22.23	3	966850	1	1	1		61609	Putative uncharacterized protein (Fragment) OS=Ixodes scapularis GN=IscW_ISCW004844 PE=4 SV=1
tr|B7PMM3|B7PMM3_IXOSC	23.84	3	755780	1	1	1	Carbamidomethylation	32002	Putative uncharacterized protein (Fragment) OS=Ixodes scapularis GN=IscW_ISCW005808 PE=4 SV=1
tr|B7PQ92|B7PQ92_IXOSC	31.64	4	2410500	1	1	2		30200	Putative uncharacterized protein (Fragment) OS=Ixodes scapularis GN=IscW_ISCW006165 PE=4 SV=1
tr|B7PPR5|B7PPR5_IXOSC	39.39	6	716610	1	1	2	Oxidation (M)	17433	Putative uncharacterized protein (Fragment) OS=Ixodes scapularis GN=IscW_ISCW006563 PE=4 SV=1
tr|B7PUG7|B7PUG7_IXOSC	28.79	8	4077400	1	1	2		11679	Putative uncharacterized protein (Fragment) OS=Ixodes scapularis GN=IscW_ISCW007280 PE=4 SV=1
tr|B7QA57|B7QA57_IXOSC	35.69	2	1180500	1	1	1		59754	Putative uncharacterized protein (Fragment) OS=Ixodes scapularis GN=IscW_ISCW013286 PE=4 SV=1
tr|B7QHE7|B7QHE7_IXOSC	34.45	5	1097100000	1	1	59		16484	Putative uncharacterized protein (Fragment) OS=Ixodes scapularis GN=IscW_ISCW014134 PE=4 SV=1
tr|B7PE58|B7PE58_IXOSC	22.79	5	304510	1	1	1		24093	Putative uncharacterized protein (Fragment) OS=Ixodes scapularis GN=IscW_ISCW018141 PE=4 SV=1
tr|B7Q3H7|B7Q3H7_IXOSC	28.7	2	5161000	1	1	1		84337	Putative uncharacterized protein (Fragment) OS=Ixodes scapularis GN=IscW_ISCW020255 PE=4 SV=1
tr|B7PZ15|B7PZ15_IXOSC	46.55	5	1183500	1	1	1		28335	Putative uncharacterized protein (Fragment) OS=Ixodes scapularis GN=IscW_ISCW020555 PE=4 SV=1
tr|B7QD64|B7QD64_IXOSC	41.67	0	144970000	2	2	6		224696	Putative uncharacterized protein (Fragment) OS=Ixodes scapularis GN=IscW_ISCW022893 PE=4 SV=1
tr|B7QH14|B7QH14_IXOSC	28.62	2	42842000	1	1	15		35351	Putative uncharacterized protein (Fragment) OS=Ixodes scapularis GN=IscW_ISCW023333 PE=4 SV=1
tr|B7QD47|B7QD47_IXOSC	22.79	6	304510	1	1	1		20094	Putative uncharacterized protein (Fragment) OS=Ixodes scapularis GN=IscW_ISCW024821 PE=4 SV=1
tr|B7P1V6|B7P1V6_IXOSC	28.18	0	77737000	1	1	1		177643	Putative uncharacterized protein OS=Ixodes scapularis GN=IscW_ISCW000022 PE=4 SV=1
tr|B7P1B7|B7P1B7_IXOSC	25.93	2	2201200	1	1	1		67334	Putative uncharacterized protein OS=Ixodes scapularis GN=IscW_ISCW001034 PE=4 SV=1
tr|B7P2V8|B7P2V8_IXOSC	21.61	2	5990500	1	1	2		51642	Putative uncharacterized protein OS=Ixodes scapularis GN=IscW_ISCW001686 PE=4 SV=1
tr|B7P9P4|B7P9P4_IXOSC	20.4	2	506070	1	1	1		49936	Putative uncharacterized protein OS=Ixodes scapularis GN=IscW_ISCW002269 PE=4 SV=1
tr|B7PA27|B7PA27_IXOSC	20.31	1	272910	1	1	1	Deamidation (NQ)	130422	Putative uncharacterized protein OS=Ixodes scapularis GN=IscW_ISCW002376 PE=4 SV=1
tr|B7P9B4|B7P9B4_IXOSC	20.4	2	26328000	1	1	1		54462	Putative uncharacterized protein OS=Ixodes scapularis GN=IscW_ISCW002918 PE=4 SV=1
tr|B7PDV5|B7PDV5_IXOSC	21.92	2	1880100	1	1	1	Deamidation (NQ)	37402	Putative uncharacterized protein OS=Ixodes scapularis GN=IscW_ISCW003751 PE=4 SV=1
tr|B7PID7|B7PID7_IXOSC	23.93	2	0	1	1	1		37235	Putative uncharacterized protein OS=Ixodes scapularis GN=IscW_ISCW003849 PE=4 SV=1
tr|B7PH03|B7PH03_IXOSC	53.03	5	329610	1	1	1		26127	Putative uncharacterized protein OS=Ixodes scapularis GN=IscW_ISCW004527 PE=4 SV=1
tr|B7PEP3|B7PEP3_IXOSC	23.43	3	8185100	1	1	3		26718	Putative uncharacterized protein OS=Ixodes scapularis GN=IscW_ISCW004774 PE=4 SV=1
tr|B7PQ96|B7PQ96_IXOSC	29.73	1	6029400	1	1	1		85538	Putative uncharacterized protein OS=Ixodes scapularis GN=IscW_ISCW006169 PE=4 SV=1
tr|B7PMM0|B7PMM0_IXOSC	51.57	11	826000	1	1	1		14669	Putative uncharacterized protein OS=Ixodes scapularis GN=IscW_ISCW006241 PE=4 SV=1
tr|B7PKP5|B7PKP5_IXOSC	42.53	6	769040	1	1	1		24880	Putative uncharacterized protein OS=Ixodes scapularis GN=IscW_ISCW006683 PE=4 SV=1
tr|B7PQC7|B7PQC7_IXOSC	20.33	4	10093000	1	1	2	Deamidation (NQ)	19191	Putative uncharacterized protein OS=Ixodes scapularis GN=IscW_ISCW006786 PE=4 SV=1
tr|B7PZA0|B7PZA0_IXOSC	22.36	3	277680000	1	1	4		24432	Putative uncharacterized protein OS=Ixodes scapularis GN=IscW_ISCW008568 PE=4 SV=1
tr|B7Q381|B7Q381_IXOSC	215.32	10	45943000	38	38	44		476466	Putative uncharacterized protein OS=Ixodes scapularis GN=IscW_ISCW009032 PE=4 SV=1
tr|B7Q1B1|B7Q1B1_IXOSC	22.61	3	8668400	1	1	1	Deamidation (NQ)	35241	Putative uncharacterized protein OS=Ixodes scapularis GN=IscW_ISCW009170 PE=4 SV=1
tr|B7PZA8|B7PZA8_IXOSC	41.49	7	483610	1	1	1		19653	Putative uncharacterized protein OS=Ixodes scapularis GN=IscW_ISCW009407 PE=4 SV=1
tr|B7Q7E0|B7Q7E0_IXOSC	21.14	7	2796700	1	1	1		20939	Putative uncharacterized protein OS=Ixodes scapularis GN=IscW_ISCW010419 PE=4 SV=1
tr|B7Q6G4|B7Q6G4_IXOSC	29.77	0	3265700	1	1	1	Deamidation (NQ)	187407	Putative uncharacterized protein OS=Ixodes scapularis GN=IscW_ISCW010504 PE=4 SV=1
tr|B7Q8E8|B7Q8E8_IXOSC	24.11	3	2492800	1	1	1		36047	Putative uncharacterized protein OS=Ixodes scapularis GN=IscW_ISCW010842 PE=4 SV=1
tr|B7Q4P0|B7Q4P0_IXOSC	150.97	59	255370000	10	10	27	Oxidation (M); Deamidation (NQ)	15997	Putative uncharacterized protein OS=Ixodes scapularis GN=IscW_ISCW011195 PE=4 SV=1
tr|B7QEW7|B7QEW7_IXOSC	94.29	7	38362000	4	4	10	Oxidation (HW); Pyro-glu from Q	54610	Putative uncharacterized protein OS=Ixodes scapularis GN=IscW_ISCW012380 PE=4 SV=1
tr|B7QF94|B7QF94_IXOSC	21.97	2	23502000	1	1	1		43392	Putative uncharacterized protein OS=Ixodes scapularis GN=IscW_ISCW013369 PE=4 SV=1
tr|B7QJH7|B7QJH7_IXOSC	32.14	9	857280	1	1	1		13374	Putative uncharacterized protein OS=Ixodes scapularis GN=IscW_ISCW013567 PE=4 SV=1
tr|B7QLP6|B7QLP6_IXOSC	34.55	1	1218600	1	1	1		132412	Putative uncharacterized protein OS=Ixodes scapularis GN=IscW_ISCW014107 PE=4 SV=1
tr|B7QLE7|B7QLE7_IXOSC	23.27	5	24760000	1	1	1		13203	Putative uncharacterized protein OS=Ixodes scapularis GN=IscW_ISCW014174 PE=4 SV=1
tr|B7QI03|B7QI03_IXOSC	23.53	1	4826900	1	1	3		86551	Putative uncharacterized protein OS=Ixodes scapularis GN=IscW_ISCW014267 PE=4 SV=1
tr|B7QGQ3|B7QGQ3_IXOSC	82.34	26	14581000	3	3	4		11931	Putative uncharacterized protein OS=Ixodes scapularis GN=IscW_ISCW014417 PE=3 SV=1
tr|B7QHP1|B7QHP1_IXOSC	29.04	6	224990000	1	1	11		14246	Putative uncharacterized protein OS=Ixodes scapularis GN=IscW_ISCW014816 PE=4 SV=1
tr|B7QHI5|B7QHI5_IXOSC	41.76	3	444430	1	1	1		34157	Putative uncharacterized protein OS=Ixodes scapularis GN=IscW_ISCW014890 PE=4 SV=1
tr|B7QNV3|B7QNV3_IXOSC	34.64	14	1101000	1	1	1		16866	Putative uncharacterized protein OS=Ixodes scapularis GN=IscW_ISCW015265 PE=3 SV=1
tr|B7P368|B7P368_IXOSC	29.72	1	8009800	1	1	4		86355	Putative uncharacterized protein OS=Ixodes scapularis GN=IscW_ISCW016184 PE=4 SV=1
tr|B7PD42|B7PD42_IXOSC	25.71	1	1039800	1	1	1	Pyro-glu from Q	75550	Putative uncharacterized protein OS=Ixodes scapularis GN=IscW_ISCW017365 PE=4 SV=1
tr|B7PGR9|B7PGR9_IXOSC	39.94	3	3274100	2	1	4		61754	Putative uncharacterized protein OS=Ixodes scapularis GN=IscW_ISCW018072 PE=4 SV=1
tr|B7PHG4|B7PHG4_IXOSC	45.16	1	0	2	2	2		147861	Putative uncharacterized protein OS=Ixodes scapularis GN=IscW_ISCW018287 PE=4 SV=1
tr|B7PKD9|B7PKD9_IXOSC	37.86	3	1752600000	1	1	11	Deamidation (NQ)	38885	Putative uncharacterized protein OS=Ixodes scapularis GN=IscW_ISCW018930 PE=4 SV=1
tr|B7PR29|B7PR29_IXOSC	22.35	4	19488000	1	1	1	Deamidation (NQ)	25330	Putative uncharacterized protein OS=Ixodes scapularis GN=IscW_ISCW018937 PE=4 SV=1
tr|B7PNV5|B7PNV5_IXOSC	22.55	1	463400	1	1	1	Carbamidomethylation	73216	Putative uncharacterized protein OS=Ixodes scapularis GN=IscW_ISCW018946 PE=4 SV=1
tr|B7PKY0|B7PKY0_IXOSC	20.47	0	2658700	1	1	1		357002	Putative uncharacterized protein OS=Ixodes scapularis GN=IscW_ISCW018963 PE=4 SV=1
tr|B7PQ22|B7PQ22_IXOSC	25.2	3	1557100	1	1	1		33620	Putative uncharacterized protein OS=Ixodes scapularis GN=IscW_ISCW019102 PE=4 SV=1
tr|B7PSI7|B7PSI7_IXOSC	29.04	1	3054800	1	1	4		120310	Putative uncharacterized protein OS=Ixodes scapularis GN=IscW_ISCW019499 PE=4 SV=1
tr|B7PSL2|B7PSL2_IXOSC	81.36	16	13234000	4	4	4	Deamidation (NQ)	39147	Putative uncharacterized protein OS=Ixodes scapularis GN=IscW_ISCW019852 PE=4 SV=1
tr|B7Q4T8|B7Q4T8_IXOSC	38.55	1	1885700	2	2	2		89341	Putative uncharacterized protein OS=Ixodes scapularis GN=IscW_ISCW021008 PE=4 SV=1
tr|B7Q983|B7Q983_IXOSC	21.94	2	11884000	1	1	1		46372	Putative uncharacterized protein OS=Ixodes scapularis GN=IscW_ISCW021120 PE=4 SV=1
tr|B7Q577|B7Q577_IXOSC	20.19	1	0	1	1	1		64685	Putative uncharacterized protein OS=Ixodes scapularis GN=IscW_ISCW021354 PE=4 SV=1
tr|B7Q661|B7Q661_IXOSC	26.67	3	1738900	1	1	2	Pyro-glu from Q	34776	Putative uncharacterized protein OS=Ixodes scapularis GN=IscW_ISCW021686 PE=4 SV=1
tr|B7Q5C0|B7Q5C0_IXOSC	34.53	1	2212400	2	1	11		144021	Putative uncharacterized protein OS=Ixodes scapularis GN=IscW_ISCW021833 PE=4 SV=1
tr|B7QB85|B7QB85_IXOSC	147.19	28	49766000	18	18	36	Deamidation (NQ)	90466	Putative uncharacterized protein OS=Ixodes scapularis GN=IscW_ISCW022060 PE=4 SV=1
tr|B7QH80|B7QH80_IXOSC	66.52	6	913280	1	1	1		23370	Putative uncharacterized protein OS=Ixodes scapularis GN=IscW_ISCW023167 PE=4 SV=1
tr|B7QIT3|B7QIT3_IXOSC	110.71	13	14416000	8	8	13		70275	Putative uncharacterized protein OS=Ixodes scapularis GN=IscW_ISCW023296 PE=4 SV=1
tr|B7QJ23|B7QJ23_IXOSC	78.8	23	4229700	3	3	3		15345	Putative uncharacterized protein OS=Ixodes scapularis GN=IscW_ISCW023399 PE=4 SV=1
tr|B7QNM2|B7QNM2_IXOSC	20.07	4	98522	1	1	1		25371	Putative uncharacterized protein OS=Ixodes scapularis GN=IscW_ISCW023959 PE=4 SV=1
tr|B7Q8R2|B7Q8R2_IXOSC	21.28	3	94830000	1	1	3		28861	Pyrroline-5-carboxylate reductase OS=Ixodes scapularis GN=IscW_ISCW021802 PE=3 SV=1
tr|B7PWY6|B7PWY6_IXOSC	22.58	2	5934800	1	1	1		54609	Queuine tRNA-ribosyltransferase putative OS=Ixodes scapularis GN=IscW_ISCW019604 PE=3 SV=1
tr|B7PID2|B7PID2_IXOSC	46.34	10	456480	1	1	1		12903	Quinone oxidoreductase putative (Fragment) OS=Ixodes scapularis GN=IscW_ISCW004898 PE=4 SV=1
tr|B7QIJ3|B7QIJ3_IXOSC	100.26	17	8606700	6	6	8		39698	Quinone oxidoreductase putative (Fragment) OS=Ixodes scapularis GN=IscW_ISCW023109 PE=4 SV=1
tr|B7PCR9|B7PCR9_IXOSC	20.2	2	0	1	1	1		41825	Quinone oxidoreductase putative OS=Ixodes scapularis GN=IscW_ISCW002789 PE=4 SV=1
tr|B7PIZ1|B7PIZ1_IXOSC	72.17	9	3457100	3	3	4		50314	Rab GDP dissociation inhibitor (Fragment) OS=Ixodes scapularis GN=IscW_ISCW017892 PE=3 SV=1
tr|B7Q5K4|B7Q5K4_IXOSC	136.94	19	28646000	13	13	25	Pyro-glu from Q	62886	Radixin moesin putative OS=Ixodes scapularis GN=IscW_ISCW021858 PE=4 SV=1
tr|B7QGT5|B7QGT5_IXOSC	53.95	6	452120	1	1	1		22867	RAS putative OS=Ixodes scapularis GN=IscW_ISCW014484 PE=4 SV=1
tr|B7Q199|B7Q199_IXOSC	80.73	17	9029700	3	3	8		20856	RAS protein putative (Fragment) OS=Ixodes scapularis GN=IscW_ISCW010282 PE=4 SV=1
tr|B7P2F7|B7P2F7_IXOSC	50.35	6	884320	1	1	1		19076	RAS-related protein putative (Fragment) OS=Ixodes scapularis GN=IscW_ISCW016350 PE=4 SV=1
tr|B7PFL2|B7PFL2_IXOSC	80.39	19	141920000	3	1	9		17534	RAS-related protein putative OS=Ixodes scapularis GN=IscW_ISCW003929 PE=4 SV=1
tr|B7Q7R1|B7Q7R1_IXOSC	64.92	14	1265000	3	2	6		23517	RAS-related protein putative OS=Ixodes scapularis GN=IscW_ISCW010707 PE=4 SV=1
tr|B7PKX9|B7PKX9_IXOSC	40.82	6	495990	1	1	1		23437	RAS-related protein putative OS=Ixodes scapularis GN=IscW_ISCW018962 PE=4 SV=1
tr|B7Q0L8|B7Q0L8_IXOSC	27.24	3	2526000	1	1	1		27093	Receptor expression-enhancing protein OS=Ixodes scapularis GN=IscW_ISCW010157 PE=3 SV=1
tr|B7Q1L6|B7Q1L6_IXOSC	22.36	4	306720	1	1	1		25736	Reductase putative OS=Ixodes scapularis GN=IscW_ISCW020246 PE=4 SV=1
tr|B7P8V4|B7P8V4_IXOSC	94.14	14	3433200	3	3	3	Pyro-glu from Q	33465	Regulator of chromosome condensation putative OS=Ixodes scapularis GN=IscW_ISCW002505 PE=4 SV=1
tr|B7QA73|B7QA73_IXOSC	24.17	1	1453800	1	1	1		85404	Regulator of sex-limitation putative OS=Ixodes scapularis GN=IscW_ISCW013306 PE=4 SV=1
tr|B7PLA2|B7PLA2_IXOSC	63.12	10	3797900	2	2	2		35769	Reticulocalbin putative OS=Ixodes scapularis GN=IscW_ISCW018741 PE=4 SV=1
tr|B7PJ70|B7PJ70_IXOSC	84.25	26	4897000	3	3	5		24160	Reticulon-like protein OS=Ixodes scapularis GN=IscW_ISCW004407 PE=4 SV=1
tr|B7Q4L8|B7Q4L8_IXOSC	66.58	18	4182700	2	2	3		12557	Ribosomal protein putative (Fragment) OS=Ixodes scapularis GN=IscW_ISCW010723 PE=3 SV=1
tr|Q4PMC4|Q4PMC4_IXOSC	76.62	24	15356000	3	3	6	Pyro-glu from Q	17838	Ribosomal protein L12 OS=Ixodes scapularis GN=IscW_ISCW004058 PE=2 SV=1
tr|B7QKS6|B7QKS6_IXOSC	34.92	4	70841	1	1	1	Pyro-glu from Q	24439	Ribosomal protein L19 OS=Ixodes scapularis GN=IscW_ISCW013810 PE=3 SV=1
tr|Q4PM35|Q4PM35_IXOSC	34.92	5	70841	1	1	1	Pyro-glu from Q	23454	Ribosomal protein L19 OS=Ixodes scapularis PE=2 SV=1
tr|Q4PMA6|Q4PMA6_IXOSC	50.18	8	815110	1	1	1		15887	Ribosomal protein L22 OS=Ixodes scapularis GN=IscW_ISCW011505 PE=2 SV=1
tr|Q4PM14|Q4PM14_IXOSC	25.57	7	736560	1	1	1		15025	Ribosomal protein L31 (Fragment) OS=Ixodes scapularis GN=IscW_ISCW017341 PE=2 SV=1
tr|B7PSE0|B7PSE0_IXOSC	43.72	1	52285000	1	1	8		46738	Ribosomal protein L4 putative OS=Ixodes scapularis GN=IscW_ISCW007478 PE=4 SV=1
tr|B7P3X5|B7P3X5_IXOSC	37.77	4	1581600	1	1	2		24645	Ribosomal protein OS=Ixodes scapularis GN=IscW_ISCW015602 PE=3 SV=1
tr|Q4PM05|Q4PM05_IXOSC	37.77	4	1581600	1	1	2		24561	Ribosomal protein OS=Ixodes scapularis PE=2 SV=1
tr|B7QP21|B7QP21_IXOSC	32.1	6	707470	1	1	1		17823	Ribosomal protein S15Aa putative OS=Ixodes scapularis GN=IscW_ISCW015484 PE=3 SV=1
tr|Q4PM42|Q4PM42_IXOSC	32.1	7	707470	1	1	1		14910	Ribosomal protein S15Aa OS=Ixodes scapularis PE=2 SV=1
tr|Q4PM67|Q4PM67_IXOSC	70.8	20	1961900	3	3	3		16625	Ribosomal protein S16 OS=Ixodes scapularis PE=2 SV=1
tr|Q4PM79|Q4PM79_IXOSC	66	12	5794800	2	2	7		17824	Ribosomal protein S18 (Fragment) OS=Ixodes scapularis PE=2 SV=1
tr|Q4PM30|Q4PM30_IXOSC	32.35	5	533390	1	1	1		16519	Ribosomal protein S19 OS=Ixodes scapularis GN=IscW_ISCW020743 PE=2 SV=1
tr|Q4PMC2|Q4PMC2_IXOSC	47.81	10	10890000	1	1	2		13665	Ribosomal protein S20 OS=Ixodes scapularis GN=IscW_ISCW010752 PE=2 SV=1
tr|B7PXW1|B7PXW1_IXOSC	37.21	8	889020	1	1	2		15009	Ribosomal protein S25 putative (Fragment) OS=Ixodes scapularis GN=IscW_ISCW020696 PE=4 SV=1
tr|Q4PM82|Q4PM82_IXOSC	37.21	10	889020	1	1	2		12394	Ribosomal protein S25 OS=Ixodes scapularis PE=2 SV=1
tr|B7PLP7|B7PLP7_IXOSC	22.05	1	5876500	1	1	2	Deamidation (NQ)	61474	Ribosome biogenesis protein-Nop58p/Nop5p putative OS=Ixodes scapularis GN=IscW_ISCW006002 PE=4 SV=1
tr|B7PDP5|B7PDP5_IXOSC	35.13	10	319370	1	1	1		13121	RNA polymerase II transcription elongation factor putative OS=Ixodes scapularis GN=IscW_ISCW002622 PE=4 SV=1
tr|B7Q3Y1|B7Q3Y1_IXOSC	56.43	0	15476000	2	2	5		420429	RNA recognition motif protein putative OS=Ixodes scapularis GN=IscW_ISCW021726 PE=4 SV=1
tr|B7Q6Y7|B7Q6Y7_IXOSC	55.76	9	2204400	2	2	2		28815	RNA-binding protein musashi putative OS=Ixodes scapularis GN=IscW_ISCW011438 PE=4 SV=1
tr|B7PE09|B7PE09_IXOSC	29.12	3	197470	1	1	1		48643	RNA-binding protein musashi putative OS=Ixodes scapularis GN=IscW_ISCW018203 PE=4 SV=1
tr|B7QCA1|B7QCA1_IXOSC	35.33	1	97713	1	1	1		94161	RNA-binding translational regulator IRP putative (Fragment) OS=Ixodes scapularis GN=IscW_ISCW013457 PE=4 SV=1
B7PKZ2|CYTLG_IXOSC	98.28	31	95789000	4	4	13		14213	Salivary cystatin-L OS=Ixodes scapularis GN=IscW_ISCW018603 PE=3 SV=1
B7PKZ1|CYTL2_IXOSC	54.51	9	1049500	1	1	1		14323	Salivary cystatin-L2 OS=Ixodes scapularis GN=IscW_ISCW018602 PE=1 SV=1
tr|B7QHX2|B7QHX2_IXOSC	62.98	17	6583100	4	4	4	Pyro-glu from Q	20380	Salivary lipid interacting protein putative OS=Ixodes scapularis GN=IscW_ISCW023551 PE=4 SV=1
tr|F6KSY2|F6KSY2_IXOSC	148.47	32	68959000	5	5	14	Oxidation (M); Pyro-glu from Q	24466	Salivary protein antigen P23 OS=Ixodes scapularis PE=2 SV=1
tr|B7PGQ6|B7PGQ6_IXOSC	34.26	2	552910	1	1	1		44112	Secreted multiple inositol polyphosphate phosphatase putative (Fragment) OS=Ixodes scapularis GN=IscW_ISCW003591 PE=3 SV=1
tr|B7PBV2|B7PBV2_IXOSC	32.43	5	527130	1	1	1		18433	Secreted protein putative (Fragment) OS=Ixodes scapularis GN=IscW_ISCW003342 PE=4 SV=1
tr|B7PWL9|B7PWL9_IXOSC	34.79	4	865860	1	1	1		23675	Secreted protein putative (Fragment) OS=Ixodes scapularis GN=IscW_ISCW007629 PE=4 SV=1
tr|B7Q3U9|B7Q3U9_IXOSC	45.15	10	1522100	2	2	2		24778	Secreted protein putative (Fragment) OS=Ixodes scapularis GN=IscW_ISCW021848 PE=4 SV=1
tr|B7QAK9|B7QAK9_IXOSC	25.28	4	9503900	1	1	1		19666	Secreted protein putative (Fragment) OS=Ixodes scapularis GN=IscW_ISCW024811 PE=4 SV=1
tr|B7P904|B7P904_IXOSC	73.38	10	9821400	4	4	5		34124	Secreted protein putative OS=Ixodes scapularis GN=IscW_ISCW002824 PE=4 SV=1
tr|B7Q135|B7Q135_IXOSC	55.62	7	748910	1	1	2		24299	Secreted protein putative OS=Ixodes scapularis GN=IscW_ISCW010031 PE=4 SV=1
tr|B7QEW9|B7QEW9_IXOSC	83.52	9	18522000	3	3	9		21400	Secreted protein putative OS=Ixodes scapularis GN=IscW_ISCW012383 PE=4 SV=1
tr|B7QIE6|B7QIE6_IXOSC	69.03	9	2937700	2	2	2		29726	Secreted protein putative OS=Ixodes scapularis GN=IscW_ISCW014557 PE=4 SV=1
tr|B7P1X2|B7P1X2_IXOSC	51.99	12	6604800	2	2	3		15301	Secreted protein putative OS=Ixodes scapularis GN=IscW_ISCW016406 PE=4 SV=1
tr|B7PA75|B7PA75_IXOSC	30.56	6	1556500	1	1	2	Oxidation (HW)	14638	Secreted protein putative OS=Ixodes scapularis GN=IscW_ISCW017469 PE=4 SV=1
tr|B7PPI3|B7PPI3_IXOSC	65.9	14	7995400	3	3	3		27273	Secreted protein putative OS=Ixodes scapularis GN=IscW_ISCW018425 PE=4 SV=1
tr|B7QFG5|B7QFG5_IXOSC	136.62	25	17877000	9	9	15		50980	Secreted protein putative OS=Ixodes scapularis GN=IscW_ISCW022380 PE=4 SV=1
tr|B7Q9Z8|B7Q9Z8_IXOSC	109.8	23	201490000	3	3	19	Deamidation (NQ)	20587	Secreted protein putative OS=Ixodes scapularis GN=IscW_ISCW022620 PE=4 SV=1
tr|B7P261|B7P261_IXOSC	51.44	21	1744200	2	2	2		12101	Secreted salivary gland peptide putative OS=Ixodes scapularis GN=IscW_ISCW000525 PE=4 SV=1
tr|B7Q6J8|B7Q6J8_IXOSC	45.74	6	1468600	1	1	1		21469	Secreted salivary gland peptide putative OS=Ixodes scapularis GN=IscW_ISCW021559 PE=4 SV=1
tr|B7QBN8|B7QBN8_IXOSC	48.2	12	820140	1	1	1		11914	Secreted salivary gland peptide putative OS=Ixodes scapularis GN=IscW_ISCW022924 PE=4 SV=1
tr|B7QL34|B7QL34_IXOSC	106.54	19	29267000	8	5	10		43546	Secreted salivary gland peptide putative OS=Ixodes scapularis GN=IscW_ISCW023620 PE=3 SV=1
tr|Q4PNA8|Q4PNA8_IXOSC	21.78	8	2497700	1	1	1		14293	Secreted salivary gland protein OS=Ixodes scapularis PE=2 SV=1
tr|Q4PMD7|Q4PMD7_IXOSC	51.44	21	1744200	2	2	2		12095	Secreted salivary protein OS=Ixodes scapularis PE=2 SV=1
tr|B7PH82|B7PH82_IXOSC	28.75	3	245650	1	1	1		39825	Secretory carrier-associated membrane protein OS=Ixodes scapularis GN=IscW_ISCW004504 PE=3 SV=1
tr|B7P2I9|B7P2I9_IXOSC	20.82	3	3284100	1	1	1		33545	Selenophosphate synthase putative OS=Ixodes scapularis GN=IscW_ISCW000849 PE=4 SV=1
tr|B7Q4H1|B7Q4H1_IXOSC	34.08	4	1713200	1	1	1		23425	Serine protease putative OS=Ixodes scapularis GN=IscW_ISCW010562 PE=4 SV=1
tr|B7QD33|B7QD33_IXOSC	64.41	10	1779500	2	2	2		30211	Serine protease putative OS=Ixodes scapularis GN=IscW_ISCW012429 PE=3 SV=1
tr|B7PH24|B7PH24_IXOSC	58.04	5	1182400	2	2	2		77643	Serine protease inhibitor putative OS=Ixodes scapularis GN=IscW_ISCW005088 PE=3 SV=1
tr|B7PAN3|B7PAN3_IXOSC	23.29	1	21236000	1	1	4		38836	Serine/threonine protein kinase putative OS=Ixodes scapularis GN=IscW_ISCW016855 PE=4 SV=1
tr|B7P2Z9|B7P2Z9_IXOSC	24.8	4	1521600	1	1	1		17359	Serpin putative (Fragment) OS=Ixodes scapularis GN=IscW_ISCW024046 PE=3 SV=1
tr|B7Q0E8|B7Q0E8_IXOSC	24.8	2	1521600	1	1	1		41568	Serpin 7 putative OS=Ixodes scapularis GN=IscW_ISCW009616 PE=3 SV=1
tr|B7QL31|B7QL31_IXOSC	47.93	7	982930	3	2	4		43783	Serpin-1 putative OS=Ixodes scapularis GN=IscW_ISCW023618 PE=3 SV=1
tr|B7Q5W3|B7Q5W3_IXOSC	73.72	8	5372700	3	3	3		41636	Serpin-2 putative (Fragment) OS=Ixodes scapularis GN=IscW_ISCW011013 PE=3 SV=1
tr|B7PST4|B7PST4_IXOSC	129.42	46	16401000	8	5	12		23633	Serpin-4 putative (Fragment) OS=Ixodes scapularis GN=IscW_ISCW024435 PE=3 SV=1
tr|B7QL36|B7QL36_IXOSC	110.21	17	10035000	6	3	9		43718	Serpin-4 putative OS=Ixodes scapularis GN=IscW_ISCW023623 PE=3 SV=1
tr|B7QJF1|B7QJF1_IXOSC	34.16	3	1452900	1	1	1		50957	Serpin-8 putative OS=Ixodes scapularis GN=IscW_ISCW014652 PE=3 SV=1
tr|B7Q5U3|B7Q5U3_IXOSC	21.09	1	1496500	1	1	2		70404	SGT1 protein putative OS=Ixodes scapularis GN=IscW_ISCW011181 PE=4 SV=1
tr|B7PMQ6|B7PMQ6_IXOSC	37.94	7	912470	1	1	1		18477	Short chain type dehydrogenase putative OS=Ixodes scapularis GN=IscW_ISCW005304 PE=4 SV=1
tr|B7P335|B7P335_IXOSC	85.35	14	4303000	3	3	3		27565	Short-chain alcohol dehydrogenase putative (Fragment) OS=Ixodes scapularis GN=IscW_ISCW001580 PE=3 SV=1
tr|B7QNU1|B7QNU1_IXOSC	36.42	3	672800000	1	1	147	Deamidation (NQ)	34473	Short-chain dehydrogenase putative OS=Ixodes scapularis GN=IscW_ISCW023957 PE=4 SV=1
tr|B7PTX9|B7PTX9_IXOSC	23.01	1	24317000	1	1	2	Deamidation (NQ)	71221	Sidestep protein putative (Fragment) OS=Ixodes scapularis GN=IscW_ISCW019960 PE=4 SV=1
tr|B7PB72|B7PB72_IXOSC	47.24	10	1372000	1	1	2		12969	Single-stranded DNA binding protein P9 putative OS=Ixodes scapularis GN=IscW_ISCW016888 PE=4 SV=1
tr|B7QM70|B7QM70_IXOSC	65.63	10	5320700	2	2	2		17424	Small heat shock protein putative (Fragment) OS=Ixodes scapularis GN=IscW_ISCW024922 PE=3 SV=1
tr|B7Q5H5|B7Q5H5_IXOSC	30.93	7	1150000	1	1	1		13462	Small nuclear ribonucleoprotein Sm D3 putative OS=Ixodes scapularis GN=IscW_ISCW011367 PE=4 SV=1
tr|B7PJF0|B7PJF0_IXOSC	42.74	1	48510000	2	2	3		102268	Snapc4 protein putative OS=Ixodes scapularis GN=IscW_ISCW003831 PE=4 SV=1
tr|B7P9E4|B7P9E4_IXOSC	225.16	37	359880000	31	31	123	Carbamidomethylation; Oxidation (M); Deamidation (NQ); Pyro-glu from Q	113459	Sodium/potassium-transporting ATPase subunit alpha (Fragment) OS=Ixodes scapularis GN=IscW_ISCW002538 PE=3 SV=1
tr|A0A140DDD3|A0A140DDD3_IXOSC	225.16	36	359880000	31	31	123	Carbamidomethylation; Oxidation (M); Deamidation (NQ); Pyro-glu from Q	114616	Sodium/potassium-transporting ATPase subunit alpha OS=Ixodes scapularis PE=2 SV=1
tr|A0A140DDD2|A0A140DDD2_IXOSC	225.16	36	359880000	31	31	123	Carbamidomethylation; Oxidation (M); Deamidation (NQ); Pyro-glu from Q	114533	Sodium/potassium-transporting ATPase subunit alpha OS=Ixodes scapularis PE=2 SV=1
tr|B7Q8P2|B7Q8P2_IXOSC	94.04	14	8854700	5	5	8	Deamidation (NQ)	45058	Sorting nexin putative (Fragment) OS=Ixodes scapularis GN=IscW_ISCW021592 PE=4 SV=1
tr|B7P2L0|B7P2L0_IXOSC	33.46	2	911950	1	1	1		46787	Sorting nexin OS=Ixodes scapularis GN=IscW_ISCW000872 PE=3 SV=1
tr|B7P1U8|B7P1U8_IXOSC	143.78	7	16779000	17	17	26		272298	Spectrin alpha chain putative OS=Ixodes scapularis GN=IscW_ISCW000012 PE=4 SV=1
tr|B7Q5G8|B7Q5G8_IXOSC	172.15	8	279440000	17	16	29	Deamidation (NQ)	257675	Spectrin beta chain OS=Ixodes scapularis GN=IscW_ISCW021585 PE=3 SV=1
tr|B7PWT8|B7PWT8_IXOSC	41.89	4	46916000	2	2	3		51184	Structural constituent of cuticle putative OS=Ixodes scapularis GN=IscW_ISCW019771 PE=4 SV=1
tr|B7Q5P1|B7Q5P1_IXOSC	31.79	2	2619000	1	1	1		46886	Succinate-CoA ligase subunit beta (Fragment) OS=Ixodes scapularis GN=IscW_ISCW011750 PE=3 SV=1
tr|B7PAN2|B7PAN2_IXOSC	24.79	1	28958000	1	1	3		71987	Sulfatase-1 sulf-1 putative (Fragment) OS=Ixodes scapularis GN=IscW_ISCW016852 PE=4 SV=1
tr|B7PUC4|B7PUC4_IXOSC	95.91	32	4841800	3	3	4		15643	Superoxide dismutase [Cu-Zn] OS=Ixodes scapularis GN=IscW_ISCW008219 PE=3 SV=1
tr|Q4PMB7|Q4PMB7_IXOSC	95.91	32	4841800	3	3	4		15629	Superoxide dismutase [Cu-Zn] OS=Ixodes scapularis PE=2 SV=1
tr|B7PGX4|B7PGX4_IXOSC	84.56	16	1768800	2	2	2		22706	Synaptic vesicle-associated integral membrane protein putative (Fragment) OS=Ixodes scapularis GN=IscW_ISCW003940 PE=4 SV=1
tr|B7QM86|B7QM86_IXOSC	80.03	2	3121500	4	4	5	Oxidation (HW)	276435	Talin putative OS=Ixodes scapularis GN=IscW_ISCW023338 PE=4 SV=1
tr|B7PRH5|B7PRH5_IXOSC	74.67	11	1592400	4	4	4		55142	T-complex protein 1 subunit delta OS=Ixodes scapularis GN=IscW_ISCW007627 PE=3 SV=1
tr|B7P3Z6|B7P3Z6_IXOSC	80.3	6	2881100	4	3	7		55988	T-complex protein 1 subunit gamma OS=Ixodes scapularis GN=IscW_ISCW000009 PE=3 SV=1
tr|B7PEL0|B7PEL0_IXOSC	73.81	10	4371600	2	2	5		20585	Tetraspanin OS=Ixodes scapularis GN=IscW_ISCW004397 PE=3 SV=1
tr|B7QN17|B7QN17_IXOSC	64.39	8	5573800	2	2	5		25806	Thioredoxin-dependent peroxide reductase OS=Ixodes scapularis GN=IscW_ISCW015321 PE=4 SV=1
tr|Q4PN07|Q4PN07_IXOSC	64.39	8	5573800	2	2	5		25690	Thioredoxin-dependent peroxide reductase OS=Ixodes scapularis PE=2 SV=1
tr|B7PGQ7|B7PGQ7_IXOSC	21.22	4	16991000	1	1	2		35200	Thump domain-containing protein putative (Fragment) OS=Ixodes scapularis GN=IscW_ISCW003593 PE=4 SV=1
tr|B7QMC6|B7QMC6_IXOSC	20.45	1	911550	1	1	1		96865	Titin putative OS=Ixodes scapularis GN=IscW_ISCW023775 PE=4 SV=1
tr|B7QMD6|B7QMD6_IXOSC	81.56	18	3660200	3	3	3	Pyro-glu from Q	24279	Transaldolase putative OS=Ixodes scapularis GN=IscW_ISCW023506 PE=4 SV=1
tr|B7QC74|B7QC74_IXOSC	140.49	33	24171000	6	6	13	Oxidation (M)	24143	Transcription factor containing NAC and TS-N domains putative OS=Ixodes scapularis GN=IscW_ISCW012592 PE=4 SV=1
tr|B7PG97|B7PG97_IXOSC	50.36	6	2649500	2	2	2	Deamidation (NQ)	37908	Transcription factor NFAT subunit NF45 putative (Fragment) OS=Ixodes scapularis GN=IscW_ISCW017579 PE=4 SV=1
tr|B7Q136|B7Q136_IXOSC	20.61	3	8146200	1	1	1		71712	Transcription factor sp3 putative OS=Ixodes scapularis GN=IscW_ISCW020450 PE=4 SV=1
tr|B7P732|B7P732_IXOSC	31.53	1	10402000	1	1	1		127231	Transcription initiation factor TFII-D subunit putative OS=Ixodes scapularis GN=IscW_ISCW016556 PE=4 SV=1
tr|B7QJ52|B7QJ52_IXOSC	48.61	17	1660600	2	2	2		12259	Transcriptional regulator DJ-1 putative OS=Ixodes scapularis GN=IscW_ISCW014259 PE=4 SV=1
tr|B7P971|B7P971_IXOSC	56.77	13	693750	2	2	2		21396	Transgelin OS=Ixodes scapularis GN=IscW_ISCW003081 PE=3 SV=1
tr|B7Q5L2|B7Q5L2_IXOSC	98.09	24	8616200	4	4	5		21051	Transgelin OS=Ixodes scapularis GN=IscW_ISCW021202 PE=3 SV=1
tr|B7PNR2|B7PNR2_IXOSC	52.6	1	194770000	1	1	6		82020	Transitional endoplasmic reticulum ATPase putative OS=Ixodes scapularis GN=IscW_ISCW005316 PE=4 SV=1
B7PJS6|GUF1_IXOSC	22.89	1	9378700	1	1	1	Deamidation (NQ)	73903	Translation factor GUF1 homolog mitochondrial OS=Ixodes scapularis GN=ISCW003920 PE=3 SV=1
tr|B7P5C4|B7P5C4_IXOSC	30.12	4	2157900	1	1	1		47942	Translation initiation factor 4F helicase subunit putative (Fragment) OS=Ixodes scapularis GN=IscW_ISCW015864 PE=3 SV=1
tr|B7P427|B7P427_IXOSC	55.6	11	877090	2	2	2		23546	Transmembrane protein Tmp21 putative OS=Ixodes scapularis GN=IscW_ISCW001550 PE=3 SV=1
tr|F2YHA2|F2YHA2_IXOSC	73.88	9	2824500	2	2	3	Pyro-glu from Q	33231	TRE31 OS=Ixodes scapularis GN=tre31 PE=2 SV=1
tr|B7P986|B7P986_IXOSC	94.87	5	1967100	4	4	4		107297	Trifunctional purine biosynthetic protein adenosine-3 OS=Ixodes scapularis GN=IscW_ISCW017017 PE=3 SV=1
tr|B7Q3K7|B7Q3K7_IXOSC	51.18	6	2825100	1	1	1		26929	Triosephosphate isomerase OS=Ixodes scapularis GN=IscW_ISCW008869 PE=3 SV=1
tr|B7PL84|B7PL84_IXOSC	54.54	11	438140	1	1	1		14604	Tropomodulin putative OS=Ixodes scapularis GN=IscW_ISCW005954 PE=4 SV=1
tr|B7PSX9|B7PSX9_IXOSC	90.03	10	26946000	4	4	10		34488	Tropomyosin invertebrate putative (Fragment) OS=Ixodes scapularis GN=IscW_ISCW008202 PE=4 SV=1
tr|B7QKS8|B7QKS8_IXOSC	121.08	24	39838000	6	5	19	Pyro-glu from Q	29660	Troponin putative (Fragment) OS=Ixodes scapularis GN=IscW_ISCW023441 PE=4 SV=1
tr|B7QKT0|B7QKT0_IXOSC	110.17	37	7448400	6	6	7	Carbamidomethylation; Pyro-glu from Q	22245	Troponin I protein putative OS=Ixodes scapularis GN=IscW_ISCW023443 PE=4 SV=1
tr|B7PH43|B7PH43_IXOSC	169.39	34	95308000	11	4	61	Carbamidomethylation; Deamidation (NQ); Pyro-glu from Q	50016	Tubulin alpha chain OS=Ixodes scapularis GN=IscW_ISCW003527 PE=3 SV=1
tr|B7PA92|B7PA92_IXOSC	196.23	41	6337700	19	1	80	Oxidation (M); Deamidation (NQ)	49945	Tubulin beta chain OS=Ixodes scapularis GN=IscW_ISCW017133 PE=3 SV=1
tr|B7QEM7|B7QEM7_IXOSC	28.03	1	5511500	1	1	1		101399	Tudor domain-containing protein putative OS=Ixodes scapularis GN=IscW_ISCW012367 PE=4 SV=1
tr|B7QC85|B7QC85_IXOSC	93.9	6	5393400	4	4	5		90285	Tumor rejection antigen (Gp96) putative (Fragment) OS=Ixodes scapularis GN=IscW_ISCW022766 PE=3 SV=1
tr|B7PBX6|B7PBX6_IXOSC	35.12	2	771000	1	1	2		43740	Tyrosine-protein kinase OS=Ixodes scapularis GN=IscW_ISCW002928 PE=3 SV=1
tr|B7PKN3|B7PKN3_IXOSC	34.25	7	2277700	1	1	1		16841	Ubiquitin protein ligase OS=Ixodes scapularis GN=IscW_ISCW018551 PE=3 SV=1
tr|B7PUR5|B7PUR5_IXOSC	33	0	15872000	1	1	9		135436	Ubiquitin specific proteinase putative (Fragment) OS=Ixodes scapularis GN=IscW_ISCW007716 PE=4 SV=1
tr|B7Q5Q7|B7Q5Q7_IXOSC	95.48	10	93169000	6	5	28		68521	Ubiquitin/40S ribosomal protein S27A fusion putative OS=Ixodes scapularis GN=IscW_ISCW010407 PE=4 SV=1
tr|Q4PM40|Q4PM40_IXOSC	95.48	38	93169000	6	5	28		17935	Ubiquitin/ribosomal protein S27a fusion protein OS=Ixodes scapularis PE=2 SV=1
tr|B7PP20|B7PP20_IXOSC	21.49	7	658070	1	1	1		16652	Ubiquitin-conjugating enzyme putative OS=Ixodes scapularis GN=IscW_ISCW019147 PE=3 SV=1
tr|A0A1S4KLP9|A0A1S4KLP9_IXOSC	23.5	3	6437000000	1	1	14		25643	Uncharacterized protein OS=Ixodes scapularis GN=8023501 PE=4 SV=1
tr|A0A1S4KV89|A0A1S4KV89_IXOSC	21.25	3	444970	1	1	1	Pyro-glu from Q	49534	Uncharacterized protein OS=Ixodes scapularis GN=8028677 PE=4 SV=1
tr|A0A1S4LZ73|A0A1S4LZ73_IXOSC	132.54	17	24881000	9	9	17		66426	Uncharacterized protein OS=Ixodes scapularis GN=8036506 PE=4 SV=1
tr|A0A1S4M2U8|A0A1S4M2U8_IXOSC	100.26	16	8606700	6	6	8		39836	Uncharacterized protein OS=Ixodes scapularis GN=8041780 PE=4 SV=1
tr|A0A1S4M551|A0A1S4M551_IXOSC	223.23	60	1078200000	19	17	146	Oxidation (M); Deamidation (NQ); Pyro-glu from Q	37593	Uncharacterized protein OS=Ixodes scapularis PE=3 SV=1
tr|B7P428|B7P428_IXOSC	38.09	3	270000	1	1	1		60745	Vacuolar ATP synthase subunit E putative OS=Ixodes scapularis GN=IscW_ISCW001551 PE=3 SV=1
tr|B7QH49|B7QH49_IXOSC	21.3	2	103370	1	1	1		39177	Vesicle coat complex COPI epsilon subunit putative OS=Ixodes scapularis GN=IscW_ISCW013589 PE=4 SV=1
tr|B7Q5X7|B7Q5X7_IXOSC	70.71	3	1068300	4	3	13		118821	Vinculin putative OS=Ixodes scapularis GN=IscW_ISCW021452 PE=4 SV=1
tr|B7QBX8|B7QBX8_IXOSC	24.88	1	274970	1	1	1		90522	Vitellogenin receptor putative (Fragment) OS=Ixodes scapularis GN=IscW_ISCW012572 PE=4 SV=1
tr|B7PPZ4|B7PPZ4_IXOSC	33.19	1	9765700	1	1	1		61158	Zinc finger protein putative OS=Ixodes scapularis GN=IscW_ISCW005277 PE=4 SV=1
tr|B7PWK2|B7PWK2_IXOSC	22.98	0	640820	1	1	1	Deamidation (NQ)	272419	Zinc finger protein putative OS=Ixodes scapularis GN=IscW_ISCW008027 PE=4 SV=1
tr|B7Q8N8|B7Q8N8_IXOSC	23.07	1	0	1	1	1		53041	Zinc-finger protein putative OS=Ixodes scapularis GN=IscW_ISCW021588 PE=4 SV=1

## Sheet: Protein Export PEAKS (PTM)
Accession	-10lgP	Coverage (%)	Coverage (%)	Area	#Peptides	#Unique	#Spec	PTM	Avg. Mass	Description
tr|B7QLU2|B7QLU2_IXOSC	32.22	3	3	2761000	1	1	2		28080	20-hydroxysteroid dehydrogenase putative OS=Ixodes scapularis GN=IscW_ISCW014791 PE=3 SV=1
tr|B7PEA9|B7PEA9_IXOSC	39.13	4	4	1200700	1	1	1		27695	40S ribosomal protein putative OS=Ixodes scapularis GN=IscW_ISCW003489 PE=3 SV=1
tr|Q4PM11|Q4PM11_IXOSC	41.77	7	7	430980	1	1	1		17209	40S ribosomal protein S13 OS=Ixodes scapularis PE=2 SV=1
tr|Q4PM10|Q4PM10_IXOSC	78.72	16	16	6826800	3	3	4		16119	40S ribosomal protein S14 putative OS=Ixodes scapularis GN=IscW_ISCW023299 PE=2 SV=1
tr|B7QG34|B7QG34_IXOSC	34.98	8	8	2942600	1	1	3		13473	40S ribosomal protein S26 OS=Ixodes scapularis GN=IscW_ISCW013037 PE=3 SV=1
tr|Q4PM73|Q4PM73_IXOSC	34.98	8	8	2942600	1	1	3		13477	40S ribosomal protein S26 OS=Ixodes scapularis PE=2 SV=1
tr|B7P0U0|B7P0U0_IXOSC	84.79	38	38	96276000	7	7	31	Ubiquitin	19398	40S ribosomal protein S27A putative OS=Ixodes scapularis GN=IscW_ISCW000125 PE=4 SV=1
tr|B7PSQ6|B7PSQ6_IXOSC	36.77	3	3	3837100	1	1	5		30264	40S ribosomal protein S3a OS=Ixodes scapularis GN=IscW_ISCW008069 PE=3 SV=1
Q4PM31|RS3A_IXOSC	36.77	3	3	3837100	1	1	5		30161	40S ribosomal protein S3a OS=Ixodes scapularis PE=2 SV=1
tr|Q4PMB9|Q4PMB9_IXOSC	68.7	5	5	3772800	3	3	3	Pyro-glu from Q	23286	40S ribosomal protein S5 OS=Ixodes scapularis GN=IscW_ISCW012831 PE=2 SV=1
tr|B7QMT4|B7QMT4_IXOSC	50.9	19	19	1040100	3	3	3		23920	40S ribosomal protein S8 OS=Ixodes scapularis GN=IscW_ISCW015393 PE=3 SV=1
tr|Q4PMC1|Q4PMC1_IXOSC	50.9	19	19	1040100	3	3	3		23985	40S ribosomal protein S8 OS=Ixodes scapularis PE=2 SV=1
tr|B7QLZ5|B7QLZ5_IXOSC	35.73	8	8	3904400	2	2	4		22603	40S ribosomal protein S9 putative OS=Ixodes scapularis GN=IscW_ISCW023083 PE=3 SV=1
tr|Q4PM03|Q4PM03_IXOSC	35.73	8	8	3904400	2	2	4		22587	40S ribosomal protein S9 OS=Ixodes scapularis PE=2 SV=1
tr|B7QIP4|B7QIP4_IXOSC	65.21	3	3	2014900	2	2	3		98361	4SNc-Tudor domain protein putative OS=Ixodes scapularis GN=IscW_ISCW014289 PE=4 SV=1
tr|B7PRG2|B7PRG2_IXOSC	65.43	13	13	9494400	3	3	5		34705	60S acidic ribosomal protein P0 OS=Ixodes scapularis GN=IscW_ISCW007303 PE=3 SV=1
tr|Q4PMB4|Q4PMB4_IXOSC	65.43	13	13	9494400	3	3	5		34735	60S acidic ribosomal protein P0 OS=Ixodes scapularis PE=2 SV=1
tr|B7QLY1|B7QLY1_IXOSC	47.77	7	7	77602	1	1	1		19022	60S ribosomal protein L13 OS=Ixodes scapularis GN=IscW_ISCW023068 PE=3 SV=1
tr|B7QA40|B7QA40_IXOSC	55.55	7	7	5139600	1	1	5		21843	60S ribosomal protein L23 putative OS=Ixodes scapularis GN=IscW_ISCW024803 PE=3 SV=1
tr|B7QBZ0|B7QBZ0_IXOSC	33.64	4	4	1679500	2	2	3	Pyro-glu from Q	69860	65-kDa macrophage protein putative (Fragment) OS=Ixodes scapularis GN=IscW_ISCW012584 PE=4 SV=1
tr|B7Q1Y2|B7Q1Y2_IXOSC	121.28	15	15	14482000	7	7	7		55126	6-phosphogluconate dehydrogenase decarboxylating (Fragment) OS=Ixodes scapularis GN=IscW_ISCW010101 PE=3 SV=1
tr|B7PBG2|B7PBG2_IXOSC	222.13	68	68	1235300000	24	23	182	Oxidation (M); Deamidation (NQ); Pyro-glu from Q; Oxidation or Hydroxylation; Methylation(others); 4 more	37593	Actin putative (Fragment) OS=Ixodes scapularis GN=IscW_ISCW024111 PE=3 SV=1
tr|B7PMY6|B7PMY6_IXOSC	72.47	29	29	15073000	5	5	8	Methylation(others); Formylation	16858	Actin depolymerizing factor putative OS=Ixodes scapularis GN=IscW_ISCW006326 PE=3 SV=1
tr|B7Q9G6|B7Q9G6_IXOSC	36.63	5	5	1843800	1	1	1		20945	Adenine phosphoribosyltransferase putative OS=Ixodes scapularis GN=IscW_ISCW010922 PE=4 SV=1
tr|B7PXK0|B7PXK0_IXOSC	34.86	2	2	1935400	1	1	2		53936	Adenosine diphosphatase putative OS=Ixodes scapularis GN=IscW_ISCW010120 PE=3 SV=1
tr|B7Q4Q3|B7Q4Q3_IXOSC	31.59	5	5	1000100	1	1	1		27248	ADP/ATP translocase putative OS=Ixodes scapularis GN=IscW_ISCW021753 PE=3 SV=1
tr|B7Q4Q4|B7Q4Q4_IXOSC	31.59	4	4	1000100	1	1	1		33442	ADP/ATP translocase putative OS=Ixodes scapularis GN=IscW_ISCW021754 PE=3 SV=1
tr|Q4PMB2|Q4PMB2_IXOSC	31.59	4	4	1000100	1	1	1		32907	ADP/ATP translocase OS=Ixodes scapularis PE=2 SV=1
tr|Q4PLX6|Q4PLX6_IXOSC	97.72	19	19	12979000	3	3	6	Oxidation (M)	20556	ADP-ribosylation factor 1 OS=Ixodes scapularis PE=2 SV=1
tr|B7QCW2|B7QCW2_IXOSC	97.72	19	19	12979000	3	3	6	Oxidation (M)	20702	ADP-ribosylation factor OS=Ixodes scapularis GN=IscW_ISCW022927 PE=3 SV=1
tr|B7QAL5|B7QAL5_IXOSC	89.36	13	13	5578300	6	6	6	Formylation; Pyrrolidone from Proline	54299	Aldehyde dehydrogenase putative (Fragment) OS=Ixodes scapularis GN=IscW_ISCW012082 PE=3 SV=1
tr|B7PJS8|B7PJS8_IXOSC	39.39	9	9	2857200	2	2	5		24339	Aldehyde dehydrogenase putative OS=Ixodes scapularis GN=IscW_ISCW003922 PE=4 SV=1
tr|B7PZG8|B7PZG8_IXOSC	69.72	4	4	1973500	2	2	3		60522	Aldehyde dehydrogenase putative OS=Ixodes scapularis GN=IscW_ISCW020189 PE=3 SV=1
tr|B7QIS6|B7QIS6_IXOSC	73.77	5	5	3017600	3	2	3		53715	Aldehyde dehydrogenase putative OS=Ixodes scapularis GN=IscW_ISCW023288 PE=3 SV=1
tr|B7P0L3|B7P0L3_IXOSC	40.17	3	3	414240	1	1	1		45703	Alkaline phosphatase putative OS=Ixodes scapularis GN=IscW_ISCW000162 PE=3 SV=1
tr|B7Q8W6|B7Q8W6_IXOSC	107.58	24	24	20129000	6	6	12	Deamidation (NQ); Methylation(others); carboxymethyl CML	24919	Alkyl hydroperoxide reductase thiol specific antioxidant putative OS=Ixodes scapularis GN=IscW_ISCW010532 PE=4 SV=1
tr|B7QJH6|B7QJH6_IXOSC	149.73	20	20	15580000	13	13	13		89173	Alpha-actinin putative OS=Ixodes scapularis GN=IscW_ISCW013566 PE=4 SV=1
tr|B7P7W0|B7P7W0_IXOSC	48.28	9	9	5320700	2	2	2		19369	Alpha-crystallin B chain putative OS=Ixodes scapularis GN=IscW_ISCW002513 PE=3 SV=1
tr|B7QMC8|B7QMC8_IXOSC	84.32	8	8	4605800	5	5	5		121211	Alpha-macroglobulin putative (Fragment) OS=Ixodes scapularis GN=IscW_ISCW023777 PE=4 SV=1
tr|B7Q698|B7Q698_IXOSC	116.68	17	17	25377000	9	9	18	Methylation(others)	66297	Amino acid transporter putative (Fragment) OS=Ixodes scapularis GN=IscW_ISCW021396 PE=4 SV=1
tr|B7PV68|B7PV68_IXOSC	35.64	2	2	545590	2	1	4		63608	Aminoimidazole-4-carboxamide ribonucleotidetransformylase/IMP cyclohydrolase putative (Fragment) OS=Ixodes scapularis GN=IscW_ISCW007783 PE=4 SV=1
tr|B7PIP9|B7PIP9_IXOSC	103.31	3	3	6742700	6	6	8	2-amino-3-oxo-butanoic_acid	243495	Ankyrin 2 3/unc44 putative OS=Ixodes scapularis GN=IscW_ISCW018406 PE=4 SV=1
tr|B7QC21|B7QC21_IXOSC	80.56	27	27	17375000	3	3	8	Pyro-glu from Q; Methylation(others); Formylation	13128	Annexin (Fragment) OS=Ixodes scapularis GN=IscW_ISCW012245 PE=3 SV=1
tr|B7PH05|B7PH05_IXOSC	112.08	21	21	43177000	9	9	19		64203	Apolipophorin putative (Fragment) OS=Ixodes scapularis GN=IscW_ISCW004529 PE=4 SV=1
tr|B7PDX6|B7PDX6_IXOSC	30.53	6	6	990890	1	1	1		17509	Aquaporin putative (Fragment) OS=Ixodes scapularis GN=IscW_ISCW003955 PE=3 SV=1
tr|B7QGW7|B7QGW7_IXOSC	29.4	2	2	1355000	2	2	2	Deamidation (NQ)	87037	Armadillo putative (Fragment) OS=Ixodes scapularis GN=IscW_ISCW023688 PE=4 SV=1
tr|B7QCK2|B7QCK2_IXOSC	58.88	9	9	6660000	5	4	10	Oxidation or Hydroxylation	59844	ATP synthase subunit alpha OS=Ixodes scapularis GN=IscW_ISCW011988 PE=3 SV=1
tr|B7P6A7|B7P6A7_IXOSC	31.13	3	3	1126100	2	1	3		56301	ATP synthase subunit alpha OS=Ixodes scapularis GN=IscW_ISCW016068 PE=3 SV=1
tr|B7QE46|B7QE46_IXOSC	103.89	11	11	9262800	6	6	10		60735	ATP synthase subunit beta OS=Ixodes scapularis GN=IscW_ISCW012509 PE=3 SV=1
tr|B7Q3D3|B7Q3D3_IXOSC	44.7	2	2	471600	1	1	1		53908	ATP-citrate synthase putative OS=Ixodes scapularis GN=IscW_ISCW009919 PE=4 SV=1
tr|B7PA03|B7PA03_IXOSC	42.5	2	2	364810	1	1	1		74930	ATP-dependent helicase (DEAD box) putative OS=Ixodes scapularis GN=IscW_ISCW002703 PE=3 SV=1
tr|B7PYD1|B7PYD1_IXOSC	42.5	3	3	364810	1	1	1		48429	ATP-dependent RNA helicase putative (Fragment) OS=Ixodes scapularis GN=IscW_ISCW009472 PE=3 SV=1
tr|B7P8J4|B7P8J4_IXOSC	42.5	3	3	364810	1	1	1		37327	ATP-dependent RNA helicase putative (Fragment) OS=Ixodes scapularis GN=IscW_ISCW024174 PE=3 SV=1
tr|B7QFN5|B7QFN5_IXOSC	42.5	2	2	364810	1	1	1		58185	ATP-dependent RNA helicase putative OS=Ixodes scapularis GN=IscW_ISCW022028 PE=3 SV=1
tr|A0A068EU07|A0A068EU07_IXOSC	88.5	16	16	3691300	6	4	7	Formylation	43425	Blood meal-induced serine protease inhibitor OS=Ixodes scapularis PE=2 SV=1
tr|B7PPV3|B7PPV3_IXOSC	48.19	9	9	1296400	1	1	1		14073	Box H/ACA snoRNP putative (Fragment) OS=Ixodes scapularis GN=IscW_ISCW019216 PE=4 SV=1
tr|B7PUN6|B7PUN6_IXOSC	34.72	1	1	11704000	1	1	4	Pyro-glu from E	92931	Calcium activated chlorine channel putative (Fragment) OS=Ixodes scapularis GN=IscW_ISCW007818 PE=4 SV=1
tr|B7PHB6|B7PHB6_IXOSC	79.78	20	20	50902000	3	3	11		19278	Calponin putative OS=Ixodes scapularis GN=IscW_ISCW004111 PE=4 SV=1
tr|Q68HD1|Q68HD1_IXOSC	65.12	8	8	2122400	3	3	3		47610	Calreticulin OS=Ixodes scapularis GN=IscW_ISCW008184 PE=2 SV=1
tr|Q6WSQ0|Q6WSQ0_IXOSC	65.12	8	8	2122400	3	3	3		47580	Calreticulin OS=Ixodes scapularis PE=2 SV=1
tr|Q64K74|Q64K74_IXOSC	65.12	8	8	2122400	3	3	3		47580	Calreticulin OS=Ixodes scapularis PE=3 SV=1
tr|B7QEN3|B7QEN3_IXOSC	52.35	12	12	2033200	2	2	3	Deamidation (NQ)	30871	Carbonic anhydrase putative (Fragment) OS=Ixodes scapularis GN=IscW_ISCW013450 PE=4 SV=1
tr|B7PHC3|B7PHC3_IXOSC	50.77	3	3	6863900	1	1	2		52560	Carbon-nitrogen hydrolase putative OS=Ixodes scapularis GN=IscW_ISCW004822 PE=4 SV=1
tr|B7Q9K4|B7Q9K4_IXOSC	42.02	13	13	1881000	1	1	1		10978	CDGSH iron sulfur domain-containing protein putative OS=Ixodes scapularis GN=IscW_ISCW020925 PE=4 SV=1
tr|B7P6I6|B7P6I6_IXOSC	34.72	1	1	11704000	1	1	4	Pyro-glu from E	107397	Cell adhesion molecule putative OS=Ixodes scapularis GN=IscW_ISCW001458 PE=4 SV=1
tr|B7Q2R9|B7Q2R9_IXOSC	40.89	1	1	1200300	1	1	2		106992	Cell adhesion molecule putative OS=Ixodes scapularis GN=IscW_ISCW010023 PE=4 SV=1
tr|B7QFI5|B7QFI5_IXOSC	46.68	0	0	447340	1	1	1		225473	Cell adhesion molecule putative OS=Ixodes scapularis GN=IscW_ISCW021897 PE=4 SV=1
tr|B7PZ24|B7PZ24_IXOSC	85.87	12	12	25805000	6	5	27		46009	Chaperonin complex component TCP-1 delta subunit putative OS=Ixodes scapularis GN=IscW_ISCW008709 PE=4 SV=1
tr|B7QJ21|B7QJ21_IXOSC	67.14	6	6	3839600	3	3	3	2-amino-3-oxo-butanoic_acid; Acetylation (K)	58036	Chaperonin complex component TCP-1 eta subunit putative OS=Ixodes scapularis GN=IscW_ISCW023397 PE=3 SV=1
tr|B7QAM1|B7QAM1_IXOSC	40.83	2	2	1160900	1	1	1		58139	Chaperonin complex component TCP-1 theta subunit putative OS=Ixodes scapularis GN=IscW_ISCW012934 PE=3 SV=1
tr|B7Q6Y2|B7Q6Y2_IXOSC	70.45	4	4	1224700	2	2	2	Formylation	58906	Chaperonin subunit putative OS=Ixodes scapularis GN=IscW_ISCW011431 PE=3 SV=1
tr|B7PEV0|B7PEV0_IXOSC	115.54	12	12	3818200	4	4	5		60484	Chaperonin subunit putative OS=Ixodes scapularis GN=IscW_ISCW017824 PE=3 SV=1
tr|B7P5R2|B7P5R2_IXOSC	53.21	6	6	6829100	3	3	4		40710	Chitinase putative OS=Ixodes scapularis GN=IscW_ISCW016323 PE=4 SV=1
tr|B7PUK8|B7PUK8_IXOSC	60.64	3	3	6817400	5	5	10		184653	Clathrin heavy chain putative (Fragment) OS=Ixodes scapularis GN=IscW_ISCW019441 PE=4 SV=1
tr|B7PIM5|B7PIM5_IXOSC	67.32	7	7	1688400	2	2	2		52853	CNDP dipeptidase putative (Fragment) OS=Ixodes scapularis GN=IscW_ISCW017703 PE=4 SV=1
tr|B7QAA7|B7QAA7_IXOSC	34.72	1	1	11704000	1	1	4	Pyro-glu from E	85176	Coatomer beta subunit putative (Fragment) OS=Ixodes scapularis GN=IscW_ISCW012850 PE=4 SV=1
tr|B7PKA9|B7PKA9_IXOSC	84.89	26	26	13575000	4	4	5		21957	Coiled-coil tumor protein D52 putative OS=Ixodes scapularis GN=IscW_ISCW006441 PE=4 SV=1
tr|B7QH66|B7QH66_IXOSC	90.54	16	16	3472900	3	3	5	Pyro-glu from Q	21449	Crystallin alpha B putative (Fragment) OS=Ixodes scapularis GN=IscW_ISCW023576 PE=3 SV=1
tr|B7PWU8|B7PWU8_IXOSC	58.26	5	5	180490	1	1	1		25847	Cuticular protein putative OS=Ixodes scapularis GN=IscW_ISCW019781 PE=4 SV=1
tr|B7QDS6|B7QDS6_IXOSC	39.88	14	14	1740400	2	2	2		19219	Cytidylate kinase putative (Fragment) OS=Ixodes scapularis GN=IscW_ISCW012446 PE=3 SV=1
tr|B7QCB3|B7QCB3_IXOSC	75.01	25	25	6176700	3	3	4		15146	Cytochrome B5 putative OS=Ixodes scapularis GN=IscW_ISCW022108 PE=3 SV=1
tr|B7P3M8|B7P3M8_IXOSC	69.81	6	6	2524700	2	2	3		49612	D-3-phosphoglycerate dehydrogenase (Fragment) OS=Ixodes scapularis GN=IscW_ISCW015967 PE=3 SV=1
tr|B7PQ21|B7PQ21_IXOSC	42.5	2	2	364810	1	1	1		54663	DEAD box ATP-dependent RNA helicase putative (Fragment) OS=Ixodes scapularis GN=IscW_ISCW019100 PE=3 SV=1
tr|B7Q686|B7Q686_IXOSC	28.63	3	3	25803000	1	1	5		38704	Dehydrogenase putative OS=Ixodes scapularis GN=IscW_ISCW021418 PE=4 SV=1
tr|B7QAP3|B7QAP3_IXOSC	82.35	10	10	3847500	2	2	2	Pyro-glu from Q	26174	Dihydropteridine reductase putative OS=Ixodes scapularis GN=IscW_ISCW022552 PE=4 SV=1
tr|B7PV52|B7PV52_IXOSC	50.59	10	10	4926000	5	5	5	Pyro-glu from Q	59646	DNA double-strand break repair rad50 ATPase putative OS=Ixodes scapularis GN=IscW_ISCW006918 PE=4 SV=1
tr|B7QMV1|B7QMV1_IXOSC	158.87	29	29	54090000	16	16	26		79111	Elongation factor putative OS=Ixodes scapularis GN=IscW_ISCW015380 PE=4 SV=1
tr|B7QA72|B7QA72_IXOSC	46.47	4	4	1930400	1	1	1		30022	Elongation factor 1 beta/delta chain putative OS=Ixodes scapularis GN=IscW_ISCW013304 PE=3 SV=1
tr|B7Q349|B7Q349_IXOSC	192.23	43	43	661250000	21	20	133	Oxidation (M); Deamidation (NQ); Pyro-glu from Q; Methylation(others); Proline oxidation to pyroglutamic acid; Dimethylation(KR)	50754	Elongation factor 1-alpha OS=Ixodes scapularis GN=IscW_ISCW020299 PE=3 SV=1
tr|B7PT52|B7PT52_IXOSC	38.6	1	1	198030	1	1	1	Pyro-glu from Q	84821	Embryonic protein DC-8 putative OS=Ixodes scapularis GN=IscW_ISCW008417 PE=4 SV=1
tr|B7PK74|B7PK74_IXOSC	32.89	4	4	816460	1	1	1		33375	Endothelin converting enzyme putative OS=Ixodes scapularis GN=IscW_ISCW004067 PE=4 SV=1
tr|B7PJP9|B7PJP9_IXOSC	39.99	10	10	2181600	1	1	1		21493	Enolase putative OS=Ixodes scapularis GN=IscW_ISCW017666 PE=4 SV=1
tr|B7PD76|B7PD76_IXOSC	37.35	4	4	541440	1	1	1		29842	Erythrocyte band 7 integral membrane protein putative (Fragment) OS=Ixodes scapularis GN=IscW_ISCW002156 PE=4 SV=1
tr|B7P2T8|B7P2T8_IXOSC	29.07	3	3	520890	1	1	1		38678	Eukaryotic translation initiation factor 3 subunit F OS=Ixodes scapularis GN=IscW_ISCW001816 PE=3 SV=1
tr|Q4PMC7|Q4PMC7_IXOSC	29.07	4	4	520890	1	1	1		30426	Eukaryotic translation initiation factor 3 subunit F OS=Ixodes scapularis PE=2 SV=1
tr|Q4PM51|Q4PM51_IXOSC	35.17	8	8	862320	1	1	1		17068	Eukaryotic translation initiation factor 5A (Fragment) OS=Ixodes scapularis GN=IscW_ISCW020373 PE=2 SV=1
tr|B7P7C0|B7P7C0_IXOSC	121.44	14	14	24651000	9	9	16	Methylation(others)	87737	Fasciclin putative OS=Ixodes scapularis GN=IscW_ISCW001538 PE=4 SV=1
tr|B7PYN9|B7PYN9_IXOSC	60.22	1	1	3071300	3	3	3		265802	Fatty acid synthase putative OS=Ixodes scapularis GN=IscW_ISCW009053 PE=4 SV=1
tr|B7QMW0|B7QMW0_IXOSC	87.9	39	39	22397000	5	5	8	Pyro-glu from Q	14859	Fatty acid-binding protein FABP putative OS=Ixodes scapularis GN=IscW_ISCW015316 PE=3 SV=1
tr|B7PLR3|B7PLR3_IXOSC	129.39	13	13	9123300	6	6	10		73039	Filamin-C putative OS=Ixodes scapularis GN=IscW_ISCW006509 PE=4 SV=1
tr|B7PJY6|B7PJY6_IXOSC	70.35	11	11	1525000	2	2	2		22153	Flavonol reductase/cinnamoyl-CoA reductase putative OS=Ixodes scapularis GN=IscW_ISCW003581 PE=4 SV=1
tr|B7Q5H9|B7Q5H9_IXOSC	144.71	37	37	63698000	12	12	28	Oxidation (M); Methylation(others); Formylation	39448	Fructose-bisphosphate aldolase OS=Ixodes scapularis GN=IscW_ISCW011371 PE=3 SV=1
tr|B7PPD6|B7PPD6_IXOSC	35.85	3	3	612950	1	1	1		49097	Gamma-glutamyltransferase putative (Fragment) OS=Ixodes scapularis GN=IscW_ISCW005288 PE=4 SV=1
tr|B7Q6J1|B7Q6J1_IXOSC	160.58	38	38	96939000	9	9	22	Pyro-glu from Q	23268	GGY domain-containing protein putative (Fragment) OS=Ixodes scapularis GN=IscW_ISCW021552 PE=4 SV=1
tr|B7QCA7|B7QCA7_IXOSC	30.42	1	1	204520	1	1	1		102694	Glucosidase II putative (Fragment) OS=Ixodes scapularis GN=IscW_ISCW012920 PE=3 SV=1
tr|B7Q3U2|B7Q3U2_IXOSC	29.98	1	1	0	1	1	1		71827	Glutamine: fructose-6-phosphate aminotransferase putative (Fragment) OS=Ixodes scapularis GN=IscW_ISCW009866 PE=4 SV=1
tr|B7PKR5|B7PKR5_IXOSC	79.67	2	2	1567200	3	3	3		168558	Glutamyl-tRNA synthetase cytoplasmic putative OS=Ixodes scapularis GN=IscW_ISCW018719 PE=3 SV=1
tr|Q95WZ7|Q95WZ7_IXOSC	120.59	31	31	22687000	7	7	14	Pyro-glu from Q	24566	Glutathione peroxidase OS=Ixodes scapularis GN=gph PE=2 SV=1
tr|B7PXM7|B7PXM7_IXOSC	82.97	20	20	8070800	4	4	5		22622	Glutathione S-transferase putative (Fragment) OS=Ixodes scapularis GN=IscW_ISCW024608 PE=4 SV=1
tr|B7PR98|B7PR98_IXOSC	85.99	29	29	354690000	6	6	7	Oxidation (M); 2-amino-3-oxo-butanoic_acid	30711	Glutathione S-transferase putative OS=Ixodes scapularis GN=IscW_ISCW005803 PE=3 SV=1
tr|B7PNJ9|B7PNJ9_IXOSC	31.15	10	10	300560	1	1	1		10193	Glutathione S-transferase putative OS=Ixodes scapularis GN=IscW_ISCW005930 PE=4 SV=1
tr|B7PXG9|B7PXG9_IXOSC	44.64	5	5	316920	1	1	1		26930	Glutathione S-transferase putative OS=Ixodes scapularis GN=IscW_ISCW009569 PE=3 SV=1
tr|B7PXH0|B7PXH0_IXOSC	64.84	7	7	718260	2	1	2		28873	Glutathione S-transferase putative OS=Ixodes scapularis GN=IscW_ISCW009570 PE=3 SV=1
tr|B7PSJ8|B7PSJ8_IXOSC	59.58	9	9	12484000	2	1	4		26196	Glutathione S-transferase putative OS=Ixodes scapularis GN=IscW_ISCW019308 PE=3 SV=1
tr|B7QGH2|B7QGH2_IXOSC	126.61	43	43	48027000	8	6	19	Deamidation (NQ)	25514	Glutathione S-transferase putative OS=Ixodes scapularis GN=IscW_ISCW022157 PE=3 SV=1
tr|B7PKP9|B7PKP9_IXOSC	140.13	40	40	201490000	10	9	50	Deamidation (NQ)	36009	Glyceraldehyde-3-phosphate dehydrogenase OS=Ixodes scapularis GN=IscW_ISCW018700 PE=3 SV=1
tr|B7Q6J2|B7Q6J2_IXOSC	62.84	23	23	18783000	4	4	9	Oxidation or Hydroxylation; Methylation(others); 2-amino-3-oxo-butanoic_acid	12112	Glycine proline-rich secreted protein putative OS=Ixodes scapularis GN=IscW_ISCW021553 PE=4 SV=1
tr|Q4PME3|Q4PME3_IXOSC	32.5	19	19	566560	1	1	1		9896	Glycine rich protein OS=Ixodes scapularis PE=2 SV=1
tr|B7PKN7|B7PKN7_IXOSC	73.83	5	5	1670700	3	3	3		77155	GMP synthase putative (Fragment) OS=Ixodes scapularis GN=IscW_ISCW018543 PE=4 SV=1
tr|B7PR58|B7PR58_IXOSC	57.18	50	50	13130000	3	3	4	carboxymethyl CML; Proline oxidation to pyrrolidinone	9058	GTP binding protein Rab-1A OS=Ixodes scapularis GN=IscW_ISCW006071 PE=4 SV=1
tr|B7QIB6|B7QIB6_IXOSC	63.64	10	10	9959100	2	2	5		25212	GTP-binding nuclear protein OS=Ixodes scapularis GN=IscW_ISCW023654 PE=3 SV=1
tr|B7PA71|B7PA71_IXOSC	44.82	19	19	6474000	1	1	5		6060	GTP-binding protein (O) alpha subunit gnao putative (Fragment) OS=Ixodes scapularis GN=IscW_ISCW017465 PE=4 SV=1
tr|B7PTW2|B7PTW2_IXOSC	44.82	3	3	6474000	1	1	5		44475	Guanine nucleotide-binding protein putative (Fragment) OS=Ixodes scapularis GN=IscW_ISCW019433 PE=4 SV=1
tr|B7QB10|B7QB10_IXOSC	34.99	4	4	1253200	1	1	1		26098	Guanine nucleotide-binding protein putative (Fragment) OS=Ixodes scapularis GN=IscW_ISCW024783 PE=4 SV=1
tr|B7P9R9|B7P9R9_IXOSC	44.82	6	6	6474000	1	1	5		21699	Guanine nucleotide-binding protein putative OS=Ixodes scapularis GN=IscW_ISCW017207 PE=4 SV=1
tr|B7QDX5|B7QDX5_IXOSC	28.63	1	1	779830	1	1	1		77609	Guanine nucleotide-binding protein putative OS=Ixodes scapularis GN=IscW_ISCW022714 PE=4 SV=1
tr|B7PVL8|B7PVL8_IXOSC	35.98	3	3	996570	1	1	1		42368	Guanine nucleotide-binding protein G putative (Fragment) OS=Ixodes scapularis GN=IscW_ISCW008109 PE=4 SV=1
tr|Q4PM32|Q4PM32_IXOSC	34.99	3	3	1253200	1	1	1		35967	Guanine nucleotide-binding protein OS=Ixodes scapularis PE=2 SV=1
tr|B7P7F7|B7P7F7_IXOSC	48.28	6	6	4758100	1	1	1		17758	Heat shock protein putative OS=Ixodes scapularis GN=IscW_ISCW001762 PE=3 SV=1
tr|B7PYG7|B7PYG7_IXOSC	105.26	9	9	2706500	5	1	16	Oxidation (HW); Deamidation (NQ)	67754	Heat shock protein putative OS=Ixodes scapularis GN=IscW_ISCW009157 PE=3 SV=1
tr|B7P1Z8|B7P1Z8_IXOSC	128.37	20	20	14954000	13	13	16	Condensation product of 3-deoxyglucosone; Pyrrolidone from Proline	88662	Heat shock protein putative OS=Ixodes scapularis GN=IscW_ISCW016090 PE=3 SV=1
tr|B7PAR6|B7PAR6_IXOSC	194.47	38	38	113350000	22	18	61	Deamidation (NQ); Pyro-glu from Q; Methylation(others); Pyrrolidone from Proline	71165	Heat shock protein putative OS=Ixodes scapularis GN=IscW_ISCW017456 PE=3 SV=1
tr|B7PEN4|B7PEN4_IXOSC	174.69	20	20	34622000	12	9	37	Deamidation (NQ); Methylation(others); 2-amino-3-oxo-butanoic_acid	72594	Heat shock protein putative OS=Ixodes scapularis GN=IscW_ISCW017754 PE=3 SV=1
tr|B7PWF5|B7PWF5_IXOSC	92.92	20	20	11944000	4	4	5	Pyro-glu from Q	22842	Heat shock protein 20.5 putative OS=Ixodes scapularis GN=IscW_ISCW007793 PE=3 SV=1
tr|B7PIN1|B7PIN1_IXOSC	47.75	16	16	2648300	2	2	2		20788	Heat shock protein 20.6 putative OS=Ixodes scapularis GN=IscW_ISCW017709 PE=3 SV=1
tr|B7Q0N5|B7Q0N5_IXOSC	49.1	6	6	2431100	1	1	1		26787	Heat shock protein 70 (HSP70)-interacting protein putative OS=Ixodes scapularis GN=IscW_ISCW009689 PE=4 SV=1
tr|B7Q407|B7Q407_IXOSC	251.91	45	45	874930000	60	47	254	Carbamidomethylation; Oxidation (M); Deamidation (NQ); Pyro-glu from E; Pyro-glu from Q; 4 more	152642	Heme lipoprotein putative OS=Ixodes scapularis GN=IscW_ISCW021710 PE=4 SV=1
tr|B7QGE3|B7QGE3_IXOSC	118.22	9	9	48396000	11	4	56	Methylation(others)	151678	Hemelipoglycoprotein putative (Fragment) OS=Ixodes scapularis GN=IscW_ISCW012424 PE=4 SV=1
tr|B7Q402|B7Q402_IXOSC	95.91	15	15	14917000	8	8	9		56235	Hemelipoglycoprotein putative (Fragment) OS=Ixodes scapularis GN=IscW_ISCW021704 PE=4 SV=1
tr|B7PJC0|B7PJC0_IXOSC	56.53	25	25	1805700	3	1	8		13196	Hemelipoglycoprotein putative (Fragment) OS=Ixodes scapularis GN=IscW_ISCW024299 PE=4 SV=1
tr|B7Q406|B7Q406_IXOSC	182.13	22	22	99659000	33	22	84	Deamidation (NQ); Pyro-glu from Q; carboxyethyl CEL	177654	Hemelipoglycoprotein putative OS=Ixodes scapularis GN=IscW_ISCW021709 PE=4 SV=1
tr|B7P7J1|B7P7J1_IXOSC	44.82	3	3	6474000	1	1	5		41119	Heterotrimeric G protein alpha subunit B putative OS=Ixodes scapularis GN=IscW_ISCW017554 PE=4 SV=1
tr|B7QDV1|B7QDV1_IXOSC	71.91	13	13	7232900	3	3	5		24857	Histone putative OS=Ixodes scapularis GN=IscW_ISCW012234 PE=3 SV=1
tr|B7PSI5|B7PSI5_IXOSC	114.68	37	37	774840000	7	7	57	Deamidation (NQ); Formylation	13364	Histone H2A OS=Ixodes scapularis GN=IscW_ISCW019497 PE=3 SV=1
tr|B7Q3Y4|B7Q3Y4_IXOSC	64.69	17	17	2962700	5	2	28	Carbamylation; Dimethylation(KR)	21797	Histone H2B putative (Fragment) OS=Ixodes scapularis GN=IscW_ISCW021730 PE=3 SV=1
tr|Q4PM63|Q4PM63_IXOSC	122.56	43	43	90330000	9	6	60	Pyro-glu from Q; Methylation(others); Formylation; Carbamylation; Dimethylation(KR)	13819	Histone H2B OS=Ixodes scapularis GN=IscW_ISCW019496 PE=2 SV=1
tr|B7P7T4|B7P7T4_IXOSC	56.29	20	20	302480000	4	4	21	Formylation	15328	Histone H3 OS=Ixodes scapularis GN=IscW_ISCW002300 PE=3 SV=1
tr|B7PAJ2|B7PAJ2_IXOSC	56.29	20	20	302480000	4	4	21	Formylation	15502	Histone H3 OS=Ixodes scapularis GN=IscW_ISCW003178 PE=3 SV=1
tr|Q4PM69|Q4PM69_IXOSC	171.71	61	61	965140000	12	12	114	Oxidation (M); Deamidation (NQ); Oxidation or Hydroxylation; Methylation(others); Formylation; Proline oxidation to pyroglutamic acid	11367	Histone H4 OS=Ixodes scapularis GN=IscW_ISCW019498 PE=2 SV=1
tr|B7QI01|B7QI01_IXOSC	177.94	24	24	246380000	20	20	76	Oxidation (M); Oxidation or Hydroxylation; Methylation(others); 2-amino-3-oxo-butanoic_acid; Ubiquitin	84279	Hsp90 protein putative OS=Ixodes scapularis GN=IscW_ISCW014265 PE=3 SV=1
tr|B7QKD3|B7QKD3_IXOSC	34.37	1	1	4069100	1	1	2		108798	Huntingtin interacting protein putative OS=Ixodes scapularis GN=IscW_ISCW023307 PE=4 SV=1
tr|B7P4Q8|B7P4Q8_IXOSC	120.02	18	18	35643000	7	7	17	Oxidation (M)	47043	Inosine-5'-monophosphate dehydrogenase OS=Ixodes scapularis GN=IscW_ISCW001657 PE=3 SV=1
tr|B7PDC8|B7PDC8_IXOSC	44.59	8	8	1988400	4	4	4		61896	Integrin alpha-ps putative (Fragment) OS=Ixodes scapularis GN=IscW_ISCW003187 PE=3 SV=1
tr|B7PQK7|B7PQK7_IXOSC	60.46	3	3	2677100	3	3	3		117351	Integrin alpha-ps putative OS=Ixodes scapularis GN=IscW_ISCW005672 PE=3 SV=1
tr|B7PAK1|B7PAK1_IXOSC	77.4	20	20	6539400	4	4	5		26864	Integrin beta (Fragment) OS=Ixodes scapularis GN=IscW_ISCW002553 PE=3 SV=1
tr|B7PFJ2|B7PFJ2_IXOSC	104.76	17	17	7533200	6	6	6		46021	Isocitrate dehydrogenase [NADP] OS=Ixodes scapularis GN=IscW_ISCW003975 PE=3 SV=1
tr|B7QG68|B7QG68_IXOSC	30.5	5	5	109600000	1	1	10	Oxidation (HW)	20825	Ixoderin putative (Fragment) OS=Ixodes scapularis GN=IscW_ISCW012248 PE=4 SV=1
tr|B7Q5B1|B7Q5B1_IXOSC	30.5	4	4	109600000	1	1	10	Oxidation (HW)	26121	Ixoderin putative (Fragment) OS=Ixodes scapularis GN=IscW_ISCW024686 PE=4 SV=1
tr|B7QKG4|B7QKG4_IXOSC	30.5	3	3	109600000	1	1	10	Oxidation (HW)	30802	Ixoderin putative OS=Ixodes scapularis GN=IscW_ISCW013746 PE=4 SV=1
tr|B7PGA6|B7PGA6_IXOSC	46.9	1	1	8879800	5	5	5		514268	Kettin putative OS=Ixodes scapularis GN=IscW_ISCW017764 PE=4 SV=1
tr|B7Q7X5|B7Q7X5_IXOSC	32.07	3	3	850970	2	2	3		87552	Laminin alpha-4 chain putative OS=Ixodes scapularis GN=IscW_ISCW011485 PE=4 SV=1
tr|B7Q1H6|B7Q1H6_IXOSC	47.02	2	2	594450	1	1	1		142763	Laminin gamma-1 chain putative (Fragment) OS=Ixodes scapularis GN=IscW_ISCW009943 PE=4 SV=1
tr|B7QDU8|B7QDU8_IXOSC	55.77	19	19	12374000	3	3	5		23418	Lysosomal acid lipase/cholesteryl ester hydrolase putative OS=Ixodes scapularis GN=IscW_ISCW012191 PE=4 SV=1
tr|B7PCV9|B7PCV9_IXOSC	86.71	11	11	122050000	5	4	8	Pyro-glu from Q	42333	Lysosomal acid phosphatase putative OS=Ixodes scapularis GN=IscW_ISCW017166 PE=3 SV=1
tr|B7PH44|B7PH44_IXOSC	74.41	9	9	38569000	4	3	7		35846	Malate dehydrogenase putative OS=Ixodes scapularis GN=IscW_ISCW003528 PE=3 SV=1
tr|B7PRH3|B7PRH3_IXOSC	40.77	15	15	1437100	1	1	1		9309	Malate dehydrogenase putative OS=Ixodes scapularis GN=IscW_ISCW007625 PE=4 SV=1
tr|B7PRH2|B7PRH2_IXOSC	40.77	4	4	1437100	1	1	1		32980	Malate dehydrogenase OS=Ixodes scapularis GN=IscW_ISCW007624 PE=3 SV=1
tr|B7P364|B7P364_IXOSC	100.56	13	13	5441500	5	5	6		55101	Mannose-binding endoplasmic reticulum-golgi intermediate compartment lectin OS=Ixodes scapularis GN=IscW_ISCW016179 PE=4 SV=1
tr|Q6WCQ4|Q6WCQ4_IXOSC	100.56	13	13	5441500	5	5	6		55225	Mannose-binding endoplasmic reticulum-Golgi intermediate compartment lectin OS=Ixodes scapularis PE=2 SV=1
tr|B7P101|B7P101_IXOSC	57.29	8	8	2906100	3	3	3		36162	Membrane glycoprotein LIG-1 putative OS=Ixodes scapularis GN=IscW_ISCW000747 PE=4 SV=1
tr|B7P8A7|B7P8A7_IXOSC	34.72	1	1	11704000	1	1	4	Pyro-glu from E	46543	Metalloprotease putative OS=Ixodes scapularis GN=IscW_ISCW016724 PE=3 SV=1
tr|B7Q0Y4|B7Q0Y4_IXOSC	33.73	4	4	0	1	1	1		30030	Methylthioadenosine phosphorylase MTAP putative (Fragment) OS=Ixodes scapularis GN=IscW_ISCW009267 PE=3 SV=1
tr|B7Q304|B7Q304_IXOSC	107.32	11	11	7126500	4	4	5	Formylation; Proline oxidation to pyrrolidinone	44625	Misexpression suppressor of KSR putative OS=Ixodes scapularis GN=IscW_ISCW010241 PE=4 SV=1
tr|B7Q122|B7Q122_IXOSC	34.72	1	1	11704000	1	1	4	Pyro-glu from E	46895	Mitogen-activated protein kinase OS=Ixodes scapularis GN=IscW_ISCW020577 PE=4 SV=1
tr|B7PL51|B7PL51_IXOSC	77.09	14	14	22887000	2	2	3		19916	ML domain-containing protein putative OS=Ixodes scapularis GN=IscW_ISCW005502 PE=4 SV=1
tr|B7Q5I4|B7Q5I4_IXOSC	99.94	23	23	30107000	5	5	12		29503	Multifunctional chaperone putative OS=Ixodes scapularis GN=IscW_ISCW011376 PE=3 SV=1
tr|B7PFU3|B7PFU3_IXOSC	84.55	13	13	34220000	2	2	8	Oxidation (M)	11423	Muscle LIM protein isoform A isoform putative OS=Ixodes scapularis GN=IscW_ISCW017628 PE=4 SV=1
tr|B7P1Q2|B7P1Q2_IXOSC	87.85	3	3	4610900	5	5	5		208115	Myosin heavy chain skeletal muscle or cardiac muscle putative OS=Ixodes scapularis GN=IscW_ISCW001340 PE=3 SV=1
tr|B7PDF7|B7PDF7_IXOSC	79.26	14	14	36124000	5	5	14		35632	Na+/K+ ATPase beta subunit putative OS=Ixodes scapularis GN=IscW_ISCW016921 PE=4 SV=1
tr|B7PJ10|B7PJ10_IXOSC	32.37	1	1	2989100000	2	2	65		149299	Neurogenic locus notch putative OS=Ixodes scapularis GN=IscW_ISCW003825 PE=4 SV=1
tr|B7PY52|B7PY52_IXOSC	98.04	25	25	28902000	4	2	11	Carbamidomethylation; Oxidation or Hydroxylation; Formylation	21220	Niemann-Pick type C1 domain-containing protein putative (Fragment) OS=Ixodes scapularis GN=IscW_ISCW024570 PE=4 SV=1
tr|B7QGG0|B7QGG0_IXOSC	97.97	16	16	4357100	3	1	7	Pyro-glu from Q	18970	Niemann-Pick type C1 domain-containing protein putative (Fragment) OS=Ixodes scapularis GN=IscW_ISCW024809 PE=4 SV=1
tr|B7QLY6|B7QLY6_IXOSC	79.15	35	35	12043000	4	4	6		17127	Nucleoside diphosphate kinase OS=Ixodes scapularis GN=IscW_ISCW023074 PE=3 SV=1
tr|B7PVG5|B7PVG5_IXOSC	56.47	4	4	912930	1	1	1		44878	Obg-like ATPase 1 OS=Ixodes scapularis GN=IscW_ISCW007252 PE=3 SV=1
tr|B7Q037|B7Q037_IXOSC	36.42	3	3	672800000	1	1	147	Deamidation (NQ)	32133	Oxidoreductase putative (Fragment) OS=Ixodes scapularis GN=IscW_ISCW024620 PE=4 SV=1
tr|B7P5D8|B7P5D8_IXOSC	185.19	36	36	63315000	31	31	41	Deamidation (NQ); Pyro-glu from Q	100377	Paramyosin putative OS=Ixodes scapularis GN=IscW_ISCW016446 PE=4 SV=1
tr|B7Q6L7|B7Q6L7_IXOSC	33.45	5	5	1567600	1	1	1		22780	Peptidyl-prolyl cis-trans isomerase (Fragment) OS=Ixodes scapularis GN=IscW_ISCW011314 PE=3 SV=1
tr|B7PD56|B7PD56_IXOSC	47.37	9	9	878300	2	2	2		21470	Peptidyl-prolyl cis-trans isomerase OS=Ixodes scapularis GN=IscW_ISCW002493 PE=3 SV=1
tr|B7Q0J9|B7Q0J9_IXOSC	92.26	26	26	10380000	3	3	4		21812	Peptidyl-prolyl cis-trans isomerase OS=Ixodes scapularis GN=IscW_ISCW008497 PE=3 SV=1
tr|Q4PLY3|Q4PLY3_IXOSC	92.26	25	25	7834700	2	2	3		18084	Peptidyl-prolyl cis-trans isomerase OS=Ixodes scapularis PE=2 SV=1
tr|B7QLS9|B7QLS9_IXOSC	75.46	12	12	3869800	2	2	3		32355	Peritrophic membrane chitin binding protein putative OS=Ixodes scapularis GN=IscW_ISCW014049 PE=4 SV=1
tr|B7QCX2|B7QCX2_IXOSC	48.46	2	2	451330	2	2	2		123834	Peroxidase putative OS=Ixodes scapularis GN=IscW_ISCW022537 PE=4 SV=1
tr|B7PUM7|B7PUM7_IXOSC	108.55	14	14	10142000	9	8	13		90841	Peroxinectin putative OS=Ixodes scapularis GN=IscW_ISCW007552 PE=4 SV=1
tr|B7P585|B7P585_IXOSC	78.77	12	12	4170200	4	4	5		44030	Phosphoglycerate kinase OS=Ixodes scapularis GN=IscW_ISCW015616 PE=3 SV=1
tr|B7Q0R0|B7Q0R0_IXOSC	36.65	2	2	466850	1	1	1		56070	Phosphoglycerate mutase putative OS=Ixodes scapularis GN=IscW_ISCW020443 PE=3 SV=1
tr|B7Q3M5|B7Q3M5_IXOSC	53.72	6	6	2579600	2	2	2		31161	Phospholipase A2 putative (Fragment) OS=Ixodes scapularis GN=IscW_ISCW020729 PE=4 SV=1
tr|B7QGM6|B7QGM6_IXOSC	53.72	10	10	6755500	4	4	4		46497	Phospholipase A2 putative OS=Ixodes scapularis GN=IscW_ISCW014959 PE=4 SV=1
tr|B7P591|B7P591_IXOSC	74.79	10	10	4482400	4	4	5		39374	Phosphoribosylamidoimidazole-succinocarboxamide synthase putative (Fragment) OS=Ixodes scapularis GN=IscW_ISCW015611 PE=3 SV=1
tr|B7PT53|B7PT53_IXOSC	62.76	5	5	3356100	2	2	3		47632	Plexin domain-containing protein putative (Fragment) OS=Ixodes scapularis GN=IscW_ISCW007901 PE=4 SV=1
tr|B7QI53|B7QI53_IXOSC	103.29	12	12	14941000	8	7	11	Methylation(others); Carbamylation	75449	Polyadenylate-binding protein OS=Ixodes scapularis GN=IscW_ISCW014211 PE=3 SV=1
tr|B7P0L5|B7P0L5_IXOSC	34.17	2	2	588380000	1	1	61		47489	Proclotting enzyme putative OS=Ixodes scapularis GN=IscW_ISCW000320 PE=3 SV=1
tr|B7PNN1|B7PNN1_IXOSC	61.09	10	10	810690	2	2	2		27942	Proteasome subunit alpha type OS=Ixodes scapularis GN=IscW_ISCW005463 PE=3 SV=1
tr|B7Q5F6|B7Q5F6_IXOSC	34.51	4	4	552500	1	1	1		27281	Proteasome subunit alpha type OS=Ixodes scapularis GN=IscW_ISCW021572 PE=3 SV=1
tr|B7PBW3|B7PBW3_IXOSC	51.73	6	6	1379200	2	2	2		47632	Protein disulfide isomerase 1 putative OS=Ixodes scapularis GN=IscW_ISCW002080 PE=3 SV=1
tr|B7Q9F1|B7Q9F1_IXOSC	93.86	15	15	56338000	7	7	14	Deamidation (NQ)	56912	Protein disulfide-isomerase OS=Ixodes scapularis GN=IscW_ISCW010827 PE=3 SV=1
tr|B7P4U1|B7P4U1_IXOSC	106.29	16	16	11017000	8	8	10	Ubiquitin	54929	Protein disulfide-isomerase OS=Ixodes scapularis GN=IscW_ISCW016161 PE=3 SV=1
tr|Q4PM52|Q4PM52_IXOSC	48.28	9	9	5320700	2	2	2		19277	Putative heat shock-related protein OS=Ixodes scapularis PE=2 SV=1
tr|Q4PN05|Q4PN05_IXOSC	103.76	20	20	87226000	4	4	15	Carbamidomethylation; Deamidation (NQ); Methylation(others)	24987	Putative salivary protein (Fragment) OS=Ixodes scapularis GN=IscW_ISCW010436 PE=2 SV=1
tr|Q5Q983|Q5Q983_IXOSC	100.26	26	26	31780000	10	7	12	Condensation product of glucosone; Formylation	43590	Putative secreted salivary gland peptide OS=Ixodes scapularis PE=2 SV=1
tr|B7P7C4|B7P7C4_IXOSC	40.43	3	3	6999800	2	2	4		67192	Putative uncharacterized protein (Fragment) OS=Ixodes scapularis GN=IscW_ISCW001647 PE=3 SV=1
tr|B7PH02|B7PH02_IXOSC	105.83	12	12	22171000	8	8	12	Proline oxidation to pyroglutamic acid; Ubiquitin	87873	Putative uncharacterized protein (Fragment) OS=Ixodes scapularis GN=IscW_ISCW004526 PE=4 SV=1
tr|B7PH04|B7PH04_IXOSC	79.49	17	17	17052000	5	5	10		31735	Putative uncharacterized protein (Fragment) OS=Ixodes scapularis GN=IscW_ISCW004528 PE=4 SV=1
tr|B7PQ92|B7PQ92_IXOSC	31.64	4	4	2410500	1	1	2		30200	Putative uncharacterized protein (Fragment) OS=Ixodes scapularis GN=IscW_ISCW006165 PE=4 SV=1
tr|B7PPR5|B7PPR5_IXOSC	39.39	6	6	716610	1	1	2	Oxidation (M)	17433	Putative uncharacterized protein (Fragment) OS=Ixodes scapularis GN=IscW_ISCW006563 PE=4 SV=1
tr|B7PUG7|B7PUG7_IXOSC	28.79	8	8	4077400	1	1	2		11679	Putative uncharacterized protein (Fragment) OS=Ixodes scapularis GN=IscW_ISCW007280 PE=4 SV=1
tr|B7Q2Z3|B7Q2Z3_IXOSC	34.72	1	1	11704000	1	1	4	Pyro-glu from E	54230	Putative uncharacterized protein (Fragment) OS=Ixodes scapularis GN=IscW_ISCW009524 PE=3 SV=1
tr|B7PZ15|B7PZ15_IXOSC	33.34	5	5	1183500	1	1	1		28335	Putative uncharacterized protein (Fragment) OS=Ixodes scapularis GN=IscW_ISCW020555 PE=4 SV=1
tr|B7QH14|B7QH14_IXOSC	28.62	2	2	42842000	1	1	15		35351	Putative uncharacterized protein (Fragment) OS=Ixodes scapularis GN=IscW_ISCW023333 PE=4 SV=1
tr|B7PD74|B7PD74_IXOSC	37.35	15	15	541440	1	1	1		8879	Putative uncharacterized protein OS=Ixodes scapularis GN=IscW_ISCW002154 PE=4 SV=1
tr|B7PH03|B7PH03_IXOSC	45.07	5	5	329610	1	1	1		26127	Putative uncharacterized protein OS=Ixodes scapularis GN=IscW_ISCW004527 PE=4 SV=1
tr|B7PMM0|B7PMM0_IXOSC	44.02	11	11	826000	1	1	1		14669	Putative uncharacterized protein OS=Ixodes scapularis GN=IscW_ISCW006241 PE=4 SV=1
tr|B7PKP5|B7PKP5_IXOSC	42.53	6	6	769040	1	1	1		24880	Putative uncharacterized protein OS=Ixodes scapularis GN=IscW_ISCW006683 PE=4 SV=1
tr|B7Q381|B7Q381_IXOSC	205.4	11	11	51747000	40	40	46	Methylation(others); carboxymethyl CML; Sulfation	476466	Putative uncharacterized protein OS=Ixodes scapularis GN=IscW_ISCW009032 PE=4 SV=1
tr|B7PZA8|B7PZA8_IXOSC	41.49	7	7	483610	1	1	1		19653	Putative uncharacterized protein OS=Ixodes scapularis GN=IscW_ISCW009407 PE=4 SV=1
tr|B7Q4P0|B7Q4P0_IXOSC	150.97	59	59	260180000	11	11	31	Oxidation (M); Deamidation (NQ); Proline oxidation to pyroglutamic acid; Ubiquitin	15997	Putative uncharacterized protein OS=Ixodes scapularis GN=IscW_ISCW011195 PE=4 SV=1
tr|B7QEW7|B7QEW7_IXOSC	88.06	7	7	38362000	4	4	10	Oxidation (HW); Pyro-glu from Q	54610	Putative uncharacterized protein OS=Ixodes scapularis GN=IscW_ISCW012380 PE=4 SV=1
tr|B7QJH7|B7QJH7_IXOSC	32.14	9	9	857280	1	1	1		13374	Putative uncharacterized protein OS=Ixodes scapularis GN=IscW_ISCW013567 PE=4 SV=1
tr|B7QGQ3|B7QGQ3_IXOSC	68.48	26	26	14581000	3	3	4		11931	Putative uncharacterized protein OS=Ixodes scapularis GN=IscW_ISCW014417 PE=3 SV=1
tr|B7QHP1|B7QHP1_IXOSC	29.04	6	6	224990000	1	1	11		14246	Putative uncharacterized protein OS=Ixodes scapularis GN=IscW_ISCW014816 PE=4 SV=1
tr|B7QHI5|B7QHI5_IXOSC	41.76	3	3	444430	1	1	1		34157	Putative uncharacterized protein OS=Ixodes scapularis GN=IscW_ISCW014890 PE=4 SV=1
tr|B7QNV3|B7QNV3_IXOSC	34.64	14	14	1101000	1	1	1		16866	Putative uncharacterized protein OS=Ixodes scapularis GN=IscW_ISCW015265 PE=3 SV=1
tr|B7PSI7|B7PSI7_IXOSC	29.04	1	1	3054800	1	1	4		120310	Putative uncharacterized protein OS=Ixodes scapularis GN=IscW_ISCW019499 PE=4 SV=1
tr|B7PSL2|B7PSL2_IXOSC	73.77	16	16	19262000	4	4	5	Deamidation (NQ); Oxidation or Hydroxylation; Methylation(others)	39147	Putative uncharacterized protein OS=Ixodes scapularis GN=IscW_ISCW019852 PE=4 SV=1
tr|B7QB85|B7QB85_IXOSC	132.2	28	28	49766000	18	18	36	Deamidation (NQ)	90466	Putative uncharacterized protein OS=Ixodes scapularis GN=IscW_ISCW022060 PE=4 SV=1
tr|B7QH80|B7QH80_IXOSC	51.75	6	6	913280	1	1	1		23370	Putative uncharacterized protein OS=Ixodes scapularis GN=IscW_ISCW023167 PE=4 SV=1
tr|B7QIT3|B7QIT3_IXOSC	103.28	13	13	14416000	8	8	13		70275	Putative uncharacterized protein OS=Ixodes scapularis GN=IscW_ISCW023296 PE=4 SV=1
tr|B7QJ23|B7QJ23_IXOSC	66.26	23	23	4229700	3	3	3		15345	Putative uncharacterized protein OS=Ixodes scapularis GN=IscW_ISCW023399 PE=4 SV=1
tr|B7PID2|B7PID2_IXOSC	46.34	10	10	456480	1	1	1		12903	Quinone oxidoreductase putative (Fragment) OS=Ixodes scapularis GN=IscW_ISCW004898 PE=4 SV=1
tr|B7QIJ3|B7QIJ3_IXOSC	100.26	17	17	8606700	6	6	8		39698	Quinone oxidoreductase putative (Fragment) OS=Ixodes scapularis GN=IscW_ISCW023109 PE=4 SV=1
tr|B7PIZ1|B7PIZ1_IXOSC	59.15	9	9	3457100	3	3	4		50314	Rab GDP dissociation inhibitor (Fragment) OS=Ixodes scapularis GN=IscW_ISCW017892 PE=3 SV=1
tr|B7Q5K4|B7Q5K4_IXOSC	134.15	19	19	28646000	13	13	25	Pyro-glu from Q	62886	Radixin moesin putative OS=Ixodes scapularis GN=IscW_ISCW021858 PE=4 SV=1
tr|B7QGT5|B7QGT5_IXOSC	46.1	6	6	452120	1	1	1		22867	RAS putative OS=Ixodes scapularis GN=IscW_ISCW014484 PE=4 SV=1
tr|B7Q199|B7Q199_IXOSC	80.73	17	17	9029700	3	3	8		20856	RAS protein putative (Fragment) OS=Ixodes scapularis GN=IscW_ISCW010282 PE=4 SV=1
tr|B7P2F7|B7P2F7_IXOSC	41.33	6	6	884320	1	1	1		19076	RAS-related protein putative (Fragment) OS=Ixodes scapularis GN=IscW_ISCW016350 PE=4 SV=1
tr|B7PFL2|B7PFL2_IXOSC	75.62	19	19	158330000	3	3	9		17534	RAS-related protein putative OS=Ixodes scapularis GN=IscW_ISCW003929 PE=4 SV=1
tr|B7PKX9|B7PKX9_IXOSC	40.82	6	6	495990	1	1	1		23437	RAS-related protein putative OS=Ixodes scapularis GN=IscW_ISCW018962 PE=4 SV=1
tr|B7P8V4|B7P8V4_IXOSC	94.14	14	14	3433200	3	3	3	Pyro-glu from Q	33465	Regulator of chromosome condensation putative OS=Ixodes scapularis GN=IscW_ISCW002505 PE=4 SV=1
tr|B7PLA2|B7PLA2_IXOSC	57.52	10	10	3797900	2	2	2		35769	Reticulocalbin putative OS=Ixodes scapularis GN=IscW_ISCW018741 PE=4 SV=1
tr|B7PJ70|B7PJ70_IXOSC	75.3	26	26	4897000	3	3	5		24160	Reticulon-like protein OS=Ixodes scapularis GN=IscW_ISCW004407 PE=4 SV=1
tr|B7Q4L8|B7Q4L8_IXOSC	66.58	18	18	4182700	2	2	3		12557	Ribosomal protein putative (Fragment) OS=Ixodes scapularis GN=IscW_ISCW010723 PE=3 SV=1
tr|Q4PMC4|Q4PMC4_IXOSC	76.62	24	24	15356000	3	3	6	Pyro-glu from Q	17838	Ribosomal protein L12 OS=Ixodes scapularis GN=IscW_ISCW004058 PE=2 SV=1
tr|B7QKS6|B7QKS6_IXOSC	34.92	4	4	70841	1	1	1	Pyro-glu from Q	24439	Ribosomal protein L19 OS=Ixodes scapularis GN=IscW_ISCW013810 PE=3 SV=1
tr|Q4PM35|Q4PM35_IXOSC	34.92	5	5	70841	1	1	1	Pyro-glu from Q	23454	Ribosomal protein L19 OS=Ixodes scapularis PE=2 SV=1
tr|Q4PMA6|Q4PMA6_IXOSC	50.18	8	8	815110	1	1	1		15887	Ribosomal protein L22 OS=Ixodes scapularis GN=IscW_ISCW011505 PE=2 SV=1
tr|B7PSE0|B7PSE0_IXOSC	29.37	1	1	52285000	1	1	8		46738	Ribosomal protein L4 putative OS=Ixodes scapularis GN=IscW_ISCW007478 PE=4 SV=1
tr|B7P3X5|B7P3X5_IXOSC	29.49	4	4	1581600	1	1	2		24645	Ribosomal protein OS=Ixodes scapularis GN=IscW_ISCW015602 PE=3 SV=1
tr|Q4PM05|Q4PM05_IXOSC	29.49	4	4	1581600	1	1	2		24561	Ribosomal protein OS=Ixodes scapularis PE=2 SV=1
tr|B7QP21|B7QP21_IXOSC	32.1	6	6	707470	1	1	1		17823	Ribosomal protein S15Aa putative OS=Ixodes scapularis GN=IscW_ISCW015484 PE=3 SV=1
tr|Q4PM42|Q4PM42_IXOSC	32.1	7	7	707470	1	1	1		14910	Ribosomal protein S15Aa OS=Ixodes scapularis PE=2 SV=1
tr|Q4PM67|Q4PM67_IXOSC	43.41	20	20	1961900	3	3	3		16625	Ribosomal protein S16 OS=Ixodes scapularis PE=2 SV=1
tr|Q4PM79|Q4PM79_IXOSC	59.53	12	12	5794800	2	2	7		17824	Ribosomal protein S18 (Fragment) OS=Ixodes scapularis PE=2 SV=1
tr|Q4PMC2|Q4PMC2_IXOSC	47.81	10	10	10890000	1	1	2		13665	Ribosomal protein S20 OS=Ixodes scapularis GN=IscW_ISCW010752 PE=2 SV=1
tr|B7PXW1|B7PXW1_IXOSC	37.21	8	8	889020	1	1	2		15009	Ribosomal protein S25 putative (Fragment) OS=Ixodes scapularis GN=IscW_ISCW020696 PE=4 SV=1
tr|Q4PM82|Q4PM82_IXOSC	37.21	10	10	889020	1	1	2		12394	Ribosomal protein S25 OS=Ixodes scapularis PE=2 SV=1
tr|B7PDP5|B7PDP5_IXOSC	35.13	10	10	319370	1	1	1		13121	RNA polymerase II transcription elongation factor putative OS=Ixodes scapularis GN=IscW_ISCW002622 PE=4 SV=1
tr|B7Q6Y7|B7Q6Y7_IXOSC	55.76	9	9	2204400	2	2	2		28815	RNA-binding protein musashi putative OS=Ixodes scapularis GN=IscW_ISCW011438 PE=4 SV=1
tr|B7PE09|B7PE09_IXOSC	29.12	3	3	197470	1	1	1		48643	RNA-binding protein musashi putative OS=Ixodes scapularis GN=IscW_ISCW018203 PE=4 SV=1
B7PKZ2|CYTLG_IXOSC	92.17	31	31	95789000	4	4	13		14213	Salivary cystatin-L OS=Ixodes scapularis GN=IscW_ISCW018603 PE=3 SV=1
B7PKZ1|CYTL2_IXOSC	54.51	9	9	1049500	1	1	1		14323	Salivary cystatin-L2 OS=Ixodes scapularis GN=IscW_ISCW018602 PE=1 SV=1
tr|B7QHX2|B7QHX2_IXOSC	32.76	17	17	6583100	4	4	4	Pyro-glu from Q	20380	Salivary lipid interacting protein putative OS=Ixodes scapularis GN=IscW_ISCW023551 PE=4 SV=1
tr|F6KSY2|F6KSY2_IXOSC	148.47	32	32	68959000	5	5	14	Oxidation (M); Pyro-glu from Q	24466	Salivary protein antigen P23 OS=Ixodes scapularis PE=2 SV=1
tr|B7PGQ6|B7PGQ6_IXOSC	34.26	2	2	552910	1	1	1		44112	Secreted multiple inositol polyphosphate phosphatase putative (Fragment) OS=Ixodes scapularis GN=IscW_ISCW003591 PE=3 SV=1
tr|B7PBV2|B7PBV2_IXOSC	32.43	5	5	527130	1	1	1		18433	Secreted protein putative (Fragment) OS=Ixodes scapularis GN=IscW_ISCW003342 PE=4 SV=1
tr|B7PWL9|B7PWL9_IXOSC	34.79	4	4	865860	1	1	1		23675	Secreted protein putative (Fragment) OS=Ixodes scapularis GN=IscW_ISCW007629 PE=4 SV=1
tr|B7Q3U9|B7Q3U9_IXOSC	29.32	10	10	1522100	2	2	2		24778	Secreted protein putative (Fragment) OS=Ixodes scapularis GN=IscW_ISCW021848 PE=4 SV=1
tr|B7P904|B7P904_IXOSC	54.16	10	10	9821400	4	4	5		34124	Secreted protein putative OS=Ixodes scapularis GN=IscW_ISCW002824 PE=4 SV=1
tr|B7Q135|B7Q135_IXOSC	55.62	7	7	748910	1	1	2		24299	Secreted protein putative OS=Ixodes scapularis GN=IscW_ISCW010031 PE=4 SV=1
tr|B7QEW9|B7QEW9_IXOSC	83.52	9	9	18522000	3	3	9		21400	Secreted protein putative OS=Ixodes scapularis GN=IscW_ISCW012383 PE=4 SV=1
tr|B7QIE6|B7QIE6_IXOSC	63.98	9	9	2937700	2	2	2		29726	Secreted protein putative OS=Ixodes scapularis GN=IscW_ISCW014557 PE=4 SV=1
tr|B7P1X2|B7P1X2_IXOSC	51.99	12	12	6604800	2	2	3		15301	Secreted protein putative OS=Ixodes scapularis GN=IscW_ISCW016406 PE=4 SV=1
tr|B7PPI3|B7PPI3_IXOSC	58.39	14	14	7995400	3	3	3		27273	Secreted protein putative OS=Ixodes scapularis GN=IscW_ISCW018425 PE=4 SV=1
tr|B7QFG5|B7QFG5_IXOSC	128.37	25	25	17877000	9	9	15		50980	Secreted protein putative OS=Ixodes scapularis GN=IscW_ISCW022380 PE=4 SV=1
tr|B7Q9Z8|B7Q9Z8_IXOSC	113.68	34	34	204380000	5	5	21	Deamidation (NQ)	20587	Secreted protein putative OS=Ixodes scapularis GN=IscW_ISCW022620 PE=4 SV=1
tr|B7P261|B7P261_IXOSC	51.44	21	21	1744200	2	2	2		12101	Secreted salivary gland peptide putative OS=Ixodes scapularis GN=IscW_ISCW000525 PE=4 SV=1
tr|B7Q6J8|B7Q6J8_IXOSC	37.4	6	6	1468600	1	1	1		21469	Secreted salivary gland peptide putative OS=Ixodes scapularis GN=IscW_ISCW021559 PE=4 SV=1
tr|B7QBN8|B7QBN8_IXOSC	48.2	12	12	820140	1	1	1		11914	Secreted salivary gland peptide putative OS=Ixodes scapularis GN=IscW_ISCW022924 PE=4 SV=1
tr|B7QL34|B7QL34_IXOSC	100.26	24	24	29684000	9	6	11	Condensation product of glucosone; Formylation	43546	Secreted salivary gland peptide putative OS=Ixodes scapularis GN=IscW_ISCW023620 PE=3 SV=1
tr|Q4PMD7|Q4PMD7_IXOSC	51.44	21	21	1744200	2	2	2		12095	Secreted salivary protein OS=Ixodes scapularis PE=2 SV=1
tr|B7PH82|B7PH82_IXOSC	28.75	3	3	245650	1	1	1		39825	Secretory carrier-associated membrane protein OS=Ixodes scapularis GN=IscW_ISCW004504 PE=3 SV=1
tr|B7Q4H1|B7Q4H1_IXOSC	34.08	4	4	1713200	1	1	1		23425	Serine protease putative OS=Ixodes scapularis GN=IscW_ISCW010562 PE=4 SV=1
tr|B7QD33|B7QD33_IXOSC	64.41	10	10	1779500	2	2	2		30211	Serine protease putative OS=Ixodes scapularis GN=IscW_ISCW012429 PE=3 SV=1
tr|B7PH24|B7PH24_IXOSC	58.04	5	5	1182400	2	2	2		77643	Serine protease inhibitor putative OS=Ixodes scapularis GN=IscW_ISCW005088 PE=3 SV=1
tr|B7Q5W3|B7Q5W3_IXOSC	63.22	8	8	5372700	3	3	3		41636	Serpin-2 putative (Fragment) OS=Ixodes scapularis GN=IscW_ISCW011013 PE=3 SV=1
tr|B7PST4|B7PST4_IXOSC	126.4	46	46	16401000	8	5	12		23633	Serpin-4 putative (Fragment) OS=Ixodes scapularis GN=IscW_ISCW024435 PE=3 SV=1
tr|B7QL36|B7QL36_IXOSC	98.24	18	18	37440000	7	4	11	Formylation	43718	Serpin-4 putative OS=Ixodes scapularis GN=IscW_ISCW023623 PE=3 SV=1
tr|B7QJF1|B7QJF1_IXOSC	34.16	3	3	1452900	1	1	1		50957	Serpin-8 putative OS=Ixodes scapularis GN=IscW_ISCW014652 PE=3 SV=1
tr|B7PMQ6|B7PMQ6_IXOSC	29.15	7	7	912470	1	1	1		18477	Short chain type dehydrogenase putative OS=Ixodes scapularis GN=IscW_ISCW005304 PE=4 SV=1
tr|B7P335|B7P335_IXOSC	62.75	14	14	4303000	3	3	3		27565	Short-chain alcohol dehydrogenase putative (Fragment) OS=Ixodes scapularis GN=IscW_ISCW001580 PE=3 SV=1
tr|B7QNU1|B7QNU1_IXOSC	36.42	3	3	672800000	1	1	147	Deamidation (NQ)	34473	Short-chain dehydrogenase putative OS=Ixodes scapularis GN=IscW_ISCW023957 PE=4 SV=1
tr|B7PB72|B7PB72_IXOSC	47.24	10	10	1372000	1	1	2		12969	Single-stranded DNA binding protein P9 putative OS=Ixodes scapularis GN=IscW_ISCW016888 PE=4 SV=1
tr|B7QM70|B7QM70_IXOSC	48.28	10	10	5320700	2	2	2		17424	Small heat shock protein putative (Fragment) OS=Ixodes scapularis GN=IscW_ISCW024922 PE=3 SV=1
tr|B7Q5H5|B7Q5H5_IXOSC	30.93	7	7	1150000	1	1	1		13462	Small nuclear ribonucleoprotein Sm D3 putative OS=Ixodes scapularis GN=IscW_ISCW011367 PE=4 SV=1
tr|B7P9E4|B7P9E4_IXOSC	223.45	40	40	435600000	36	36	134	Carbamidomethylation; Oxidation (M); Deamidation (NQ); Pyro-glu from Q; Oxidation or Hydroxylation; 5 more	113459	Sodium/potassium-transporting ATPase subunit alpha (Fragment) OS=Ixodes scapularis GN=IscW_ISCW002538 PE=3 SV=1
tr|A0A140DDD2|A0A140DDD2_IXOSC	223.45	39	39	435600000	36	36	134	Carbamidomethylation; Oxidation (M); Deamidation (NQ); Pyro-glu from Q; Oxidation or Hydroxylation; 5 more	114533	Sodium/potassium-transporting ATPase subunit alpha OS=Ixodes scapularis PE=2 SV=1
tr|A0A140DDD3|A0A140DDD3_IXOSC	223.45	39	39	435600000	36	36	134	Carbamidomethylation; Oxidation (M); Deamidation (NQ); Pyro-glu from Q; Oxidation or Hydroxylation; 5 more	114616	Sodium/potassium-transporting ATPase subunit alpha OS=Ixodes scapularis PE=2 SV=1
tr|B7Q8P2|B7Q8P2_IXOSC	71.06	14	14	8854700	5	5	8	Deamidation (NQ)	45058	Sorting nexin putative (Fragment) OS=Ixodes scapularis GN=IscW_ISCW021592 PE=4 SV=1
tr|B7P2L0|B7P2L0_IXOSC	33.46	2	2	911950	1	1	1		46787	Sorting nexin OS=Ixodes scapularis GN=IscW_ISCW000872 PE=3 SV=1
tr|B7P1U8|B7P1U8_IXOSC	134.2	8	8	20646000	19	19	28	Oxidation or Hydroxylation; Methylation(others)	272298	Spectrin alpha chain putative OS=Ixodes scapularis GN=IscW_ISCW000012 PE=4 SV=1
tr|B7Q5G8|B7Q5G8_IXOSC	161.89	9	9	298990000	18	17	30	Deamidation (NQ); Arginine oxidation to glutamic semialdehyde	257675	Spectrin beta chain OS=Ixodes scapularis GN=IscW_ISCW021585 PE=3 SV=1
tr|B7PUC4|B7PUC4_IXOSC	95.91	32	32	4841800	3	3	4		15643	Superoxide dismutase [Cu-Zn] OS=Ixodes scapularis GN=IscW_ISCW008219 PE=3 SV=1
tr|Q4PMB7|Q4PMB7_IXOSC	95.91	32	32	4841800	3	3	4		15629	Superoxide dismutase [Cu-Zn] OS=Ixodes scapularis PE=2 SV=1
tr|B7PGX4|B7PGX4_IXOSC	79.13	16	16	1768800	2	2	2		22706	Synaptic vesicle-associated integral membrane protein putative (Fragment) OS=Ixodes scapularis GN=IscW_ISCW003940 PE=4 SV=1
tr|B7QM86|B7QM86_IXOSC	74.08	2	2	3121500	4	4	5	Oxidation or Hydroxylation	276435	Talin putative OS=Ixodes scapularis GN=IscW_ISCW023338 PE=4 SV=1
tr|B7PRH5|B7PRH5_IXOSC	59.86	11	11	1592400	4	4	4		55142	T-complex protein 1 subunit delta OS=Ixodes scapularis GN=IscW_ISCW007627 PE=3 SV=1
tr|B7P3Z6|B7P3Z6_IXOSC	60.93	6	6	2881100	4	3	7		55988	T-complex protein 1 subunit gamma OS=Ixodes scapularis GN=IscW_ISCW000009 PE=3 SV=1
tr|B7PEL0|B7PEL0_IXOSC	73.81	10	10	4371600	2	2	5		20585	Tetraspanin OS=Ixodes scapularis GN=IscW_ISCW004397 PE=3 SV=1
tr|B7QN17|B7QN17_IXOSC	64.39	8	8	8042100	2	2	6		25806	Thioredoxin-dependent peroxide reductase OS=Ixodes scapularis GN=IscW_ISCW015321 PE=4 SV=1
tr|Q4PN07|Q4PN07_IXOSC	64.39	8	8	8042100	2	2	6		25690	Thioredoxin-dependent peroxide reductase OS=Ixodes scapularis PE=2 SV=1
tr|B7QMD6|B7QMD6_IXOSC	76.56	18	18	3660200	3	3	3	Pyro-glu from Q	24279	Transaldolase putative OS=Ixodes scapularis GN=IscW_ISCW023506 PE=4 SV=1
tr|B7QC74|B7QC74_IXOSC	140.49	33	33	24171000	6	6	13	Oxidation (M)	24143	Transcription factor containing NAC and TS-N domains putative OS=Ixodes scapularis GN=IscW_ISCW012592 PE=4 SV=1
tr|B7PG97|B7PG97_IXOSC	34.15	6	6	2649500	2	2	2	Deamidation (NQ)	37908	Transcription factor NFAT subunit NF45 putative (Fragment) OS=Ixodes scapularis GN=IscW_ISCW017579 PE=4 SV=1
tr|B7QCS1|B7QCS1_IXOSC	34.72	0	0	11704000	1	1	4	Pyro-glu from E	182946	Transcription initiation factor tfii-D putative (Fragment) OS=Ixodes scapularis GN=IscW_ISCW012742 PE=4 SV=1
tr|B7QJ52|B7QJ52_IXOSC	37.37	17	17	1660600	2	2	2		12259	Transcriptional regulator DJ-1 putative OS=Ixodes scapularis GN=IscW_ISCW014259 PE=4 SV=1
tr|B7P971|B7P971_IXOSC	42.85	13	13	693750	2	2	2		21396	Transgelin OS=Ixodes scapularis GN=IscW_ISCW003081 PE=3 SV=1
tr|B7Q5L2|B7Q5L2_IXOSC	91.1	24	24	8616200	4	4	5		21051	Transgelin OS=Ixodes scapularis GN=IscW_ISCW021202 PE=3 SV=1
tr|B7PNR2|B7PNR2_IXOSC	37.12	1	1	194770000	1	1	6		82020	Transitional endoplasmic reticulum ATPase putative OS=Ixodes scapularis GN=IscW_ISCW005316 PE=4 SV=1
tr|B7P427|B7P427_IXOSC	45.56	11	11	877090	2	2	2		23546	Transmembrane protein Tmp21 putative OS=Ixodes scapularis GN=IscW_ISCW001550 PE=3 SV=1
tr|F2YHA2|F2YHA2_IXOSC	73.88	9	9	2824500	2	2	3	Pyro-glu from Q	33231	TRE31 OS=Ixodes scapularis GN=tre31 PE=2 SV=1
tr|B7P986|B7P986_IXOSC	68.9	5	5	1967100	4	4	4		107297	Trifunctional purine biosynthetic protein adenosine-3 OS=Ixodes scapularis GN=IscW_ISCW017017 PE=3 SV=1
tr|B7Q3K7|B7Q3K7_IXOSC	57.2	12	12	5329400	2	2	2		26929	Triosephosphate isomerase OS=Ixodes scapularis GN=IscW_ISCW008869 PE=3 SV=1
tr|B7PL84|B7PL84_IXOSC	54.54	11	11	438140	1	1	1		14604	Tropomodulin putative OS=Ixodes scapularis GN=IscW_ISCW005954 PE=4 SV=1
tr|B7PSX9|B7PSX9_IXOSC	80.35	10	10	26946000	4	4	10		34488	Tropomyosin invertebrate putative (Fragment) OS=Ixodes scapularis GN=IscW_ISCW008202 PE=4 SV=1
tr|B7QKS8|B7QKS8_IXOSC	108.79	24	24	46087000	6	6	19	Pyro-glu from Q	29660	Troponin putative (Fragment) OS=Ixodes scapularis GN=IscW_ISCW023441 PE=4 SV=1
tr|B7QKT0|B7QKT0_IXOSC	110.17	37	37	8670900	6	6	9	Carbamidomethylation; Pyro-glu from Q	22245	Troponin I protein putative OS=Ixodes scapularis GN=IscW_ISCW023443 PE=4 SV=1
tr|B7PH43|B7PH43_IXOSC	163.06	34	34	95308000	11	4	65	Carbamidomethylation; Deamidation (NQ); Pyro-glu from Q; Methylation(others)	50016	Tubulin alpha chain OS=Ixodes scapularis GN=IscW_ISCW003527 PE=3 SV=1
tr|B7QP06|B7QP06_IXOSC	163.06	34	34	95308000	11	4	65	Carbamidomethylation; Deamidation (NQ); Pyro-glu from Q; Methylation(others)	50004	Tubulin alpha chain OS=Ixodes scapularis GN=IscW_ISCW015260 PE=3 SV=1
tr|B7PA92|B7PA92_IXOSC	194.91	43	43	160210000	20	20	83	Oxidation (M); Deamidation (NQ); Methylation(others)	49945	Tubulin beta chain OS=Ixodes scapularis GN=IscW_ISCW017133 PE=3 SV=1
tr|B7QC85|B7QC85_IXOSC	81.52	6	6	5393400	4	4	5		90285	Tumor rejection antigen (Gp96) putative (Fragment) OS=Ixodes scapularis GN=IscW_ISCW022766 PE=3 SV=1
tr|B7PKN3|B7PKN3_IXOSC	34.25	7	7	2277700	1	1	1		16841	Ubiquitin protein ligase OS=Ixodes scapularis GN=IscW_ISCW018551 PE=3 SV=1
tr|B7Q5Q7|B7Q5Q7_IXOSC	84.79	11	11	96276000	7	7	31	Ubiquitin	68521	Ubiquitin/40S ribosomal protein S27A fusion putative OS=Ixodes scapularis GN=IscW_ISCW010407 PE=4 SV=1
tr|Q4PM40|Q4PM40_IXOSC	84.79	42	42	96276000	7	7	31	Ubiquitin	17935	Ubiquitin/ribosomal protein S27a fusion protein OS=Ixodes scapularis PE=2 SV=1
tr|A0A1S4LXW1|A0A1S4LXW1_IXOSC	53.72	6	6	2579600	2	2	2		31064	Uncharacterized protein OS=Ixodes scapularis GN=8035410 PE=4 SV=1
tr|A0A1S4LZ73|A0A1S4LZ73_IXOSC	116.68	17	17	25377000	9	9	18	Methylation(others)	66426	Uncharacterized protein OS=Ixodes scapularis GN=8036506 PE=4 SV=1
tr|A0A1S4M2U8|A0A1S4M2U8_IXOSC	100.26	16	16	8606700	6	6	8		39836	Uncharacterized protein OS=Ixodes scapularis GN=8041780 PE=4 SV=1
tr|A0A1S4M551|A0A1S4M551_IXOSC	222.13	68	68	1235300000	24	23	182	Oxidation (M); Deamidation (NQ); Pyro-glu from Q; Oxidation or Hydroxylation; Methylation(others); 4 more	37593	Uncharacterized protein OS=Ixodes scapularis PE=3 SV=1
tr|B7P428|B7P428_IXOSC	38.09	3	3	270000	1	1	1		60745	Vacuolar ATP synthase subunit E putative OS=Ixodes scapularis GN=IscW_ISCW001551 PE=3 SV=1
tr|B7Q5X7|B7Q5X7_IXOSC	37.48	3	3	1068300	4	3	13		118821	Vinculin putative OS=Ixodes scapularis GN=IscW_ISCW021452 PE=4 SV=1

## Sheet: Peptide Export PEAKS
Protein Accession	Peptide	Unique	-10lgP	Mass	Length	ppm	m/z	z	RT	Area	Scan	Source File	#Feature	Start	End	PTM	AScore
tr|B7Q407|B7Q407_IXOSC	K.YIGHNIIDDPSDQLASYVTSAFR.S	Y	70.04	2581.24	23	-0.6	861.422	3	152.89	59075000	F2:76000	QEHF_exosome_S2.raw	6	597	619
tr|B7Q407|B7Q407_IXOSC	K.VHHIAQTFPESDEVESLEELK.H	Y	65.03	2436.18	21	1	813.068	3	102.04	39535000	F2:51211	QEHF_exosome_S2.raw	3	281	301
tr|B7Q407|B7Q407_IXOSC	K.FYYATLNPEWHPR.E	Y	61.81	1692.8	13	0.1	847.41	2	100.19	61448000	F1:51091	QEHF_exosome_S1.raw	4	1019	1031
tr|B7Q407|B7Q407_IXOSC	K.DLQEVEAALPITDRDYDHVYGR.L	Y	61.59	2574.23	22	0.4	644.566	4	118.08	59800000	F2:59458	QEHF_exosome_S2.raw	5	752	773
tr|B7Q407|B7Q407_IXOSC	K.KGVLSIFQLDLVK.G	Y	58.86	1458.88	13	-1.9	730.446	2	140.93	9485400	F2:70482	QEHF_exosome_S2.raw	2	128	140
tr|B7Q407|B7Q407_IXOSC	K.MQVYNPEQPLQSSGFAFR.S	Y	58.01	2097.99	18	1.2	1050.01	2	120.92	39628000	F2:60848	QEHF_exosome_S2.raw	3	32	49
tr|B7Q407|B7Q407_IXOSC	R.YVTTFDLSTDKDK.F	Y	56.22	1531.74	13	0.9	766.878	2	70.8	20493000	F2:34990	QEHF_exosome_S2.raw	3	306	318
tr|B7Q407|B7Q407_IXOSC	R.NYFGEVLGYGLNVK.G	Y	53.45	1571.8	14	2.1	786.908	2	134.94	13512000	F3:68954	QEHF_exosome_S3.raw	3	981	994
tr|B7Q407|B7Q407_IXOSC	K.YDYGGSSVFAQVR.A	Y	52.97	1447.67	13	0.6	724.844	2	90.97	13933000	F2:45661	QEHF_exosome_S2.raw	2	670	682
tr|B7Q407|B7Q407_IXOSC	K.LLNHVVGPQPGSTK.N	Y	52.9	1445.8	14	0.8	723.907	2	45.22	73960000	F2:20325	QEHF_exosome_S2.raw	6	720	733
tr|B7Q407|B7Q407_IXOSC	K.GLHDYWYESDDR.Q	Y	50.58	1554.64	12	0.5	778.326	2	75.61	16126000	F2:37650	QEHF_exosome_S2.raw	4	1005	1016
tr|B7Q407|B7Q407_IXOSC	K.GVLSIFQLDLVK.G	Y	50.04	1330.79	12	0.4	666.401	2	158.91	24764000	F3:80490	QEHF_exosome_S3.raw	4	129	140
tr|B7Q407|B7Q407_IXOSC	R.YVVPMWN(+.98)DVSR.F	Y	48.83	1365.64	11	1.1	683.827	2	102.93	701390	F2:51768	QEHF_exosome_S2.raw	1	638	648	Deamidation (NQ)	N7:Deamidation (NQ):1000.00
tr|B7Q407|B7Q407_IXOSC	K.VFLDLLS(+14.02)AVGNNPHAAFGLQLVK.E	Y	48.7	2436.35	23	-0.1	813.125	3	171.21	947760	F2:84370	QEHF_exosome_S2.raw	1	386	408	Methylation(others)	S7:Methylation(others):22.69
tr|B7Q407|B7Q407_IXOSC	R.YVVPMWNDVSR.F	Y	48.46	1364.65	11	-0.4	683.334	2	106.9	37372000	F3:54626	QEHF_exosome_S3.raw	3	638	648
tr|B7Q407|B7Q407_IXOSC	R.IGAFVNVLMTKPDLYLLK.Y	Y	48.43	2034.16	18	0.5	679.061	3	155.55	17272000	F2:77216	QEHF_exosome_S2.raw	1	579	596
tr|B7Q407|B7Q407_IXOSC	K.DLQEVEAALPITDR.D	Y	47.61	1568.8	14	1.1	523.943	3	115.32	8769000	F2:58133	QEHF_exosome_S2.raw	2	752	765
tr|B7Q407|B7Q407_IXOSC	R.YVSDTNQPEYR.R	N	47.26	1370.61	11	-1.4	686.312	2	35.32	51428000	F3:15631	QEHF_exosome_S3.raw	3	531	541
tr|B7Q407|B7Q407_IXOSC	K.KFAFDQTQDAK.F	Y	46.35	1297.63	11	0.9	433.551	3	45.57	18755000	F2:20523	QEHF_exosome_S2.raw	4	856	866
tr|B7Q407|B7Q407_IXOSC	R.E(-18.01)N(+.98)AEGKPLGINR.M	Y	45.82	1279.65	12	0	640.833	2	47.9	1241100	F2:21844	QEHF_exosome_S2.raw	1	1240	1251	Pyro-glu from E; Deamidation (NQ)	E1:Pyro-glu from E:1000.00;N2:Deamidation (NQ):76.95
tr|B7Q407|B7Q407_IXOSC	H.VYEQAVANAPEASK.S	Y	45.81	1475.73	14	-0.1	738.87	2	42.42	488550	F2:18901	QEHF_exosome_S2.raw	1	367	380
tr|B7Q407|B7Q407_IXOSC	L.QVEYMYINPK.K	Y	45.65	1283.62	10	1.2	642.819	2	77.32	9103600	F2:38547	QEHF_exosome_S2.raw	2	846	855
tr|B7Q407|B7Q407_IXOSC	R.SAALWAMVR.A	Y	45.42	1003.53	9	1.8	1004.54	1	103.03	12848000	F2:51832	QEHF_exosome_S2.raw	3	543	551
tr|B7Q407|B7Q407_IXOSC	R.IGAFVNVLM(+15.99)TKPDLYLLK.Y	Y	45.41	2050.15	18	0.5	684.392	3	155.42	2918400	F2:77154	QEHF_exosome_S2.raw	2	579	596	Oxidation (M)	M9:Oxidation (M):1000.00
tr|B7Q407|B7Q407_IXOSC	R.DVALPLYK.N	Y	44.15	917.522	8	0.4	459.769	2	85.51	50661000	F3:43377	QEHF_exosome_S3.raw	5	562	569
tr|B7Q407|B7Q407_IXOSC	K.Q(-17.03)FIERPFAGK.F	N	43.95	1174.61	10	0.3	588.314	2	93.4	10885000	F2:46896	QEHF_exosome_S2.raw	1	95	104	Pyro-glu from Q	Q1:Pyro-glu from Q:1000.00
tr|B7Q407|B7Q407_IXOSC	R.ADDSYLPR.E	N	43.27	935.435	8	-0.1	468.725	2	46.18	83447000	F2:20864	QEHF_exosome_S2.raw	6	683	690
tr|B7Q407|B7Q407_IXOSC	K.LLN(+.98)HVVGPQPGSTK.N	Y	43.03	1446.78	14	0.3	483.268	3	52.97	4002700	F2:24953	QEHF_exosome_S2.raw	1	720	733	Deamidation (NQ)	N3:Deamidation (NQ):41.94
tr|B7Q407|B7Q407_IXOSC	K.SQVILSSGYDPK.Y	Y	42.7	1292.66	12	0.4	647.338	2	64.8	40827000	F2:31776	QEHF_exosome_S2.raw	2	658	669
tr|B7Q407|B7Q407_IXOSC	L.Q(-17.03)VEYMYINPK.K	Y	42.34	1266.6	10	-1.4	634.304	2	102.67	2316000	F2:51622	QEHF_exosome_S2.raw	2	846	855	Pyro-glu from Q	Q1:Pyro-glu from Q:1000.00
tr|B7Q407|B7Q407_IXOSC	K.LTDEEAEHFLAK.L	Y	41.63	1401.68	12	0.7	701.847	2	77.8	24497000	F2:38800	QEHF_exosome_S2.raw	3	412	423
tr|B7Q407|B7Q407_IXOSC	K.FLEPDDPR.E	N	41.5	987.466	8	0.6	494.741	2	50.23	46415000	F1:24128	QEHF_exosome_S1.raw	2	1056	1063
tr|B7Q407|B7Q407_IXOSC	K.LTTDVEYK.N	Y	40.24	967.486	8	-0.2	484.75	2	40.87	14316000	F2:18097	QEHF_exosome_S2.raw	1	1291	1298
tr|B7Q407|B7Q407_IXOSC	K.SKYPC(+57.02)HQELAQHLR.Y	Y	40.16	1765.87	14	0.5	442.474	4	38.74	1796600	F2:17001	QEHF_exosome_S2.raw	1	624	637	Carbamidomethylation	C5:Carbamidomethylation:1000.00
tr|B7Q407|B7Q407_IXOSC	H.VLNLDYTLK.G	Y	39.97	1077.61	9	0.2	539.811	2	95.8	727640	F2:48089	QEHF_exosome_S2.raw	1	1084	1092
tr|B7Q407|B7Q407_IXOSC	K.NLWNVFGR.R	N	39.46	1004.52	8	-1.1	503.266	2	121.91	23117000	F3:62361	QEHF_exosome_S3.raw	4	734	741
tr|B7Q407|B7Q407_IXOSC	R.SFESVSLK.F	Y	39.18	895.465	8	0.7	896.473	1	60.62	14593000	F2:29516	QEHF_exosome_S2.raw	2	704	711
tr|B7Q407|B7Q407_IXOSC	K.VFLDLLSAVGNNPHAAFGLQLVK.E	Y	38.95	2422.34	23	0.2	808.453	3	166.44	3764000	F2:82131	QEHF_exosome_S2.raw	1	386	408
tr|B7Q407|B7Q407_IXOSC	K.YLYYTSR.L	N	38.55	964.465	7	0	483.24	2	48.47	23156000	F2:22146	QEHF_exosome_S2.raw	5	1281	1287
tr|B7Q407|B7Q407_IXOSC	A.FEVGKDYVYHYN(+.98)GK.M	N	38.15	1718.79	14	-0.7	573.938	3	71.61	8412300	F2:35441	QEHF_exosome_S2.raw	2	18	31	Deamidation (NQ)	N12:Deamidation (NQ):1000.00
tr|B7Q407|B7Q407_IXOSC	K.FESWGLDK.L	Y	37.32	980.46	8	-0.3	491.237	2	79.59	27664000	F2:39762	QEHF_exosome_S2.raw	3	712	719
tr|B7Q407|B7Q407_IXOSC	H.AAFGLQLVK.E	Y	37.2	945.565	9	-0.2	473.79	2	100.13	1056700	F2:50228	QEHF_exosome_S2.raw	1	400	408
tr|B7Q407|B7Q407_IXOSC	K.EELTEFDR.N	Y	37.02	1037.47	8	-0.1	519.74	2	61.67	8332300	F2:30129	QEHF_exosome_S2.raw	2	973	980
tr|B7Q407|B7Q407_IXOSC	K.FSEGKLEEAELSK.S	Y	36.43	1465.73	13	1.9	733.874	2	63.67	10795000	F2:31189	QEHF_exosome_S2.raw	3	105	117
tr|B7Q407|B7Q407_IXOSC	R.TLDLEEVHDANTDTQLPEDLEK.V	N	36.27	2524.18	22	-0.4	1263.1	2	101.17	61015000	F2:50746	QEHF_exosome_S2.raw	2	259	280
tr|B7Q407|B7Q407_IXOSC	K.DYVYHYN(+.98)GK.M	N	35.74	1158.5	9	0.6	580.257	2	44.33	902870	F2:19842	QEHF_exosome_S2.raw	2	23	31	Deamidation (NQ)	N7:Deamidation (NQ):1000.00
tr|B7Q407|B7Q407_IXOSC	K.FAVDLER.H	Y	33.74	848.439	7	-0.9	425.226	2	70.43	11695000	F1:35406	QEHF_exosome_S1.raw	4	867	873
tr|B7Q407|B7Q407_IXOSC	R.GAVHYLER.Y	N	33.69	943.487	8	0.1	315.503	3	35.72	1986900	F2:15600	QEHF_exosome_S2.raw	1	523	530
tr|B7Q407|B7Q407_IXOSC	K.ENSPALLTELAEVCEHVKPK.R	N	32.85	2206.13	20	0.5	552.54	4	156.57	5907700	F2:77665	QEHF_exosome_S2.raw	1	430	449
tr|B7Q407|B7Q407_IXOSC	A.FEVGKDYVYHYNGK.M	N	32.37	1717.81	14	0.3	573.611	3	69.21	2503400	F2:34051	QEHF_exosome_S2.raw	1	18	31
tr|B7Q407|B7Q407_IXOSC	K.VQLFYDR.T	Y	31.66	939.481	7	0	470.748	2	74.82	32371000	F1:37790	QEHF_exosome_S1.raw	3	1116	1122
tr|B7Q407|B7Q407_IXOSC	M.T(+43.01)(+114.04)QAMHPLYNKEELTEFDR.N	Y	31.62	2378.1	18	-2.4	793.704	3	111.82	3892400	F2:56346	QEHF_exosome_S2.raw	1	963	980	Carbamylation; Ubiquitin	T1:Carbamylation:61.14;T1:Ubiquitin:53.33
tr|B7Q407|B7Q407_IXOSC	R.GVPLNFECMK.Y	Y	30.38	1136.54	10	1.2	569.276	2	101.05	7913500	F2:50683	QEHF_exosome_S2.raw	2	1271	1280
tr|B7Q407|B7Q407_IXOSC	K.YIGHN(+.98)IIDDPSDQLASYVTSAFR.S	Y	30.26	2582.23	23	4.7	861.754	3	154.97	673920	F2:76952	QEHF_exosome_S2.raw	1	597	619	Deamidation (NQ)	N5:Deamidation (NQ):36.20
tr|B7Q407|B7Q407_IXOSC	K.DATTTETMMTQAMHPLYNK.E	Y	28.66	2182.97	19	1.5	728.665	3	110.31	1135100	F2:55565	QEHF_exosome_S2.raw	1	954	972
tr|B7Q407|B7Q407_IXOSC	M.MTQAMHP(-30.01)LYNKEELTEFDR.N	Y	28.12	2322.08	19	-0.4	775.033	3	91.14	2214900	F2:45769	QEHF_exosome_S2.raw	1	962	980	Proline oxidation to pyrrolidinone	P7:Proline oxidation to pyrrolidinone:1000.00
tr|B7Q407|B7Q407_IXOSC	L.QVEYM(+15.99)YINPK.K	Y	28.12	1299.62	10	0.3	650.816	2	77.36	700530	F2:38567	QEHF_exosome_S2.raw	2	846	855	Oxidation (M)	M5:Oxidation (M):1000.00
tr|B7Q407|B7Q407_IXOSC	F.TFVMSY.D	Y	27.79	746.331	6	-1.2	747.337	1	92.67	576190	F2:46550	QEHF_exosome_S2.raw	1	944	949
tr|B7Q407|B7Q407_IXOSC	K.DATTTETMMTQ(+.98)AMHPLYNKEELTEFDR.N	Y	27.01	3203.41	27	4.2	801.863	4	128.54	27345	F2:64612	QEHF_exosome_S2.raw	1	954	980		Q11:Deamidation (NQ):11.94
tr|B7Q407|B7Q407_IXOSC	K.LEEAELSKSEPK.W	Y	26.94	1358.69	12	1	453.905	3	39.05	1349000	F2:17157	QEHF_exosome_S2.raw	1	110	121
tr|B7Q407|B7Q407_IXOSC	K.LALNLK.E	N	26.85	670.438	6	1.2	671.446	1	58.48	832780	F2:28254	QEHF_exosome_S2.raw	1	424	429
tr|B7Q407|B7Q407_IXOSC	R.IGAFVNVLMTKPDLY.L	Y	26.76	1679.9	15	1.7	840.957	2	145.19	2678600	F2:72485	QEHF_exosome_S2.raw	1	579	593
tr|B7Q407|B7Q407_IXOSC	K.EDKLTDEEAEHFLAK.L	Y	26.32	1773.84	15	0.2	592.288	3	77.99	19074000	F2:38900	QEHF_exosome_S2.raw	1	409	423
tr|B7Q407|B7Q407_IXOSC	K.FAFDQTQDAK.F	Y	25.8	1169.54	10	-0.1	585.775	2	57.24	19187000	F2:27505	QEHF_exosome_S2.raw	1	857	866
tr|B7Q407|B7Q407_IXOSC	K.QFIERPFAGK.F	N	24.9	1191.64	10	-0.5	398.22	3	64.13	4228300	F2:31426	QEHF_exosome_S2.raw	2	95	104
tr|B7Q407|B7Q407_IXOSC	K.MQVYNPEQPLQSSGF.A	Y	24.52	1723.79	15	1.5	862.902	2	117.03	2340000	F2:58949	QEHF_exosome_S2.raw	1	32	46
tr|B7Q407|B7Q407_IXOSC	R.ENAEGKPLGINR.M	Y	24	1296.68	12	-0.6	433.233	3	34.88	928250	F2:15219	QEHF_exosome_S2.raw	1	1240	1251
tr|B7Q407|B7Q407_IXOSC	K.YLY(+15.99)YTSR.L	N	23.09	980.46	7	0	491.237	2	48.53	2632200	F2:22176	QEHF_exosome_S2.raw	1	1281	1287		Y3:Oxidation or Hydroxylation:17.01
tr|B7Q407|B7Q407_IXOSC	K.DATTTETMMTQAMHPLYNKEELTEFDR.N	Y	22.95	3202.43	27	-2.3	801.612	4	128.69	472930	F1:65738	QEHF_exosome_S1.raw	1	954	980
tr|B7Q407|B7Q407_IXOSC	K.FISGLNHLAALEYEDSDIKDVHSK.E	Y	22.64	2700.34	24	1.2	676.093	4	106.25	7083600	F2:53480	QEHF_exosome_S2.raw	1	319	342
tr|B7Q407|B7Q407_IXOSC	K.LLNHVVGP(+13.98)QPGSTK.N	Y	21.95	1459.78	14	1.6	487.601	3	45.35	1840400	F2:20396	QEHF_exosome_S2.raw	1	720	733		P8:Proline oxidation to pyroglutamic acid:11.10
tr|B7Q407|B7Q407_IXOSC	W.NVLNHHFRPF.T	N	21.68	1279.66	10	-0.2	427.56	3	72.21	4041600	F1:36401	QEHF_exosome_S1.raw	2	934	943
tr|B7Q407|B7Q407_IXOSC	K.ITLDPIHK.K	Y	21.24	935.544	8	-0.3	312.855	3	51.06	8914500	F2:23800	QEHF_exosome_S2.raw	1	914	921
tr|B7Q407|B7Q407_IXOSC	M.MTQAMHPLYNKEELTEFDR.N	Y	20.44	2352.09	19	0.6	589.03	4	90.72	2343400	F2:45526	QEHF_exosome_S2.raw	1	962	980
tr|B7P9E4|B7P9E4_IXOSC	K.AVGIISEGNETVEDIAQR.L	Y	68.32	1899.95	18	-0.2	950.984	2	105.96	28563000	F3:54149	QEHF_exosome_S3.raw	6	640	657
tr|B7P9E4|B7P9E4_IXOSC	K.Q(-17.03)AADMILLDDNFASIVTGVEEGR.L	Y	65.19	2446.17	23	-0.1	1224.09	2	172.83	0	F2:85142	QEHF_exosome_S2.raw	0	754	776	Pyro-glu from Q	Q1:Pyro-glu from Q:1000.00
tr|B7P9E4|B7P9E4_IXOSC	R.IANLASGLEMGETPIAR.E	Y	63.73	1741.9	17	0.5	871.959	2	110.48	32898000	F3:56474	QEHF_exosome_S3.raw	4	280	296
tr|B7P9E4|B7P9E4_IXOSC	R.LGTNPATGLTSQQAR.E	Y	60.38	1513.78	15	0.7	757.9	2	54.6	32938000	F2:25921	QEHF_exosome_S2.raw	4	65	79
tr|B7P9E4|B7P9E4_IXOSC	R.LGAIVAVTGDGVNDSPALK.K	Y	56.77	1795.97	19	0.5	898.992	2	97.15	18286000	F3:49489	QEHF_exosome_S3.raw	5	718	736
tr|B7P9E4|B7P9E4_IXOSC	R.SPEM(+15.99)TNENPLETR.N	Y	53.12	1532.68	13	-0.3	767.346	2	66.89	5544800	F2:32802	QEHF_exosome_S2.raw	1	238	250	Oxidation (M)	M4:Oxidation (M):1000.00
tr|B7P9E4|B7P9E4_IXOSC	R.SPEMTNENPLETR.N	Y	52.84	1516.68	13	0	759.349	2	66.83	12192000	F2:32770	QEHF_exosome_S2.raw	1	238	250
tr|B7P9E4|B7P9E4_IXOSC	K.VDNSSLTGESEPQTR.S	Y	52.6	1618.74	15	0.7	810.38	2	37.95	24401000	F1:17263	QEHF_exosome_S1.raw	4	223	237
tr|B7P9E4|B7P9E4_IXOSC	K.LNLPAEEVVVGDIAEVK.G	Y	52.56	1793.98	17	0.9	599	3	137.53	22954000	F2:68881	QEHF_exosome_S2.raw	2	188	204
tr|B7P9E4|B7P9E4_IXOSC	R.LNIPVEEVNPR.D	Y	50.88	1278.69	11	1	640.355	2	83.25	38462000	F1:42334	QEHF_exosome_S1.raw	4	658	668
tr|B7P9E4|B7P9E4_IXOSC	R.DITPEQLDDILR.Y	Y	50.62	1426.73	12	0.7	714.373	2	124.48	22110000	F2:62656	QEHF_exosome_S2.raw	3	682	693
tr|B7P9E4|B7P9E4_IXOSC	K.EAFNNAYLELGGLGER.V	Y	49.02	1751.85	16	-1.8	876.93	2	120.28	9257100	F1:61562	QEHF_exosome_S1.raw	4	546	561
tr|B7P9E4|B7P9E4_IXOSC	K.KEQDLDDLKQEVSMDEHK.I	Y	48.3	2186.02	18	-0.1	547.511	4	74.81	4290500	F2:37206	QEHF_exosome_S2.raw	2	38	55
tr|B7P9E4|B7P9E4_IXOSC	K.NMVPQYAIVIR.D	Y	46.45	1302.71	11	-0.1	435.245	3	102.25	1821900	F2:51337	QEHF_exosome_S2.raw	2	173	183
tr|B7P9E4|B7P9E4_IXOSC	K.VLDDELKEAFNNAYLELGGLGER.V	Y	43.96	2564.28	23	0.6	855.766	3	168.19	3993200	F2:82921	QEHF_exosome_S2.raw	2	539	561
tr|B7P9E4|B7P9E4_IXOSC	R.YHTEIVFAR.T	Y	43.56	1134.58	9	-0.2	379.201	3	64.94	18309000	F1:32464	QEHF_exosome_S1.raw	4	694	702
tr|B7P9E4|B7P9E4_IXOSC	R.RNPGGWVEMETYY	Y	43.44	1600.7	13	1.1	801.357	2	109.72	824370	F2:55251	QEHF_exosome_S2.raw	1	1014	1026
tr|B7P9E4|B7P9E4_IXOSC	K.AVGIISEGN(+.98)ETVEDIAQR.L	Y	42.64	1900.94	18	-2.5	951.474	2	96.67	510990	F2:48523	QEHF_exosome_S2.raw	1	640	657	Deamidation (NQ)	N9:Deamidation (NQ):31.91
tr|B7P9E4|B7P9E4_IXOSC	R.LGAIVAVTGDGVNDSPALKK.A	Y	41.89	1924.06	20	1.9	642.363	3	84.34	4348400	F2:42197	QEHF_exosome_S2.raw	1	718	737
tr|B7P9E4|B7P9E4_IXOSC	H.AVNDLMDSYGQEWTYK(+27.99).N	Y	39.65	1946.84	16	4.2	974.429	2	116.63	1337600	F2:58756	QEHF_exosome_S2.raw	1	897	912	Formylation	K16:Formylation:82.16
tr|B7P9E4|B7P9E4_IXOSC	K.AGQENVPILK.R	Y	39.09	1067.6	10	1.7	534.807	2	58.55	1197500	F3:28776	QEHF_exosome_S3.raw	1	445	454
tr|B7P9E4|B7P9E4_IXOSC	R.DGPN(+.98)SLTPPK.K	Y	36.56	1025.5	10	0.3	513.759	2	39.59	589300	F2:17412	QEHF_exosome_S2.raw	1	85	94	Deamidation (NQ)	N4:Deamidation (NQ):1000.00
tr|B7P9E4|B7P9E4_IXOSC	R.LIFDNLKK.S	Y	36.14	989.591	8	0.7	495.803	2	71.37	5015300	F2:35302	QEHF_exosome_S2.raw	3	777	784
tr|B7P9E4|B7P9E4_IXOSC	R.DGPNSLTPPK.K	Y	33.35	1024.52	10	-0.6	513.266	2	39.23	2911500	F2:17244	QEHF_exosome_S2.raw	2	85	94
tr|B7P9E4|B7P9E4_IXOSC	R.MTVAHMWFDNQIIEADTTEDQSGVQYDK.T	Y	33.22	3271.44	28	0.3	1091.49	3	129.33	1309900	F2:64983	QEHF_exosome_S2.raw	1	396	423
tr|B7P9E4|B7P9E4_IXOSC	K.IPIEELYAR.L	Y	33.12	1102.6	9	-0.4	552.308	2	89.87	19390000	F2:45090	QEHF_exosome_S2.raw	1	56	64
tr|B7P9E4|B7P9E4_IXOSC	K.YHVTVHETEDPDDPSYIILMK.G	Y	32.85	2501.18	21	1.1	834.734	3	101.43	10291000	F2:50887	QEHF_exosome_S2.raw	2	498	518
tr|B7P9E4|B7P9E4_IXOSC	D.PSYIILMK.G	Y	32.11	963.546	8	-1.2	482.78	2	96.6	452260	F2:48485	QEHF_exosome_S2.raw	1	511	518
tr|B7P9E4|B7P9E4_IXOSC	K.VIMVTGDHPITAK.A	Y	31.86	1380.74	13	-0.3	461.255	3	58.19	21399000	F2:28064	QEHF_exosome_S2.raw	2	623	635
tr|B7P9E4|B7P9E4_IXOSC	E.SEPQTR(+58.01)SPEMTNENPLETR.N	Y	31.43	2273.03	19	3.6	758.686	3	66.43	1585800	F1:33202	QEHF_exosome_S1.raw	1	232	250	carboxymethyl CML	R6:carboxymethyl CML:90.97
tr|B7P9E4|B7P9E4_IXOSC	K.NM(+15.99)VPQYAIVIR.D	Y	31.27	1318.71	11	-0.4	660.36	2	102.29	0	F2:51371	QEHF_exosome_S2.raw	0	173	183	Oxidation (M)	M2:Oxidation (M):1000.00
tr|B7P9E4|B7P9E4_IXOSC	R.VIQAQGFK.V	Y	30.07	889.502	8	-1.3	445.758	2	39.81	529540	F2:17531	QEHF_exosome_S2.raw	1	215	222
tr|B7P9E4|B7P9E4_IXOSC	R.IANLASGLEM(+15.99)GETPIAR.E	Y	29.8	1757.9	17	2.5	586.975	3	97.6	595060	F2:48952	QEHF_exosome_S2.raw	1	280	296	Oxidation (M)	M10:Oxidation (M):1000.00
tr|B7P9E4|B7P9E4_IXOSC	K.LIIVEGC(+57.02)QR.L	Y	29.68	1086.59	9	0.8	544.301	2	58	298560	F2:27939	QEHF_exosome_S2.raw	1	709	717	Carbamidomethylation	C7:Carbamidomethylation:1000.00
tr|B7P9E4|B7P9E4_IXOSC	P.R(+15.99)AAVPD(+79.97)AVAK.C	Y	27.75	1092.53	10	-1.3	547.273	2	32.11	45904000	F1:14376	QEHF_exosome_S1.raw	2	606	615	Oxidation or Hydroxylation; Phosphorylation (HCDR)	R1:Oxidation or Hydroxylation:26.57;D6:Phosphorylation (HCDR):22.36
tr|B7P9E4|B7P9E4_IXOSC	K.VIM(+15.99)VTGDHPITAK.A	Y	27.47	1396.74	13	-0.5	699.376	2	58.07	632830	F2:27991	QEHF_exosome_S2.raw	1	623	635	Oxidation (M)	M3:Oxidation (M):1000.00
tr|B7P9E4|B7P9E4_IXOSC	K.LIIVEGCQR.L	Y	25.33	1029.56	9	-0.9	515.789	2	67.1	4049700	F1:33545	QEHF_exosome_S1.raw	2	709	717
tr|B7P9E4|B7P9E4_IXOSC	R.LIFDNLK.K	Y	25.29	861.496	7	1.2	431.756	2	91.04	4885800	F1:46465	QEHF_exosome_S1.raw	2	777	783
tr|B7P9E4|B7P9E4_IXOSC	K.VLDDELK.E	Y	24.58	830.438	7	-0.9	416.226	2	41.8	1419600	F1:19306	QEHF_exosome_S1.raw	1	539	545
tr|B7P9E4|B7P9E4_IXOSC	H.AVNDLMDSYGQEWTYK.N	Y	24.19	1918.84	16	1	960.429	2	115.05	6383900	F2:57995	QEHF_exosome_S2.raw	1	897	912
tr|B7P9E4|B7P9E4_IXOSC	K.QAADMILLDDNFASIVTGVEEGR.L	Y	24.19	2463.2	23	-0.4	822.072	3	171.65	147700	F2:84572	QEHF_exosome_S2.raw	1	754	776
tr|B7P9E4|B7P9E4_IXOSC	V.L(+27.99)DDELK(+136.09)EAFNNAYLELGGLGER.V	Y	22.65	2629.29	22	-5	877.433	3	120.29	0	F2:60539	QEHF_exosome_S2.raw	0	540	561	Formylation; Dehydrated 4-Oxononenal Michael adduct	L1:Formylation:1000.00;K6:Dehydrated 4-Oxononenal Michael adduct:1000.00
tr|B7P9E4|B7P9E4_IXOSC	K.AAVIHGSELR.D	Y	22.58	1051.58	10	-0.7	351.533	3	32.9	728750	F2:14332	QEHF_exosome_S2.raw	1	672	681
tr|B7P9E4|B7P9E4_IXOSC	K.VCEIPFNSTNK.Y	Y	21.82	1250.6	11	1.2	626.306	2	71.29	929570	F2:35250	QEHF_exosome_S2.raw	1	487	497
tr|B7P9E4|B7P9E4_IXOSC	R.VIGFCDYK.L	Y	21.76	943.447	8	0.2	472.731	2	79.47	3208500	F2:39701	QEHF_exosome_S2.raw	1	562	569
tr|B7P9E4|B7P9E4_IXOSC	E.S(+27.99)EPQTR(+28.03)SPEMTNENPLETR.N	Y	20.14	2271.04	19	-4	758.019	3	66.84	18704000	F2:32777	QEHF_exosome_S2.raw	1	232	250	Formylation; Dimethylation(KR)	S1:Formylation:1000.00;R6:Dimethylation(KR):107.72
tr|A0A140DDD2|A0A140DDD2_IXOSC	K.AVGIISEGNETVEDIAQR.L	Y	68.32	1899.95	18	-0.2	950.984	2	105.96	28563000	F3:54149	QEHF_exosome_S3.raw	6	642	659
tr|A0A140DDD2|A0A140DDD2_IXOSC	K.Q(-17.03)AADMILLDDNFASIVTGVEEGR.L	Y	65.19	2446.17	23	-0.1	1224.09	2	172.83	0	F2:85142	QEHF_exosome_S2.raw	0	756	778	Pyro-glu from Q	Q1:Pyro-glu from Q:1000.00
tr|A0A140DDD2|A0A140DDD2_IXOSC	R.IANLASGLEMGETPIAR.E	Y	63.73	1741.9	17	0.5	871.959	2	110.48	32898000	F3:56474	QEHF_exosome_S3.raw	4	282	298
tr|A0A140DDD2|A0A140DDD2_IXOSC	R.LGTNPATGLTSQQAR.E	Y	60.38	1513.78	15	0.7	757.9	2	54.6	32938000	F2:25921	QEHF_exosome_S2.raw	4	67	81
tr|A0A140DDD2|A0A140DDD2_IXOSC	R.LGAIVAVTGDGVNDSPALK.K	Y	56.77	1795.97	19	0.5	898.992	2	97.15	18286000	F3:49489	QEHF_exosome_S3.raw	5	720	738
tr|A0A140DDD2|A0A140DDD2_IXOSC	R.SPEM(+15.99)TNENPLETR.N	Y	53.12	1532.68	13	-0.3	767.346	2	66.89	5544800	F2:32802	QEHF_exosome_S2.raw	1	240	252	Oxidation (M)	M4:Oxidation (M):1000.00
tr|A0A140DDD2|A0A140DDD2_IXOSC	R.SPEMTNENPLETR.N	Y	52.84	1516.68	13	0	759.349	2	66.83	12192000	F2:32770	QEHF_exosome_S2.raw	1	240	252
tr|A0A140DDD2|A0A140DDD2_IXOSC	K.VDNSSLTGESEPQTR.S	Y	52.6	1618.74	15	0.7	810.38	2	37.95	24401000	F1:17263	QEHF_exosome_S1.raw	4	225	239
tr|A0A140DDD2|A0A140DDD2_IXOSC	K.LNLPAEEVVVGDIAEVK.G	Y	52.56	1793.98	17	0.9	599	3	137.53	22954000	F2:68881	QEHF_exosome_S2.raw	2	190	206
tr|A0A140DDD2|A0A140DDD2_IXOSC	R.LNIPVEEVNPR.D	Y	50.88	1278.69	11	1	640.355	2	83.25	38462000	F1:42334	QEHF_exosome_S1.raw	4	660	670
tr|A0A140DDD2|A0A140DDD2_IXOSC	R.DITPEQLDDILR.Y	Y	50.62	1426.73	12	0.7	714.373	2	124.48	22110000	F2:62656	QEHF_exosome_S2.raw	3	684	695
tr|A0A140DDD2|A0A140DDD2_IXOSC	K.EAFNNAYLELGGLGER.V	Y	49.02	1751.85	16	-1.8	876.93	2	120.28	9257100	F1:61562	QEHF_exosome_S1.raw	4	548	563
tr|A0A140DDD2|A0A140DDD2_IXOSC	K.KEQDLDDLKQEVSMDEHK.I	Y	48.3	2186.02	18	-0.1	547.511	4	74.81	4290500	F2:37206	QEHF_exosome_S2.raw	2	40	57
tr|A0A140DDD2|A0A140DDD2_IXOSC	K.NMVPQYAIVIR.D	Y	46.45	1302.71	11	-0.1	435.245	3	102.25	1821900	F2:51337	QEHF_exosome_S2.raw	2	175	185
tr|A0A140DDD2|A0A140DDD2_IXOSC	K.VLDDELKEAFNNAYLELGGLGER.V	Y	43.96	2564.28	23	0.6	855.766	3	168.19	3993200	F2:82921	QEHF_exosome_S2.raw	2	541	563
tr|A0A140DDD2|A0A140DDD2_IXOSC	R.YHTEIVFAR.T	Y	43.56	1134.58	9	-0.2	379.201	3	64.94	18309000	F1:32464	QEHF_exosome_S1.raw	4	696	704
tr|A0A140DDD2|A0A140DDD2_IXOSC	R.RNPGGWVEMETYY	Y	43.44	1600.7	13	1.1	801.357	2	109.72	824370	F2:55251	QEHF_exosome_S2.raw	1	1023	1035
tr|A0A140DDD2|A0A140DDD2_IXOSC	K.AVGIISEGN(+.98)ETVEDIAQR.L	Y	42.64	1900.94	18	-2.5	951.474	2	96.67	510990	F2:48523	QEHF_exosome_S2.raw	1	642	659	Deamidation (NQ)	N9:Deamidation (NQ):31.91
tr|A0A140DDD2|A0A140DDD2_IXOSC	R.LGAIVAVTGDGVNDSPALKK.A	Y	41.89	1924.06	20	1.9	642.363	3	84.34	4348400	F2:42197	QEHF_exosome_S2.raw	1	720	739
tr|A0A140DDD2|A0A140DDD2_IXOSC	K.AVNDLMDSYGQEWTYK(+27.99).N	Y	39.65	1946.84	16	4.2	974.429	2	116.63	1337600	F2:58756	QEHF_exosome_S2.raw	1	906	921	Formylation	K16:Formylation:82.16
tr|A0A140DDD2|A0A140DDD2_IXOSC	K.AGQENVPILK.R	Y	39.09	1067.6	10	1.7	534.807	2	58.55	1197500	F3:28776	QEHF_exosome_S3.raw	1	447	456
tr|A0A140DDD2|A0A140DDD2_IXOSC	R.DGPN(+.98)SLTPPK.K	Y	36.56	1025.5	10	0.3	513.759	2	39.59	589300	F2:17412	QEHF_exosome_S2.raw	1	87	96	Deamidation (NQ)	N4:Deamidation (NQ):1000.00
tr|A0A140DDD2|A0A140DDD2_IXOSC	R.LIFDNLKK.S	Y	36.14	989.591	8	0.7	495.803	2	71.37	5015300	F2:35302	QEHF_exosome_S2.raw	3	779	786
tr|A0A140DDD2|A0A140DDD2_IXOSC	R.DGPNSLTPPK.K	Y	33.35	1024.52	10	-0.6	513.266	2	39.23	2911500	F2:17244	QEHF_exosome_S2.raw	2	87	96
tr|A0A140DDD2|A0A140DDD2_IXOSC	R.MTVAHMWFDNQIIEADTTEDQSGVQYDK.T	Y	33.22	3271.44	28	0.3	1091.49	3	129.33	1309900	F2:64983	QEHF_exosome_S2.raw	1	398	425
tr|A0A140DDD2|A0A140DDD2_IXOSC	K.IPIEELYAR.L	Y	33.12	1102.6	9	-0.4	552.308	2	89.87	19390000	F2:45090	QEHF_exosome_S2.raw	1	58	66
tr|A0A140DDD2|A0A140DDD2_IXOSC	K.YHVTVHETEDPDDPSYIILMK.G	Y	32.85	2501.18	21	1.1	834.734	3	101.43	10291000	F2:50887	QEHF_exosome_S2.raw	2	500	520
tr|A0A140DDD2|A0A140DDD2_IXOSC	D.PSYIILMK.G	Y	32.11	963.546	8	-1.2	482.78	2	96.6	452260	F2:48485	QEHF_exosome_S2.raw	1	513	520
tr|A0A140DDD2|A0A140DDD2_IXOSC	K.VIMVTGDHPITAK.A	Y	31.86	1380.74	13	-0.3	461.255	3	58.19	21399000	F2:28064	QEHF_exosome_S2.raw	2	625	637
tr|A0A140DDD2|A0A140DDD2_IXOSC	E.SEPQTR(+58.01)SPEMTNENPLETR.N	Y	31.43	2273.03	19	3.6	758.686	3	66.43	1585800	F1:33202	QEHF_exosome_S1.raw	1	234	252	carboxymethyl CML	R6:carboxymethyl CML:90.97
tr|A0A140DDD2|A0A140DDD2_IXOSC	K.NM(+15.99)VPQYAIVIR.D	Y	31.27	1318.71	11	-0.4	660.36	2	102.29	0	F2:51371	QEHF_exosome_S2.raw	0	175	185	Oxidation (M)	M2:Oxidation (M):1000.00
tr|A0A140DDD2|A0A140DDD2_IXOSC	R.VIQAQGFK.V	Y	30.07	889.502	8	-1.3	445.758	2	39.81	529540	F2:17531	QEHF_exosome_S2.raw	1	217	224
tr|A0A140DDD2|A0A140DDD2_IXOSC	R.IANLASGLEM(+15.99)GETPIAR.E	Y	29.8	1757.9	17	2.5	586.975	3	97.6	595060	F2:48952	QEHF_exosome_S2.raw	1	282	298	Oxidation (M)	M10:Oxidation (M):1000.00
tr|A0A140DDD2|A0A140DDD2_IXOSC	K.LIIVEGC(+57.02)QR.L	Y	29.68	1086.59	9	0.8	544.301	2	58	298560	F2:27939	QEHF_exosome_S2.raw	1	711	719	Carbamidomethylation	C7:Carbamidomethylation:1000.00
tr|A0A140DDD2|A0A140DDD2_IXOSC	P.R(+15.99)AAVPD(+79.97)AVAK.C	Y	27.75	1092.53	10	-1.3	547.273	2	32.11	45904000	F1:14376	QEHF_exosome_S1.raw	2	608	617	Oxidation or Hydroxylation; Phosphorylation (HCDR)	R1:Oxidation or Hydroxylation:26.57;D6:Phosphorylation (HCDR):22.36
tr|A0A140DDD2|A0A140DDD2_IXOSC	K.VIM(+15.99)VTGDHPITAK.A	Y	27.47	1396.74	13	-0.5	699.376	2	58.07	632830	F2:27991	QEHF_exosome_S2.raw	1	625	637	Oxidation (M)	M3:Oxidation (M):1000.00
tr|A0A140DDD2|A0A140DDD2_IXOSC	K.LIIVEGCQR.L	Y	25.33	1029.56	9	-0.9	515.789	2	67.1	4049700	F1:33545	QEHF_exosome_S1.raw	2	711	719
tr|A0A140DDD2|A0A140DDD2_IXOSC	R.LIFDNLK.K	Y	25.29	861.496	7	1.2	431.756	2	91.04	4885800	F1:46465	QEHF_exosome_S1.raw	2	779	785
tr|A0A140DDD2|A0A140DDD2_IXOSC	K.VLDDELK.E	Y	24.58	830.438	7	-0.9	416.226	2	41.8	1419600	F1:19306	QEHF_exosome_S1.raw	1	541	547
tr|A0A140DDD2|A0A140DDD2_IXOSC	K.AVNDLMDSYGQEWTYK.N	Y	24.19	1918.84	16	1	960.429	2	115.05	6383900	F2:57995	QEHF_exosome_S2.raw	1	906	921
tr|A0A140DDD2|A0A140DDD2_IXOSC	K.QAADMILLDDNFASIVTGVEEGR.L	Y	24.19	2463.2	23	-0.4	822.072	3	171.65	147700	F2:84572	QEHF_exosome_S2.raw	1	756	778
tr|A0A140DDD2|A0A140DDD2_IXOSC	V.L(+27.99)DDELK(+136.09)EAFNNAYLELGGLGER.V	Y	22.65	2629.29	22	-5	877.433	3	120.29	0	F2:60539	QEHF_exosome_S2.raw	0	542	563	Formylation; Dehydrated 4-Oxononenal Michael adduct	L1:Formylation:1000.00;K6:Dehydrated 4-Oxononenal Michael adduct:1000.00
tr|A0A140DDD2|A0A140DDD2_IXOSC	K.AAVIHGSELR.D	Y	22.58	1051.58	10	-0.7	351.533	3	32.9	728750	F2:14332	QEHF_exosome_S2.raw	1	674	683
tr|A0A140DDD2|A0A140DDD2_IXOSC	K.VCEIPFNSTNK.Y	Y	21.82	1250.6	11	1.2	626.306	2	71.29	929570	F2:35250	QEHF_exosome_S2.raw	1	489	499
tr|A0A140DDD2|A0A140DDD2_IXOSC	R.VIGFCDYK.L	Y	21.76	943.447	8	0.2	472.731	2	79.47	3208500	F2:39701	QEHF_exosome_S2.raw	1	564	571
tr|A0A140DDD2|A0A140DDD2_IXOSC	E.S(+27.99)EPQTR(+28.03)SPEMTNENPLETR.N	Y	20.14	2271.04	19	-4	758.019	3	66.84	18704000	F2:32777	QEHF_exosome_S2.raw	1	234	252	Formylation; Dimethylation(KR)	S1:Formylation:1000.00;R6:Dimethylation(KR):107.72
tr|A0A140DDD3|A0A140DDD3_IXOSC	K.AVGIISEGNETVEDIAQR.L	Y	68.32	1899.95	18	-0.2	950.984	2	105.96	28563000	F3:54149	QEHF_exosome_S3.raw	6	642	659
tr|A0A140DDD3|A0A140DDD3_IXOSC	K.Q(-17.03)AADMILLDDNFASIVTGVEEGR.L	Y	65.19	2446.17	23	-0.1	1224.09	2	172.83	0	F2:85142	QEHF_exosome_S2.raw	0	756	778	Pyro-glu from Q	Q1:Pyro-glu from Q:1000.00
tr|A0A140DDD3|A0A140DDD3_IXOSC	R.IANLASGLEMGETPIAR.E	Y	63.73	1741.9	17	0.5	871.959	2	110.48	32898000	F3:56474	QEHF_exosome_S3.raw	4	282	298
tr|A0A140DDD3|A0A140DDD3_IXOSC	R.LGTNPATGLTSQQAR.E	Y	60.38	1513.78	15	0.7	757.9	2	54.6	32938000	F2:25921	QEHF_exosome_S2.raw	4	67	81
tr|A0A140DDD3|A0A140DDD3_IXOSC	R.LGAIVAVTGDGVNDSPALK.K	Y	56.77	1795.97	19	0.5	898.992	2	97.15	18286000	F3:49489	QEHF_exosome_S3.raw	5	720	738
tr|A0A140DDD3|A0A140DDD3_IXOSC	R.SPEM(+15.99)TNENPLETR.N	Y	53.12	1532.68	13	-0.3	767.346	2	66.89	5544800	F2:32802	QEHF_exosome_S2.raw	1	240	252	Oxidation (M)	M4:Oxidation (M):1000.00
tr|A0A140DDD3|A0A140DDD3_IXOSC	R.SPEMTNENPLETR.N	Y	52.84	1516.68	13	0	759.349	2	66.83	12192000	F2:32770	QEHF_exosome_S2.raw	1	240	252
tr|A0A140DDD3|A0A140DDD3_IXOSC	K.VDNSSLTGESEPQTR.S	Y	52.6	1618.74	15	0.7	810.38	2	37.95	24401000	F1:17263	QEHF_exosome_S1.raw	4	225	239
tr|A0A140DDD3|A0A140DDD3_IXOSC	K.LNLPAEEVVVGDIAEVK.G	Y	52.56	1793.98	17	0.9	599	3	137.53	22954000	F2:68881	QEHF_exosome_S2.raw	2	190	206
tr|A0A140DDD3|A0A140DDD3_IXOSC	R.LNIPVEEVNPR.D	Y	50.88	1278.69	11	1	640.355	2	83.25	38462000	F1:42334	QEHF_exosome_S1.raw	4	660	670
tr|A0A140DDD3|A0A140DDD3_IXOSC	R.DITPEQLDDILR.Y	Y	50.62	1426.73	12	0.7	714.373	2	124.48	22110000	F2:62656	QEHF_exosome_S2.raw	3	684	695
tr|A0A140DDD3|A0A140DDD3_IXOSC	K.EAFNNAYLELGGLGER.V	Y	49.02	1751.85	16	-1.8	876.93	2	120.28	9257100	F1:61562	QEHF_exosome_S1.raw	4	548	563
tr|A0A140DDD3|A0A140DDD3_IXOSC	K.KEQDLDDLKQEVSMDEHK.I	Y	48.3	2186.02	18	-0.1	547.511	4	74.81	4290500	F2:37206	QEHF_exosome_S2.raw	2	40	57
tr|A0A140DDD3|A0A140DDD3_IXOSC	K.NMVPQYAIVIR.D	Y	46.45	1302.71	11	-0.1	435.245	3	102.25	1821900	F2:51337	QEHF_exosome_S2.raw	2	175	185
tr|A0A140DDD3|A0A140DDD3_IXOSC	K.VLDDELKEAFNNAYLELGGLGER.V	Y	43.96	2564.28	23	0.6	855.766	3	168.19	3993200	F2:82921	QEHF_exosome_S2.raw	2	541	563
tr|A0A140DDD3|A0A140DDD3_IXOSC	R.YHTEIVFAR.T	Y	43.56	1134.58	9	-0.2	379.201	3	64.94	18309000	F1:32464	QEHF_exosome_S1.raw	4	696	704
tr|A0A140DDD3|A0A140DDD3_IXOSC	R.RNPGGWVEMETYY	Y	43.44	1600.7	13	1.1	801.357	2	109.72	824370	F2:55251	QEHF_exosome_S2.raw	1	1023	1035
tr|A0A140DDD3|A0A140DDD3_IXOSC	K.AVGIISEGN(+.98)ETVEDIAQR.L	Y	42.64	1900.94	18	-2.5	951.474	2	96.67	510990	F2:48523	QEHF_exosome_S2.raw	1	642	659	Deamidation (NQ)	N9:Deamidation (NQ):31.91
tr|A0A140DDD3|A0A140DDD3_IXOSC	R.LGAIVAVTGDGVNDSPALKK.A	Y	41.89	1924.06	20	1.9	642.363	3	84.34	4348400	F2:42197	QEHF_exosome_S2.raw	1	720	739
tr|A0A140DDD3|A0A140DDD3_IXOSC	K.AVNDLMDSYGQEWTYK(+27.99).N	Y	39.65	1946.84	16	4.2	974.429	2	116.63	1337600	F2:58756	QEHF_exosome_S2.raw	1	906	921	Formylation	K16:Formylation:82.16
tr|A0A140DDD3|A0A140DDD3_IXOSC	K.AGQENVPILK.R	Y	39.09	1067.6	10	1.7	534.807	2	58.55	1197500	F3:28776	QEHF_exosome_S3.raw	1	447	456
tr|A0A140DDD3|A0A140DDD3_IXOSC	R.DGPN(+.98)SLTPPK.K	Y	36.56	1025.5	10	0.3	513.759	2	39.59	589300	F2:17412	QEHF_exosome_S2.raw	1	87	96	Deamidation (NQ)	N4:Deamidation (NQ):1000.00
tr|A0A140DDD3|A0A140DDD3_IXOSC	R.LIFDNLKK.S	Y	36.14	989.591	8	0.7	495.803	2	71.37	5015300	F2:35302	QEHF_exosome_S2.raw	3	779	786
tr|A0A140DDD3|A0A140DDD3_IXOSC	R.DGPNSLTPPK.K	Y	33.35	1024.52	10	-0.6	513.266	2	39.23	2911500	F2:17244	QEHF_exosome_S2.raw	2	87	96
tr|A0A140DDD3|A0A140DDD3_IXOSC	R.MTVAHMWFDNQIIEADTTEDQSGVQYDK.T	Y	33.22	3271.44	28	0.3	1091.49	3	129.33	1309900	F2:64983	QEHF_exosome_S2.raw	1	398	425
tr|A0A140DDD3|A0A140DDD3_IXOSC	K.IPIEELYAR.L	Y	33.12	1102.6	9	-0.4	552.308	2	89.87	19390000	F2:45090	QEHF_exosome_S2.raw	1	58	66
tr|A0A140DDD3|A0A140DDD3_IXOSC	K.YHVTVHETEDPDDPSYIILMK.G	Y	32.85	2501.18	21	1.1	834.734	3	101.43	10291000	F2:50887	QEHF_exosome_S2.raw	2	500	520
tr|A0A140DDD3|A0A140DDD3_IXOSC	D.PSYIILMK.G	Y	32.11	963.546	8	-1.2	482.78	2	96.6	452260	F2:48485	QEHF_exosome_S2.raw	1	513	520
tr|A0A140DDD3|A0A140DDD3_IXOSC	K.VIMVTGDHPITAK.A	Y	31.86	1380.74	13	-0.3	461.255	3	58.19	21399000	F2:28064	QEHF_exosome_S2.raw	2	625	637
tr|A0A140DDD3|A0A140DDD3_IXOSC	E.SEPQTR(+58.01)SPEMTNENPLETR.N	Y	31.43	2273.03	19	3.6	758.686	3	66.43	1585800	F1:33202	QEHF_exosome_S1.raw	1	234	252	carboxymethyl CML	R6:carboxymethyl CML:90.97
tr|A0A140DDD3|A0A140DDD3_IXOSC	K.NM(+15.99)VPQYAIVIR.D	Y	31.27	1318.71	11	-0.4	660.36	2	102.29	0	F2:51371	QEHF_exosome_S2.raw	0	175	185	Oxidation (M)	M2:Oxidation (M):1000.00
tr|A0A140DDD3|A0A140DDD3_IXOSC	R.VIQAQGFK.V	Y	30.07	889.502	8	-1.3	445.758	2	39.81	529540	F2:17531	QEHF_exosome_S2.raw	1	217	224
tr|A0A140DDD3|A0A140DDD3_IXOSC	R.IANLASGLEM(+15.99)GETPIAR.E	Y	29.8	1757.9	17	2.5	586.975	3	97.6	595060	F2:48952	QEHF_exosome_S2.raw	1	282	298	Oxidation (M)	M10:Oxidation (M):1000.00
tr|A0A140DDD3|A0A140DDD3_IXOSC	K.LIIVEGC(+57.02)QR.L	Y	29.68	1086.59	9	0.8	544.301	2	58	298560	F2:27939	QEHF_exosome_S2.raw	1	711	719	Carbamidomethylation	C7:Carbamidomethylation:1000.00
tr|A0A140DDD3|A0A140DDD3_IXOSC	P.R(+15.99)AAVPD(+79.97)AVAK.C	Y	27.75	1092.53	10	-1.3	547.273	2	32.11	45904000	F1:14376	QEHF_exosome_S1.raw	2	608	617	Oxidation or Hydroxylation; Phosphorylation (HCDR)	R1:Oxidation or Hydroxylation:26.57;D6:Phosphorylation (HCDR):22.36
tr|A0A140DDD3|A0A140DDD3_IXOSC	K.VIM(+15.99)VTGDHPITAK.A	Y	27.47	1396.74	13	-0.5	699.376	2	58.07	632830	F2:27991	QEHF_exosome_S2.raw	1	625	637	Oxidation (M)	M3:Oxidation (M):1000.00
tr|A0A140DDD3|A0A140DDD3_IXOSC	K.LIIVEGCQR.L	Y	25.33	1029.56	9	-0.9	515.789	2	67.1	4049700	F1:33545	QEHF_exosome_S1.raw	2	711	719
tr|A0A140DDD3|A0A140DDD3_IXOSC	R.LIFDNLK.K	Y	25.29	861.496	7	1.2	431.756	2	91.04	4885800	F1:46465	QEHF_exosome_S1.raw	2	779	785
tr|A0A140DDD3|A0A140DDD3_IXOSC	K.VLDDELK.E	Y	24.58	830.438	7	-0.9	416.226	2	41.8	1419600	F1:19306	QEHF_exosome_S1.raw	1	541	547
tr|A0A140DDD3|A0A140DDD3_IXOSC	K.AVNDLMDSYGQEWTYK.N	Y	24.19	1918.84	16	1	960.429	2	115.05	6383900	F2:57995	QEHF_exosome_S2.raw	1	906	921
tr|A0A140DDD3|A0A140DDD3_IXOSC	K.QAADMILLDDNFASIVTGVEEGR.L	Y	24.19	2463.2	23	-0.4	822.072	3	171.65	147700	F2:84572	QEHF_exosome_S2.raw	1	756	778
tr|A0A140DDD3|A0A140DDD3_IXOSC	V.L(+27.99)DDELK(+136.09)EAFNNAYLELGGLGER.V	Y	22.65	2629.29	22	-5	877.433	3	120.29	0	F2:60539	QEHF_exosome_S2.raw	0	542	563	Formylation; Dehydrated 4-Oxononenal Michael adduct	L1:Formylation:1000.00;K6:Dehydrated 4-Oxononenal Michael adduct:1000.00
tr|A0A140DDD3|A0A140DDD3_IXOSC	K.AAVIHGSELR.D	Y	22.58	1051.58	10	-0.7	351.533	3	32.9	728750	F2:14332	QEHF_exosome_S2.raw	1	674	683
tr|A0A140DDD3|A0A140DDD3_IXOSC	K.VCEIPFNSTNK.Y	Y	21.82	1250.6	11	1.2	626.306	2	71.29	929570	F2:35250	QEHF_exosome_S2.raw	1	489	499
tr|A0A140DDD3|A0A140DDD3_IXOSC	R.VIGFCDYK.L	Y	21.76	943.447	8	0.2	472.731	2	79.47	3208500	F2:39701	QEHF_exosome_S2.raw	1	564	571
tr|A0A140DDD3|A0A140DDD3_IXOSC	E.S(+27.99)EPQTR(+28.03)SPEMTNENPLETR.N	Y	20.14	2271.04	19	-4	758.019	3	66.84	18704000	F2:32777	QEHF_exosome_S2.raw	1	234	252	Formylation; Dimethylation(KR)	S1:Formylation:1000.00;R6:Dimethylation(KR):107.72
tr|A0A1S4M551|A0A1S4M551_IXOSC	E.TFNTPAM(+15.99)YVAIQAVLSLYASGR.T	Y	79.71	2388.21	22	-0.5	797.078	3	171.77	32174000	F4:85031	QEHF_exosome_S4.raw	7	86	107	Oxidation (M)	M7:Oxidation (M):1000.00
tr|A0A1S4M551|A0A1S4M551_IXOSC	E.TFNTPAMYVAIQAVLSLYASGR.T	Y	79.63	2372.22	22	-1	791.746	3	172.86	26154000	F3:87265	QEHF_exosome_S3.raw	6	86	107
tr|A0A1S4M551|A0A1S4M551_IXOSC	K.DLYANTVLSGGTTMYPGIADR.M	Y	66.15	2214.06	21	0.9	1108.04	2	121.69	18783000	F3:62241	QEHF_exosome_S3.raw	3	252	272
tr|A0A1S4M551|A0A1S4M551_IXOSC	K.SYELPDGQVITIGNER.F	Y	64.29	1789.88	16	-0.6	895.949	2	111.66	133610000	F1:57262	QEHF_exosome_S1.raw	10	199	214
tr|A0A1S4M551|A0A1S4M551_IXOSC	R.KDLYANTVLSGGTTMYPGIADR.M	Y	63.96	2342.16	22	-0.3	781.726	3	107.19	7330900	F3:54782	QEHF_exosome_S3.raw	2	251	272
tr|A0A1S4M551|A0A1S4M551_IXOSC	R.KDLYANTVLSGGTTM(+15.99)YPGIADR.M	Y	58.43	2358.15	22	2.4	787.06	3	96.59	1395700	F3:49209	QEHF_exosome_S3.raw	1	251	272	Oxidation (M)	M15:Oxidation (M):1000.00
tr|A0A1S4M551|A0A1S4M551_IXOSC	K.YPIEH(+14.02)GIVTNWDDMEK.I	Y	58.31	1959.9	16	2.2	980.961	2	101.38	44375000	F3:51636	QEHF_exosome_S3.raw	6	29	44		H5:Methylation(others):14.02
tr|A0A1S4M551|A0A1S4M551_IXOSC	E.T(+43.01)FNTPAMYVAIQAVLSLYASGR.T	Y	57.51	2415.23	22	1.3	806.084	3	172.03	2471000	F1:86110	QEHF_exosome_S1.raw	4	86	107	Carbamylation	T1:Carbamylation:1000.00
tr|A0A1S4M551|A0A1S4M551_IXOSC	R.TTGIVLDSGDGVSHTVPIYEGYALPHAILR.L	Y	57.36	3150.64	30	-1.3	788.665	4	129.42	47807000	F4:65028	QEHF_exosome_S4.raw	7	108	137
tr|A0A1S4M551|A0A1S4M551_IXOSC	N.TVLSGGTTMYPGIADR.M	Y	56.77	1637.81	16	2.5	819.913	2	89.88	3219300	F3:45778	QEHF_exosome_S3.raw	3	257	272
tr|A0A1S4M551|A0A1S4M551_IXOSC	K.QEYDESGPSIVHR.K	Y	56.02	1515.7	13	1.4	758.856	2	46.43	43916000	F3:21547	QEHF_exosome_S3.raw	7	320	332
tr|A0A1S4M551|A0A1S4M551_IXOSC	K.Q(-17.03)EYDESGPSIVHR.K	Y	55.73	1498.67	13	1	750.342	2	63.45	47677000	F3:31540	QEHF_exosome_S3.raw	1	320	332	Pyro-glu from Q	Q1:Pyro-glu from Q:1000.00
tr|A0A1S4M551|A0A1S4M551_IXOSC	K.EITALAPSTMK.I	Y	55.29	1160.61	11	0.9	581.313	2	67.78	36256000	F3:33790	QEHF_exosome_S3.raw	4	276	286
tr|A0A1S4M551|A0A1S4M551_IXOSC	Y.VALDFEQEMATAASSSSLEK.S	Y	55.11	2112.99	20	-0.4	705.337	3	125.69	2816800	F3:64322	QEHF_exosome_S3.raw	2	179	198
tr|A0A1S4M551|A0A1S4M551_IXOSC	R.VAPEEHPVLLTEAPLNPK.A	Y	54.02	1953.06	18	-1.1	977.535	2	90.63	405690000	F3:46190	QEHF_exosome_S3.raw	8	56	73
tr|A0A1S4M551|A0A1S4M551_IXOSC	R.DLTDYLMK.I	Y	51.05	997.479	8	-1	998.485	1	102.82	61722000	F1:52564	QEHF_exosome_S1.raw	8	144	151
tr|A0A1S4M551|A0A1S4M551_IXOSC	R.GYSFTTTAER.E	Y	48.55	1131.52	10	0.1	566.767	2	54.54	130280000	F3:26429	QEHF_exosome_S3.raw	4	157	166
tr|A0A1S4M551|A0A1S4M551_IXOSC	R.TTGIVLDSGDGVSH.T	Y	45.41	1356.65	14	-4	679.331	2	63.24	456570	F3:31429	QEHF_exosome_S3.raw	1	108	121
tr|A0A1S4M551|A0A1S4M551_IXOSC	K.DLYANTVLSGGTTM(+15.99)YPGIADR.M	Y	44.57	2230.06	21	-0.1	1116.04	2	109.22	8031400	F4:54928	QEHF_exosome_S4.raw	4	252	272	Oxidation (M)	M14:Oxidation (M):1000.00
tr|A0A1S4M551|A0A1S4M551_IXOSC	K.Q(-17.03)EY(+15.99)DESGPSIVHR.K	Y	43.38	1514.66	13	0.5	758.34	2	63.21	2226300	F3:31413	QEHF_exosome_S3.raw	2	320	332	Pyro-glu from Q; Oxidation or Hydroxylation	Q1:Pyro-glu from Q:1000.00;Y3:Oxidation or Hydroxylation:33.98
tr|A0A1S4M551|A0A1S4M551_IXOSC	K.YPIE(+14.02)HGIVTNWDDMEK.I	Y	40.79	1959.9	16	-1.7	654.307	3	101.31	55235000	F3:51604	QEHF_exosome_S3.raw	2	29	44		E4:Methylation(others):0.00
tr|A0A1S4M551|A0A1S4M551_IXOSC	E.T(+43.01)FNT(+14.02)PAMYVAIQAVLSLYASGR.T	Y	40.7	2429.24	22	0.1	810.754	3	153.06	15126000	F1:77292	QEHF_exosome_S1.raw	2	86	107	Carbamylation; Methylation(others)	T1:Carbamylation:1000.00;T4:Methylation(others):69.38
tr|A0A1S4M551|A0A1S4M551_IXOSC	E.T(+43.01)(+14.02)FNTPAMYVAIQAVLSLYASGR.T	Y	38.63	2429.24	22	0.4	810.755	3	153.07	20539000	F2:76080	QEHF_exosome_S2.raw	3	86	107		T1:Carbamylation:1000.00;T1:Methylation(others):3.64
tr|A0A1S4M551|A0A1S4M551_IXOSC	K.DLYAN(+.98)TVLSGGTTMYPGIADR.M	Y	35.52	2215.05	21	7.4	1108.54	2	120.79	49901	F4:60792	QEHF_exosome_S4.raw	1	252	272	Deamidation (NQ)	N5:Deamidation (NQ):1000.00
tr|A0A1S4M551|A0A1S4M551_IXOSC	K.S(+27.99)(+14.02)YELPDGQVITIGNER.F	Y	34.86	1831.9	16	-0.9	916.954	2	113.34	667630	F3:57979	QEHF_exosome_S3.raw	1	199	214		S1:Formylation:1000.00;S1:Methylation(others):6.59
tr|A0A1S4M551|A0A1S4M551_IXOSC	K.EITALAPSTM(+15.99)K.I	Y	34.73	1176.61	11	-0.9	589.31	2	47.32	15778000	F1:22340	QEHF_exosome_S1.raw	3	276	286	Oxidation (M)	M10:Oxidation (M):1000.00
tr|A0A1S4M551|A0A1S4M551_IXOSC	R.GY(+15.99)SFTTTAER.E	Y	33.7	1147.51	10	0	574.764	2	54.38	3001400	F3:26335	QEHF_exosome_S3.raw	1	157	166	Oxidation or Hydroxylation	Y2:Oxidation or Hydroxylation:32.28
tr|A0A1S4M551|A0A1S4M551_IXOSC	K.Q(-17.03)EY(+15.99)D(+15.99)ESGPSIVHR.K	Y	33.48	1530.66	13	1.1	766.337	2	63.22	1733200	F3:31418	QEHF_exosome_S3.raw	1	320	332	Pyro-glu from Q; Oxidation or Hydroxylation	Q1:Pyro-glu from Q:1000.00;Y3:Oxidation or Hydroxylation:30.64;D4:Oxidation or Hydroxylation:33.81
tr|A0A1S4M551|A0A1S4M551_IXOSC	K.D(+27.99)S(+14.02)YVGDEAQSKR.G	Y	33.36	1395.63	12	-1.8	698.819	2	33.6	1412600	F3:14816	QEHF_exosome_S3.raw	2	11	22	Formylation; Methylation(others)	D1:Formylation:91.60;S2:Methylation(others):82.63
tr|A0A1S4M551|A0A1S4M551_IXOSC	K.IWHHTFYNELR.V	Y	32.92	1514.74	11	0.8	505.922	3	70.55	5201200	F3:35378	QEHF_exosome_S3.raw	2	45	55
tr|A0A1S4M551|A0A1S4M551_IXOSC	K.SYELPDGQVITIGN(+.98)ER.F	Y	32.4	1790.87	16	0.3	896.442	2	115.35	2862700	F3:59019	QEHF_exosome_S3.raw	1	199	214	Deamidation (NQ)	N14:Deamidation (NQ):34.81
tr|A0A1S4M551|A0A1S4M551_IXOSC	R.DLTDYLM(+15.99)K.I	Y	31.93	1013.47	8	0.6	507.745	2	83.33	8035500	F4:41392	QEHF_exosome_S4.raw	2	144	151	Oxidation (M)	M7:Oxidation (M):1000.00
tr|A0A1S4M551|A0A1S4M551_IXOSC	K.Q(+.98)EY(+15.99)D(+15.99)ESGPSIVHR.K	Y	31.13	1548.67	13	-1.6	775.341	2	63.23	814020	F3:31423	QEHF_exosome_S3.raw	1	320	332	Deamidation (NQ); Oxidation or Hydroxylation	Q1:Deamidation (NQ):1000.00;Y3:Oxidation or Hydroxylation:39.44;D4:Oxidation or Hydroxylation:42.68
tr|A0A1S4M551|A0A1S4M551_IXOSC	R.TTGIVLDSGDGVSHTVPIYEGYALPH.A	Y	31.08	2697.33	26	-2.8	900.114	3	121.08	17123000	F3:61922	QEHF_exosome_S3.raw	2	108	133
tr|A0A1S4M551|A0A1S4M551_IXOSC	Q.EYDES(+114.04)GPSIVHR.K	Y	30.03	1501.68	12	-0.7	751.847	2	62.95	0	F4:30795	QEHF_exosome_S4.raw	0	321	332	Ubiquitin	S5:Ubiquitin:29.32
tr|A0A1S4M551|A0A1S4M551_IXOSC	H.TVPIYEGYALPH.A	Y	26.85	1358.69	12	-0.9	680.35	2	100.44	3544300	F1:51226	QEHF_exosome_S1.raw	2	122	133
tr|A0A1S4M551|A0A1S4M551_IXOSC	K.IIAPPER.K	Y	25.96	794.465	7	-0.4	398.24	2	36.03	8334400	F3:15987	QEHF_exosome_S3.raw	4	289	295
tr|A0A1S4M551|A0A1S4M551_IXOSC	K.D(+27.99)S(+14.02)YVGDEAQSK.R	Y	25.54	1239.53	11	-0.2	620.77	2	36.08	299920	F2:15763	QEHF_exosome_S2.raw	1	11	21	Formylation; Methylation(others)	D1:Formylation:58.64;S2:Methylation(others):42.68
tr|A0A1S4M551|A0A1S4M551_IXOSC	R.GILTLK.Y	Y	24.98	643.427	6	1.6	322.721	2	61.7	18292000	F1:30745	QEHF_exosome_S1.raw	4	23	28
tr|A0A1S4M551|A0A1S4M551_IXOSC	R.LDLAGR.D	N	24.3	643.365	6	-0.7	322.69	2	35.08	1416900	F3:15510	QEHF_exosome_S3.raw	1	138	143
tr|A0A1S4M551|A0A1S4M551_IXOSC	K.EIT(+79.96)ALAPSTMK.I	Y	24.22	1240.57	11	-0.6	621.291	2	75.9	876990	F3:38276	QEHF_exosome_S3.raw	1	276	286	Sulfation	T3:Sulfation:56.99
tr|A0A1S4M551|A0A1S4M551_IXOSC	D.LYANT(+114.04)VLSGGTTMYPGIADR.M	Y	21.26	2213.08	20	-7.5	1107.54	2	122.1	0	F3:62473	QEHF_exosome_S3.raw	0	253	272	Ubiquitin	T5:Ubiquitin:28.36
tr|B7PBG2|B7PBG2_IXOSC	E.TFNTPAM(+15.99)YVAIQAVLSLYASGR.T	Y	79.71	2388.21	22	-0.5	797.078	3	171.77	32174000	F4:85031	QEHF_exosome_S4.raw	7	86	107	Oxidation (M)	M7:Oxidation (M):1000.00
tr|B7PBG2|B7PBG2_IXOSC	E.TFNTPAMYVAIQAVLSLYASGR.T	Y	79.63	2372.22	22	-1	791.746	3	172.86	26154000	F3:87265	QEHF_exosome_S3.raw	6	86	107
tr|B7PBG2|B7PBG2_IXOSC	K.DLYANTVLSGGTTMYPGIADR.M	Y	66.15	2214.06	21	0.9	1108.04	2	121.69	18783000	F3:62241	QEHF_exosome_S3.raw	3	252	272
tr|B7PBG2|B7PBG2_IXOSC	K.SYELPDGQVITIGNER.F	Y	64.29	1789.88	16	-0.6	895.949	2	111.66	133610000	F1:57262	QEHF_exosome_S1.raw	10	199	214
tr|B7PBG2|B7PBG2_IXOSC	R.KDLYANTVLSGGTTMYPGIADR.M	Y	63.96	2342.16	22	-0.3	781.726	3	107.19	7330900	F3:54782	QEHF_exosome_S3.raw	2	251	272
tr|B7PBG2|B7PBG2_IXOSC	R.KDLYANTVLSGGTTM(+15.99)YPGIADR.M	Y	58.43	2358.15	22	2.4	787.06	3	96.59	1395700	F3:49209	QEHF_exosome_S3.raw	1	251	272	Oxidation (M)	M15:Oxidation (M):1000.00
tr|B7PBG2|B7PBG2_IXOSC	K.YPIEH(+14.02)GIVTNWDDMEK.I	Y	58.31	1959.9	16	2.2	980.961	2	101.38	44375000	F3:51636	QEHF_exosome_S3.raw	6	29	44		H5:Methylation(others):14.02
tr|B7PBG2|B7PBG2_IXOSC	E.T(+43.01)FNTPAMYVAIQAVLSLYASGR.T	Y	57.51	2415.23	22	1.3	806.084	3	172.03	2471000	F1:86110	QEHF_exosome_S1.raw	4	86	107	Carbamylation	T1:Carbamylation:1000.00
tr|B7PBG2|B7PBG2_IXOSC	R.TTGIVLDSGDGVSHTVPIYEGYALPHAILR.L	Y	57.36	3150.64	30	-1.3	788.665	4	129.42	47807000	F4:65028	QEHF_exosome_S4.raw	7	108	137
tr|B7PBG2|B7PBG2_IXOSC	N.TVLSGGTTMYPGIADR.M	Y	56.77	1637.81	16	2.5	819.913	2	89.88	3219300	F3:45778	QEHF_exosome_S3.raw	3	257	272
tr|B7PBG2|B7PBG2_IXOSC	K.QEYDESGPSIVHR.K	Y	56.02	1515.7	13	1.4	758.856	2	46.43	43916000	F3:21547	QEHF_exosome_S3.raw	7	320	332
tr|B7PBG2|B7PBG2_IXOSC	K.Q(-17.03)EYDESGPSIVHR.K	Y	55.73	1498.67	13	1	750.342	2	63.45	47677000	F3:31540	QEHF_exosome_S3.raw	1	320	332	Pyro-glu from Q	Q1:Pyro-glu from Q:1000.00
tr|B7PBG2|B7PBG2_IXOSC	K.EITALAPSTMK.I	Y	55.29	1160.61	11	0.9	581.313	2	67.78	36256000	F3:33790	QEHF_exosome_S3.raw	4	276	286
tr|B7PBG2|B7PBG2_IXOSC	Y.VALDFEQEMATAASSSSLEK.S	Y	55.11	2112.99	20	-0.4	705.337	3	125.69	2816800	F3:64322	QEHF_exosome_S3.raw	2	179	198
tr|B7PBG2|B7PBG2_IXOSC	R.VAPEEHPVLLTEAPLNPK.A	Y	54.02	1953.06	18	-1.1	977.535	2	90.63	405690000	F3:46190	QEHF_exosome_S3.raw	8	56	73
tr|B7PBG2|B7PBG2_IXOSC	R.DLTDYLMK.I	Y	51.05	997.479	8	-1	998.485	1	102.82	61722000	F1:52564	QEHF_exosome_S1.raw	8	144	151
tr|B7PBG2|B7PBG2_IXOSC	R.GYSFTTTAER.E	Y	48.55	1131.52	10	0.1	566.767	2	54.54	130280000	F3:26429	QEHF_exosome_S3.raw	4	157	166
tr|B7PBG2|B7PBG2_IXOSC	R.TTGIVLDSGDGVSH.T	Y	45.41	1356.65	14	-4	679.331	2	63.24	456570	F3:31429	QEHF_exosome_S3.raw	1	108	121
tr|B7PBG2|B7PBG2_IXOSC	K.DLYANTVLSGGTTM(+15.99)YPGIADR.M	Y	44.57	2230.06	21	-0.1	1116.04	2	109.22	8031400	F4:54928	QEHF_exosome_S4.raw	4	252	272	Oxidation (M)	M14:Oxidation (M):1000.00
tr|B7PBG2|B7PBG2_IXOSC	K.Q(-17.03)EY(+15.99)DESGPSIVHR.K	Y	43.38	1514.66	13	0.5	758.34	2	63.21	2226300	F3:31413	QEHF_exosome_S3.raw	2	320	332	Pyro-glu from Q; Oxidation or Hydroxylation	Q1:Pyro-glu from Q:1000.00;Y3:Oxidation or Hydroxylation:33.98
tr|B7PBG2|B7PBG2_IXOSC	K.YPIE(+14.02)HGIVTNWDDMEK.I	Y	40.79	1959.9	16	-1.7	654.307	3	101.31	55235000	F3:51604	QEHF_exosome_S3.raw	2	29	44		E4:Methylation(others):0.00
tr|B7PBG2|B7PBG2_IXOSC	E.T(+43.01)FNT(+14.02)PAMYVAIQAVLSLYASGR.T	Y	40.7	2429.24	22	0.1	810.754	3	153.06	15126000	F1:77292	QEHF_exosome_S1.raw	2	86	107	Carbamylation; Methylation(others)	T1:Carbamylation:1000.00;T4:Methylation(others):69.38
tr|B7PBG2|B7PBG2_IXOSC	E.T(+43.01)(+14.02)FNTPAMYVAIQAVLSLYASGR.T	Y	38.63	2429.24	22	0.4	810.755	3	153.07	20539000	F2:76080	QEHF_exosome_S2.raw	3	86	107		T1:Carbamylation:1000.00;T1:Methylation(others):3.64
tr|B7PBG2|B7PBG2_IXOSC	K.DLYAN(+.98)TVLSGGTTMYPGIADR.M	Y	35.52	2215.05	21	7.4	1108.54	2	120.79	49901	F4:60792	QEHF_exosome_S4.raw	1	252	272	Deamidation (NQ)	N5:Deamidation (NQ):1000.00
tr|B7PBG2|B7PBG2_IXOSC	K.S(+27.99)(+14.02)YELPDGQVITIGNER.F	Y	34.86	1831.9	16	-0.9	916.954	2	113.34	667630	F3:57979	QEHF_exosome_S3.raw	1	199	214		S1:Formylation:1000.00;S1:Methylation(others):6.59
tr|B7PBG2|B7PBG2_IXOSC	K.EITALAPSTM(+15.99)K.I	Y	34.73	1176.61	11	-0.9	589.31	2	47.32	15778000	F1:22340	QEHF_exosome_S1.raw	3	276	286	Oxidation (M)	M10:Oxidation (M):1000.00
tr|B7PBG2|B7PBG2_IXOSC	R.GY(+15.99)SFTTTAER.E	Y	33.7	1147.51	10	0	574.764	2	54.38	3001400	F3:26335	QEHF_exosome_S3.raw	1	157	166	Oxidation or Hydroxylation	Y2:Oxidation or Hydroxylation:32.28
tr|B7PBG2|B7PBG2_IXOSC	K.Q(-17.03)EY(+15.99)D(+15.99)ESGPSIVHR.K	Y	33.48	1530.66	13	1.1	766.337	2	63.22	1733200	F3:31418	QEHF_exosome_S3.raw	1	320	332	Pyro-glu from Q; Oxidation or Hydroxylation	Q1:Pyro-glu from Q:1000.00;Y3:Oxidation or Hydroxylation:30.64;D4:Oxidation or Hydroxylation:33.81
tr|B7PBG2|B7PBG2_IXOSC	K.D(+27.99)S(+14.02)YVGDEAQSKR.G	Y	33.36	1395.63	12	-1.8	698.819	2	33.6	1412600	F3:14816	QEHF_exosome_S3.raw	2	11	22	Formylation; Methylation(others)	D1:Formylation:91.60;S2:Methylation(others):82.63
tr|B7PBG2|B7PBG2_IXOSC	K.IWHHTFYNELR.V	Y	32.92	1514.74	11	0.8	505.922	3	70.55	5201200	F3:35378	QEHF_exosome_S3.raw	2	45	55
tr|B7PBG2|B7PBG2_IXOSC	K.SYELPDGQVITIGN(+.98)ER.F	Y	32.4	1790.87	16	0.3	896.442	2	115.35	2862700	F3:59019	QEHF_exosome_S3.raw	1	199	214	Deamidation (NQ)	N14:Deamidation (NQ):34.81
tr|B7PBG2|B7PBG2_IXOSC	R.DLTDYLM(+15.99)K.I	Y	31.93	1013.47	8	0.6	507.745	2	83.33	8035500	F4:41392	QEHF_exosome_S4.raw	2	144	151	Oxidation (M)	M7:Oxidation (M):1000.00
tr|B7PBG2|B7PBG2_IXOSC	K.Q(+.98)EY(+15.99)D(+15.99)ESGPSIVHR.K	Y	31.13	1548.67	13	-1.6	775.341	2	63.23	814020	F3:31423	QEHF_exosome_S3.raw	1	320	332	Deamidation (NQ); Oxidation or Hydroxylation	Q1:Deamidation (NQ):1000.00;Y3:Oxidation or Hydroxylation:39.44;D4:Oxidation or Hydroxylation:42.68
tr|B7PBG2|B7PBG2_IXOSC	R.TTGIVLDSGDGVSHTVPIYEGYALPH.A	Y	31.08	2697.33	26	-2.8	900.114	3	121.08	17123000	F3:61922	QEHF_exosome_S3.raw	2	108	133
tr|B7PBG2|B7PBG2_IXOSC	Q.EYDES(+114.04)GPSIVHR.K	Y	30.03	1501.68	12	-0.7	751.847	2	62.95	0	F4:30795	QEHF_exosome_S4.raw	0	321	332	Ubiquitin	S5:Ubiquitin:29.32
tr|B7PBG2|B7PBG2_IXOSC	H.TVPIYEGYALPH.A	Y	26.85	1358.69	12	-0.9	680.35	2	100.44	3544300	F1:51226	QEHF_exosome_S1.raw	2	122	133
tr|B7PBG2|B7PBG2_IXOSC	K.IIAPPER.K	Y	25.96	794.465	7	-0.4	398.24	2	36.03	8334400	F3:15987	QEHF_exosome_S3.raw	4	289	295
tr|B7PBG2|B7PBG2_IXOSC	K.D(+27.99)S(+14.02)YVGDEAQSK.R	Y	25.54	1239.53	11	-0.2	620.77	2	36.08	299920	F2:15763	QEHF_exosome_S2.raw	1	11	21	Formylation; Methylation(others)	D1:Formylation:58.64;S2:Methylation(others):42.68
tr|B7PBG2|B7PBG2_IXOSC	R.GILTLK.Y	Y	24.98	643.427	6	1.6	322.721	2	61.7	18292000	F1:30745	QEHF_exosome_S1.raw	4	23	28
tr|B7PBG2|B7PBG2_IXOSC	R.LDLAGR.D	N	24.3	643.365	6	-0.7	322.69	2	35.08	1416900	F3:15510	QEHF_exosome_S3.raw	1	138	143
tr|B7PBG2|B7PBG2_IXOSC	K.EIT(+79.96)ALAPSTMK.I	Y	24.22	1240.57	11	-0.6	621.291	2	75.9	876990	F3:38276	QEHF_exosome_S3.raw	1	276	286	Sulfation	T3:Sulfation:56.99
tr|B7PBG2|B7PBG2_IXOSC	D.LYANT(+114.04)VLSGGTTMYPGIADR.M	Y	21.26	2213.08	20	-7.5	1107.54	2	122.1	0	F3:62473	QEHF_exosome_S3.raw	0	253	272	Ubiquitin	T5:Ubiquitin:28.36
tr|B7Q381|B7Q381_IXOSC	R.TGSTAELSLATPIR.G	Y	60.1	1415.76	14	2.8	708.89	2	87.47	1104700	F1:44574	QEHF_exosome_S1.raw	1	2070	2083
tr|B7Q381|B7Q381_IXOSC	R.TIYTAAPETDMLFDHDYDVEEAAR.T	Y	59.29	2772.22	24	-0.9	925.081	3	121.35	5326700	F3:62063	QEHF_exosome_S3.raw	1	238	261
tr|B7Q381|B7Q381_IXOSC	R.TPIEGAQTIDIK.A	Y	56.51	1284.69	12	2.8	643.355	2	70.47	1366800	F1:35423	QEHF_exosome_S1.raw	1	2324	2335
tr|B7Q381|B7Q381_IXOSC	K.GNVQITSPYQEAR.S	Y	54.06	1461.72	13	1.1	731.869	2	61.43	1558100	F1:30609	QEHF_exosome_S1.raw	1	2906	2918
tr|B7Q381|B7Q381_IXOSC	K.IAGNSEYVHNLR.S	Y	53.6	1371.69	12	-0.3	686.852	2	45.3	189210	F1:21183	QEHF_exosome_S1.raw	1	2945	2956
tr|B7Q381|B7Q381_IXOSC	K.AETSIAADQYR.G	Y	51.55	1223.58	11	0.2	612.797	2	41.87	1635900	F1:19342	QEHF_exosome_S1.raw	1	2336	2346
tr|B7Q381|B7Q381_IXOSC	R.EVSIESELTSSR.D	Y	49	1335.65	12	-0.3	668.833	2	83.87	489060	F1:42648	QEHF_exosome_S1.raw	1	1328	1339
tr|B7Q381|B7Q381_IXOSC	K.AEVITPIIGYER.V	Y	48.43	1359.74	12	0	680.877	2	98.34	1290400	F1:50120	QEHF_exosome_S1.raw	1	1554	1565
tr|B7Q381|B7Q381_IXOSC	K.VVDYAEINYAR.G	Y	48.12	1311.65	11	0.7	656.831	2	75.71	1912500	F1:38258	QEHF_exosome_S1.raw	1	2754	2764
tr|B7Q381|B7Q381_IXOSC	K.LDEASIFQLVSELK.A	Y	47.89	1590.85	14	3.1	796.435	2	171.3	118400	F1:85744	QEHF_exosome_S1.raw	1	971	984
tr|B7Q381|B7Q381_IXOSC	R.LVSNLEGNLWR.R	Y	47.56	1299.69	11	-0.1	650.854	2	101.81	2080500	F1:51943	QEHF_exosome_S1.raw	1	2880	2890
tr|B7Q381|B7Q381_IXOSC	R.ALMAGPQHYR.T	Y	46.61	1142.57	10	1.1	381.863	3	38.52	572740	F1:17568	QEHF_exosome_S1.raw	1	3681	3690
tr|B7Q381|B7Q381_IXOSC	R.LVDGQMSLITPHQQLR.T	Y	45.28	1834.97	16	0.1	612.665	3	87.14	1989100	F1:44398	QEHF_exosome_S1.raw	1	2371	2386
tr|B7Q381|B7Q381_IXOSC	K.VDASLSTPFR.N	Y	42.81	1091.56	10	1.9	546.789	2	76.71	1415300	F1:38790	QEHF_exosome_S1.raw	1	2796	2805
tr|B7Q381|B7Q381_IXOSC	K.ADILGLTLTHR.Y	Y	42.28	1208.69	11	0.4	403.903	3	98.61	1788200	F1:50263	QEHF_exosome_S1.raw	2	1449	1459
tr|B7Q381|B7Q381_IXOSC	K.MINIESAAAPESIK.L	Y	40.94	1472.75	14	1.5	737.386	2	90.13	1210100	F1:45983	QEHF_exosome_S1.raw	1	2222	2235
tr|B7Q381|B7Q381_IXOSC	K.EPSPFQTEYR.A	Y	39.54	1252.57	10	-0.6	627.293	2	66.32	745760	F2:32533	QEHF_exosome_S2.raw	1	543	552
tr|B7Q381|B7Q381_IXOSC	K.GILSVIQNSMQR.L	Y	39.34	1344.72	12	-0.7	673.366	2	124.57	464560	F3:63764	QEHF_exosome_S3.raw	1	104	115
tr|B7Q381|B7Q381_IXOSC	K.AVAAEVSGAYGR.G	Y	38.78	1149.58	12	2.6	575.798	2	44.46	510980	F1:20703	QEHF_exosome_S1.raw	1	1536	1547
tr|B7Q381|B7Q381_IXOSC	R.AIANDVELK.N	Y	38.47	971.529	9	0.4	486.772	2	48.98	1352300	F3:23029	QEHF_exosome_S3.raw	1	553	561
tr|B7Q381|B7Q381_IXOSC	R.TALEAHYKPVSSGLELASK.F	Y	38.4	2000.06	19	0.7	501.022	4	76.52	2287600	F1:38690	QEHF_exosome_S1.raw	2	2971	2989
tr|B7Q381|B7Q381_IXOSC	R.IAGYLAAIK.C	Y	37.08	918.554	9	-0.2	460.284	2	79.79	1500100	F3:40352	QEHF_exosome_S3.raw	2	499	507
tr|B7Q381|B7Q381_IXOSC	R.ESSITALQATAEEGNLR.S	Y	36.22	1788.89	17	-0.8	895.449	2	92.21	1205700	F3:47029	QEHF_exosome_S3.raw	2	160	176
tr|B7Q381|B7Q381_IXOSC	R.TITFDTLFQK.A	Y	34.37	1212.64	10	3.4	607.329	2	123.47	1100600	F1:63182	QEHF_exosome_S1.raw	1	2996	3005
tr|B7Q381|B7Q381_IXOSC	R.TTLMVLK.A	Y	32.15	804.478	7	0	403.246	2	71.48	0	F2:35364	QEHF_exosome_S2.raw	0	430	436
tr|B7Q381|B7Q381_IXOSC	R.GFELMSLR.V	Y	31.6	951.485	8	-1.7	476.749	2	105.72	666040	F1:54122	QEHF_exosome_S1.raw	1	2863	2870
tr|B7Q381|B7Q381_IXOSC	R.GLISLEAPNSR.Y	Y	30.23	1155.62	11	0.1	578.82	2	81.34	1766300	F1:41337	QEHF_exosome_S1.raw	1	2347	2357
tr|B7Q381|B7Q381_IXOSC	K.ADMTITTPFQK.A	Y	29.51	1251.62	11	-1.2	626.815	2	89.28	1211800	F1:45535	QEHF_exosome_S1.raw	1	1438	1448
tr|B7Q381|B7Q381_IXOSC	R.LITPWR.A	Y	28.77	784.46	6	-1	393.237	2	79.33	1436600	F1:40207	QEHF_exosome_S1.raw	1	1908	1913
tr|B7Q381|B7Q381_IXOSC	K.LTLTTPFR.G	Y	28.51	947.544	8	-0.3	474.779	2	93.63	1645100	F1:47751	QEHF_exosome_S1.raw	1	2236	2243
tr|B7Q381|B7Q381_IXOSC	R.TYQNVHENVELR.I	Y	27.87	1500.73	12	1.5	501.252	3	46.29	907960	F3:21466	QEHF_exosome_S3.raw	1	487	498
tr|B7Q381|B7Q381_IXOSC	K.IALSTSNSYNR.D	Y	25.61	1224.61	11	-1.4	613.311	2	46.09	332210	F1:21636	QEHF_exosome_S1.raw	1	2274	2284
tr|B7Q381|B7Q381_IXOSC	K.AIDILLR.S	Y	25.17	812.512	7	-0.6	407.263	2	92.96	920820	F1:47415	QEHF_exosome_S1.raw	1	3151	3157
tr|B7Q381|B7Q381_IXOSC	K.LTYDINK.Y	Y	24.67	865.455	7	-0.9	433.734	2	43.73	983770	F1:20295	QEHF_exosome_S1.raw	1	2922	2928
tr|B7Q381|B7Q381_IXOSC	W.R(+58.01)PELTKEAR.E	Y	23.39	1156.62	9	0.1	579.32	2	45.66	95944	F4:20701	QEHF_exosome_S4.raw	1	3261	3269	carboxymethyl CML	R1:carboxymethyl CML:61.30
tr|B7Q381|B7Q381_IXOSC	V.KEKYGGDAK.A	Y	22.88	994.508	9	3.8	332.511	3	42.88	698920	F4:19219	QEHF_exosome_S4.raw	1	798	806
tr|B7Q381|B7Q381_IXOSC	R.LDGSISSDELHGK.T	Y	21.1	1356.65	13	0.7	453.225	3	45.96	678640	F1:21567	QEHF_exosome_S1.raw	1	3054	3066
tr|B7Q381|B7Q381_IXOSC	S.PS(+14.02)IVRDAY(+79.96)NKAVK.M	Y	20.84	1553.79	13	0.7	777.901	2	89.63	5708200	F3:45651	QEHF_exosome_S3.raw	1	3462	3474	Methylation(others); Sulfation	S2:Methylation(others):42.68;Y8:Sulfation:1000.00
tr|B7Q381|B7Q381_IXOSC	V.TVNAKYDVSSEQK.T	Y	20.62	1467.72	13	3.4	490.249	3	55.34	648140	F1:27120	QEHF_exosome_S1.raw	1	1976	1988
tr|B7Q381|B7Q381_IXOSC	K.TGELSFQWDPRPEK.M	Y	20.01	1688.82	14	-0.2	563.946	3	97.35	831120	F1:49632	QEHF_exosome_S1.raw	1	1989	2002
tr|B7PA92|B7PA92_IXOSC	K.GHYTEGAELVDSVLDVVR.K	Y	70.3	1957.97	18	-0.5	653.665	3	145.25	5993900	F4:72724	QEHF_exosome_S4.raw	3	104	121
tr|B7PA92|B7PA92_IXOSC	R.LHFFM(+15.99)PGFAPLTSR.G	Y	59.83	1635.82	14	0.9	546.282	3	118.29	1311700	F1:60586	QEHF_exosome_S1.raw	2	263	276	Oxidation (M)	M5:Oxidation (M):1000.00
tr|B7PA92|B7PA92_IXOSC	R.LHFFMPGFAPLTSR.G	Y	57.56	1619.83	14	-0.1	540.95	3	136.64	6680800	F3:69764	QEHF_exosome_S3.raw	3	263	276
tr|B7PA92|B7PA92_IXOSC	R.AILVDLEPGTMDSVR.S	Y	56.5	1614.83	15	0.1	808.422	2	113.87	43575000	F3:58269	QEHF_exosome_S3.raw	4	63	77
tr|B7PA92|B7PA92_IXOSC	R.YLTVAAVFR.G	Y	52.67	1038.59	9	0	520.3	2	105.91	6337700	F4:53236	QEHF_exosome_S4.raw	4	310	318
tr|B7PA92|B7PA92_IXOSC	R.IMNTFSVVPSPK.V	Y	52.27	1318.7	12	0.6	660.355	2	92.81	14987000	F3:47309	QEHF_exosome_S3.raw	4	163	174
tr|B7PA92|B7PA92_IXOSC	K.LAVNMVPFPR.L	Y	48.14	1142.63	10	0.4	572.321	2	106.11	26333000	F1:54326	QEHF_exosome_S1.raw	3	253	262
tr|B7PA92|B7PA92_IXOSC	R.ISEQFTAMFR.R	Y	47.82	1228.59	10	0.7	615.303	2	106.95	4030100	F3:54656	QEHF_exosome_S3.raw	2	381	390
tr|B7PA92|B7PA92_IXOSC	R.KLAVNMVPFPR.L	Y	46.94	1270.72	11	0.3	424.581	3	94.3	9340000	F4:47106	QEHF_exosome_S4.raw	5	252	262
tr|B7PA92|B7PA92_IXOSC	R.IM(+15.99)NTFSVVPSPK.V	Y	46.55	1334.69	12	0.4	668.353	2	79.57	870960	F3:40226	QEHF_exosome_S3.raw	1	163	174	Oxidation (M)	M2:Oxidation (M):1000.00
tr|B7PA92|B7PA92_IXOSC	R.FPGQLNADLR.K	Y	46.05	1129.59	10	1.1	565.802	2	79.51	5510800	F3:40192	QEHF_exosome_S3.raw	1	242	251
tr|B7PA92|B7PA92_IXOSC	K.NSSYFVEWIPNNVK.T	Y	43.84	1695.83	14	-0.7	848.92	2	126.5	0	F3:64730	QEHF_exosome_S3.raw	0	337	350
tr|B7PA92|B7PA92_IXOSC	R.ALTVPELTQQMFDAK.N	Y	42.89	1690.86	15	-0.6	846.437	2	134.09	0	F3:68539	QEHF_exosome_S3.raw	0	283	297
tr|B7PA92|B7PA92_IXOSC	R.LHFFMPGFAPL.T	Y	42.08	1275.65	11	0.6	638.831	2	160.5	3767100	F3:81261	QEHF_exosome_S3.raw	2	263	273
tr|B7PA92|B7PA92_IXOSC	R.EVDEQMLNVQNK.N	Y	41.71	1445.68	12	1.8	723.85	2	64.01	7985100	F3:31828	QEHF_exosome_S3.raw	3	325	336
tr|B7PA92|B7PA92_IXOSC	H.SLGGGTGSGMGTLLISK.I	Y	41.49	1534.8	17	0	768.409	2	98.01	1284200	F3:49911	QEHF_exosome_S3.raw	1	138	154
tr|B7PA92|B7PA92_IXOSC	R.INVYYNEAS(+14.02)GGK.Y	Y	38.53	1327.64	12	0.3	664.828	2	61.11	1881300	F3:30295	QEHF_exosome_S3.raw	3	47	58	Methylation(others)	S9:Methylation(others):32.28
tr|B7PA92|B7PA92_IXOSC	R.EVDEQM(+15.99)LNVQNK.N	Y	36.57	1461.68	12	0	731.846	2	64.04	2621100	F3:31846	QEHF_exosome_S3.raw	2	325	336	Oxidation (M)	M6:Oxidation (M):1000.00
tr|B7PA92|B7PA92_IXOSC	F.IGNSTAIQELFK.R	Y	35.18	1319.71	12	2	660.863	2	110.88	1260400	F3:56688	QEHF_exosome_S3.raw	2	368	379
tr|B7PA92|B7PA92_IXOSC	K.MSATFIGNSTAIQELFK.R	Y	32.08	1856.93	17	0.9	929.475	2	149.32	3047100	F3:75970	QEHF_exosome_S3.raw	2	363	379
tr|B7PA92|B7PA92_IXOSC	K.IREEYPDR.I	Y	31.86	1076.53	8	-1	359.849	3	24.92	494440	F3:11043	QEHF_exosome_S3.raw	1	155	162
tr|B7PA92|B7PA92_IXOSC	R.AILVDLEPGTM(+15.99)DSVR.S	Y	25.85	1630.82	15	-0.4	816.419	2	99.54	5189200	F3:50674	QEHF_exosome_S3.raw	3	63	77	Oxidation (M)	M11:Oxidation (M):1000.00
tr|B7PA92|B7PA92_IXOSC	N.MVPFPR.L	Y	25.64	745.394	6	0.8	373.705	2	63.89	1340100	F3:31762	QEHF_exosome_S3.raw	1	257	262
tr|B7PA92|B7PA92_IXOSC	A.IQ(+.98)ELFK.R	Y	24.45	777.427	6	-0.3	389.721	2	67.64	6372400	F3:33726	QEHF_exosome_S3.raw	1	374	379	Deamidation (NQ)	Q2:Deamidation (NQ):1000.00
tr|B7PAR6|B7PAR6_IXOSC	R.IINEPTAAAIAYGLDK.R	N	62.94	1658.89	16	0.3	830.452	2	109.66	9449500	F3:56035	QEHF_exosome_S3.raw	4	172	187
tr|B7PAR6|B7PAR6_IXOSC	R.IINEPTAAAIAYGLDKR.G	Y	58.99	1814.99	17	-0.1	908.502	2	101.43	12545000	F3:51663	QEHF_exosome_S3.raw	4	172	188
tr|B7PAR6|B7PAR6_IXOSC	R.ARFEELNADLFR.S	Y	57.69	1479.75	12	-0.7	494.256	3	102.57	2411600	F1:52410	QEHF_exosome_S1.raw	2	300	311
tr|B7PAR6|B7PAR6_IXOSC	K.DAGTIAGLNVLR.I	Y	54.8	1198.67	12	1.2	600.341	2	101.74	11595000	F3:51825	QEHF_exosome_S3.raw	2	160	171
tr|B7PAR6|B7PAR6_IXOSC	R.TTPSYVAFTDTER.L	Y	54.41	1486.69	13	-0.9	744.354	2	79.27	26817000	F1:40175	QEHF_exosome_S1.raw	4	37	49
tr|B7PAR6|B7PAR6_IXOSC	K.SQVHDIVLVGGSTR.I	Y	49.19	1466.78	14	2	734.401	2	63.39	4733500	F3:31508	QEHF_exosome_S3.raw	2	329	342
tr|B7PAR6|B7PAR6_IXOSC	R.FDDPAVQSDMK.H	Y	48	1251.54	11	-3.3	626.777	2	58.29	486760	F3:28614	QEHF_exosome_S3.raw	1	78	88
tr|B7PAR6|B7PAR6_IXOSC	K.TFFPEEISSMVLTK.M	Y	47.45	1627.82	14	-2.1	814.914	2	146.28	6680600	F3:74511	QEHF_exosome_S3.raw	2	113	126
tr|B7PAR6|B7PAR6_IXOSC	K.VEIIANDQGNR.T	N	45.58	1227.62	11	-0.5	614.817	2	38.34	21134000	F3:17161	QEHF_exosome_S3.raw	4	26	36
tr|B7PAR6|B7PAR6_IXOSC	K.WLDTNQLADKEEYEHR.Q	Y	45.46	2045.94	16	0	682.989	3	75.83	4220100	F3:38239	QEHF_exosome_S3.raw	2	580	595
tr|B7PAR6|B7PAR6_IXOSC	R.FEELNADLFR.S	Y	44.04	1252.61	10	0.4	627.312	2	111.91	3044500	F3:57224	QEHF_exosome_S3.raw	1	302	311
tr|B7PAR6|B7PAR6_IXOSC	K.TVTNAVVTVPAYFNDSQR.Q	Y	43.73	1980.99	18	-0.6	661.337	3	102.87	1923200	F3:52497	QEHF_exosome_S3.raw	1	138	155
tr|B7PAR6|B7PAR6_IXOSC	K.NQVAMNPNNTVFDAK.R	Y	43.42	1661.78	15	1.3	831.9	2	74.78	3786400	F3:37683	QEHF_exosome_S3.raw	1	57	71
tr|B7PAR6|B7PAR6_IXOSC	K.MKEIAEAYLGK.T	Y	43.04	1251.65	11	1.5	626.835	2	66.56	1884700	F3:33142	QEHF_exosome_S3.raw	2	127	137
tr|B7PAR6|B7PAR6_IXOSC	R.Q(-17.03)TQTFTTYSDNQPGVLIQVFEGER.A	Y	42.72	2740.3	24	-3.9	914.436	3	160.4	1421100	F3:81211	QEHF_exosome_S3.raw	1	424	447	Pyro-glu from Q	Q1:Pyro-glu from Q:1000.00
tr|B7PAR6|B7PAR6_IXOSC	K.STAGDTHLGGEDFDNR.M	Y	40.69	1690.72	16	0.7	564.58	3	48.13	13036000	F3:22527	QEHF_exosome_S3.raw	4	221	236
tr|B7PAR6|B7PAR6_IXOSC	R.RFDDPAVQSDMK.H	Y	40.12	1407.65	12	2.3	704.832	2	48.08	651340	F3:22498	QEHF_exosome_S3.raw	1	77	88
tr|B7PAR6|B7PAR6_IXOSC	K.LLQDFFNGK.E	Y	38.97	1080.56	9	2.1	541.289	2	102.73	1781700	F3:52420	QEHF_exosome_S3.raw	1	349	357
tr|B7PAR6|B7PAR6_IXOSC	K.ILEKVEETIK.W	Y	37.8	1200.7	10	0.5	601.356	2	66.15	1300000	F3:32929	QEHF_exosome_S3.raw	1	570	579
tr|B7PAR6|B7PAR6_IXOSC	K.LLQDFFN(+.98)GK.E	Y	37.63	1081.54	9	0.1	541.779	2	103.33	2142100	F3:52770	QEHF_exosome_S3.raw	2	349	357	Deamidation (NQ)	N7:Deamidation (NQ):61.69
tr|B7PAR6|B7PAR6_IXOSC	K.FELTGIPPAPR.G	N	32.95	1196.66	11	-2.4	599.333	2	96.45	1141100	F3:49140	QEHF_exosome_S3.raw	1	459	469
tr|B7PAR6|B7PAR6_IXOSC	K.VEIIAN(+.98)DQGNR.T	N	30.53	1228.6	11	0.3	615.31	2	43.19	0	F3:19746	QEHF_exosome_S3.raw	0	26	36	Deamidation (NQ)	N6:Deamidation (NQ):32.28
tr|B7PAR6|B7PAR6_IXOSC	K.SQVH(+14.02)DIVLVGGSTR.I	Y	28.06	1480.8	14	0.8	494.608	3	71.35	840400	F2:35287	QEHF_exosome_S2.raw	1	329	342		H4:Methylation(others):0.00
tr|B7PAR6|B7PAR6_IXOSC	R.IINEPTAAAIAY.G	N	25.92	1245.66	12	1	623.838	2	94.57	4142900	F2:47476	QEHF_exosome_S2.raw	2	172	183
tr|B7PAR6|B7PAR6_IXOSC	K.NQVAMNP(-27.99)N(+.98)NT(+14.02)VFDAK.R	Y	25.64	1648.79	15	-0.6	825.401	2	82.67	4097300	F3:41890	QEHF_exosome_S3.raw	2	57	71	Pyrrolidone from Proline; Methylation(others)	P7:Pyrrolidone from Proline:1000.00;N8:Deamidation (NQ):0.00;T10:Methylation(others):14.84
tr|B7PAR6|B7PAR6_IXOSC	K.NALESYSFNIK.S	Y	24.75	1284.63	11	0.5	643.325	2	97.32	6942000	F3:49568	QEHF_exosome_S3.raw	1	540	550
tr|B7PAR6|B7PAR6_IXOSC	R.QTQTFTTYSDNQPGVLIQVFEGER.A	Y	23.86	2757.32	24	-0.4	920.115	3	146.22	1007000	F3:74484	QEHF_exosome_S3.raw	1	424	447
tr|B7Q349|B7Q349_IXOSC	R.VETGLLKPGMVVTFAPANITTEVK.S	Y	74.92	2514.38	24	0.3	839.133	3	131.9	96879000	F3:67405	QEHF_exosome_S3.raw	5	267	290
tr|B7Q349|B7Q349_IXOSC	R.EHALLAYTLGVK.Q	Y	70.3	1313.73	12	0.6	438.919	3	94.66	12568000	F3:48240	QEHF_exosome_S3.raw	6	135	146
tr|B7Q349|B7Q349_IXOSC	R.VETGLLKPGM(+15.99)VVTFAPANITTEVK.S	Y	57.1	2530.37	24	-0.4	844.464	3	121.02	21723000	F3:61889	QEHF_exosome_S3.raw	3	267	290	Oxidation (M)	M10:Oxidation (M):1000.00
tr|B7Q349|B7Q349_IXOSC	R.YYVTVIDAPGHR.D	Y	56.1	1389.7	12	0.1	695.859	2	71.46	49858000	F3:35869	QEHF_exosome_S3.raw	3	85	96
tr|B7Q349|B7Q349_IXOSC	K.SLLQALDAMEPPTRPTDKPLR.L	Y	51.59	2348.25	21	-1.1	588.07	4	118.86	29641000	F4:59744	QEHF_exosome_S4.raw	3	227	247
tr|B7Q349|B7Q349_IXOSC	K.IGGIGTVPVGR.V	Y	50.92	1024.6	11	-0.6	513.308	2	66.84	132560000	F4:32685	QEHF_exosome_S4.raw	5	256	266
tr|B7Q349|B7Q349_IXOSC	K.M(+15.99)DTTEPPFSQTR.F	Y	48.18	1424.62	12	0.8	713.32	2	47.51	8515300	F3:22177	QEHF_exosome_S3.raw	3	155	166	Oxidation (M)	M1:Oxidation (M):1000.00
tr|B7Q349|B7Q349_IXOSC	K.MDTTEPPFSQTR.F	Y	46.1	1408.63	12	0.2	705.322	2	61.94	36991000	F3:30749	QEHF_exosome_S3.raw	3	155	166
tr|B7Q349|B7Q349_IXOSC	K.THINIVVIGHVDSGK.S	Y	46.01	1587.87	15	-3.3	530.297	3	73.64	776250	F1:37137	QEHF_exosome_S1.raw	1	6	20
tr|B7Q349|B7Q349_IXOSC	R.QTVAVGVIK.S	Y	45.93	913.56	9	1.2	914.568	1	47.82	41812000	F4:21894	QEHF_exosome_S4.raw	7	431	439
tr|B7Q349|B7Q349_IXOSC	R.LPLQDVYK.I	Y	41.72	974.544	8	-0.2	488.279	2	73.94	57700000	F3:37232	QEHF_exosome_S3.raw	3	248	255
tr|B7Q349|B7Q349_IXOSC	R.Q(-17.03)TVAVGVIK.S	Y	39.91	896.533	9	0	897.54	1	77.85	44993000	F3:39295	QEHF_exosome_S3.raw	6	431	439	Pyro-glu from Q	Q1:Pyro-glu from Q:1000.00
tr|B7Q349|B7Q349_IXOSC	K.SLLQALDAMEPPTRPTDK.P	Y	39	1982.01	18	0.8	661.679	3	123.17	819500	F3:63039	QEHF_exosome_S3.raw	1	227	244
tr|B7Q349|B7Q349_IXOSC	K.GSFK(+28.03)YAWVLDK.L	Y	38.7	1340.71	11	-0.5	447.911	3	98.75	33816000	F4:49380	QEHF_exosome_S4.raw	7	52	62	Dimethylation(KR)	K4:Dimethylation(KR):147.18
tr|B7Q349|B7Q349_IXOSC	R.YYVT(+14.02)VIDAPGHR.D	Y	37.48	1403.72	12	-0.4	468.914	3	80.46	32380000	F1:40846	QEHF_exosome_S1.raw	8	85	96	Methylation(others)	T4:Methylation(others):28.36
tr|B7Q349|B7Q349_IXOSC	R.EHALLAY.T	Y	36.35	815.418	7	0.3	408.716	2	69.04	15003000	F3:34484	QEHF_exosome_S3.raw	5	135	141
tr|B7Q349|B7Q349_IXOSC	K.Q(-17.03)MIVGVNK.M	Y	36.04	870.463	8	-1.3	871.469	1	71.27	10036000	F3:35760	QEHF_exosome_S3.raw	3	147	154	Pyro-glu from Q	Q1:Pyro-glu from Q:1000.00
tr|B7Q349|B7Q349_IXOSC	R.Y(+15.99)YVTVIDAPGHR.D	Y	33.21	1405.7	12	-0.9	703.856	2	71.16	787870	F3:35695	QEHF_exosome_S3.raw	1	85	96		Y1:Oxidation or Hydroxylation:0.00
tr|B7Q349|B7Q349_IXOSC	K.GSFK(+28.03)YAW.V	Y	30.39	885.438	7	-0.8	443.726	2	86.54	14612000	F4:43120	QEHF_exosome_S4.raw	3	52	58	Dimethylation(KR)	K4:Dimethylation(KR):1000.00
tr|B7Q349|B7Q349_IXOSC	K.SLLQALDAM(+15.99)EPPTRPTDKPLR.L	Y	28.28	2364.25	21	1.1	789.091	3	96.96	3980800	F3:49391	QEHF_exosome_S3.raw	1	227	247	Oxidation (M)	M9:Oxidation (M):1000.00
tr|B7Q349|B7Q349_IXOSC	K.IGGIGTVP(+13.98)VGR.V	Y	28.05	1038.58	11	2.6	520.3	2	66.5	3441500	F3:33109	QEHF_exosome_S3.raw	1	256	266	Proline oxidation to pyroglutamic acid	P8:Proline oxidation to pyroglutamic acid:1000.00
tr|B7Q349|B7Q349_IXOSC	K.QM(+15.99)IVGVNK.M	Y	26.74	903.485	8	0.8	452.75	2	40.89	1057300	F3:18596	QEHF_exosome_S3.raw	1	147	154	Oxidation (M)	M2:Oxidation (M):1000.00
tr|B7Q349|B7Q349_IXOSC	K.Q(-17.03)M(+15.99)IVGVNK.M	Y	26.04	886.458	8	-0.6	887.465	1	70.91	1755300	F4:34898	QEHF_exosome_S4.raw	3	147	154	Pyro-glu from Q; Oxidation (M)	Q1:Pyro-glu from Q:1000.00;M2:Oxidation (M):1000.00
tr|B7Q349|B7Q349_IXOSC	K.IGYNPATVPFVPISGWNGDNMLDASPNMGWYK.G	Y	25.74	3510.64	32	2	1171.22	3	170.99	619740	F3:86292	QEHF_exosome_S3.raw	1	181	212
tr|B7Q349|B7Q349_IXOSC	D.TTEPPFSQTR.F	Y	25.7	1162.56	10	-2.2	582.287	2	43.1	140590	F3:19701	QEHF_exosome_S3.raw	1	157	166
tr|B7Q349|B7Q349_IXOSC	K.GWTIER.K	Y	24.36	760.387	6	0.5	761.394	1	49.3	1184200	F3:23280	QEHF_exosome_S3.raw	1	213	218
tr|B7Q349|B7Q349_IXOSC	H.PGQ(+.98)ISNGYT.P	Y	21.67	936.419	9	0.2	937.426	1	47.7	1335200	F3:22282	QEHF_exosome_S3.raw	1	350	358	Deamidation (NQ)	Q3:Deamidation (NQ):28.36
tr|B7Q349|B7Q349_IXOSC	K.EVSAYIK.K	Y	20.79	808.433	7	-0.3	405.224	2	38.58	536240	F3:17312	QEHF_exosome_S3.raw	1	173	179
tr|B7Q349|B7Q349_IXOSC	H.ALLAY.T	N	20.35	549.316	5	0.2	550.324	1	80.97	8594000	F2:40473	QEHF_exosome_S2.raw	1	137	141
tr|B7Q349|B7Q349_IXOSC	T.PRYYVT.V	Y	20.12	797.407	6	0.2	399.711	2	67.77	5722700	F1:33888	QEHF_exosome_S1.raw	1	83	88
tr|B7P5D8|B7P5D8_IXOSC	R.Q(-17.03)LNEQEGMSQQNLTR.V	Y	57.2	1757.8	15	-1.2	879.906	2	74.98	823620	F2:37299	QEHF_exosome_S2.raw	1	788	802	Pyro-glu from Q	Q1:Pyro-glu from Q:1000.00
tr|B7P5D8|B7P5D8_IXOSC	K.ISEYEEQLEALLTR.C	Y	53.27	1692.86	14	1.9	847.437	2	138.84	3118600	F2:69498	QEHF_exosome_S2.raw	2	303	316
tr|B7P5D8|B7P5D8_IXOSC	K.Q(-17.03)AIQIQELQSHYDEIHR.Q	Y	52.21	2090.02	17	-1.3	697.679	3	107.84	2150500	F2:54274	QEHF_exosome_S2.raw	1	553	569	Pyro-glu from Q	Q1:Pyro-glu from Q:1000.00
tr|B7P5D8|B7P5D8_IXOSC	R.VNELTTINVNIAAAK.N	Y	49.62	1569.87	15	1.1	785.944	2	99.53	1203700	F2:49926	QEHF_exosome_S2.raw	1	620	634
tr|B7P5D8|B7P5D8_IXOSC	R.VAEQSLEESQVR.V	Y	48.25	1373.68	12	1.6	687.848	2	43.25	6447700	F2:19298	QEHF_exosome_S2.raw	2	608	619
tr|B7P5D8|B7P5D8_IXOSC	K.HQEAIAEFQEQLDGMTK.L	Y	47.33	1973.92	17	-1.6	658.978	3	111.36	962970	F2:56101	QEHF_exosome_S2.raw	1	118	134
tr|B7P5D8|B7P5D8_IXOSC	K.TITMLNDAVEK.L	Y	47.27	1233.63	11	0.7	617.821	2	76.6	3520000	F2:38171	QEHF_exosome_S2.raw	1	767	777
tr|B7P5D8|B7P5D8_IXOSC	K.LEHTVYELNIR.I	Y	45	1385.73	11	-0.4	462.917	3	78.29	1999400	F2:39058	QEHF_exosome_S2.raw	1	174	184
tr|B7P5D8|B7P5D8_IXOSC	R.QLQQTADQLAVSQR.R	Y	44.23	1584.82	14	6.1	793.423	2	61.8	533560	F2:30206	QEHF_exosome_S2.raw	1	570	583
tr|B7P5D8|B7P5D8_IXOSC	K.NKLESELSALQADYDELHK.E	Y	41.81	2202.08	19	1.3	735.035	3	128.63	1648900	F2:64648	QEHF_exosome_S2.raw	1	635	653
tr|B7P5D8|B7P5D8_IXOSC	K.LESELSALQADYDELHK.E	Y	41.23	1959.94	17	-0.4	654.321	3	116.12	1775600	F2:58519	QEHF_exosome_S2.raw	1	637	653
tr|B7P5D8|B7P5D8_IXOSC	K.VQLDEESEAR.L	Y	40.93	1174.55	10	0	588.28	2	36.84	1697000	F2:16114	QEHF_exosome_S2.raw	2	267	276
tr|B7P5D8|B7P5D8_IXOSC	R.IRDVEIEVEEEK.K	Y	39.97	1486.75	12	0.9	496.591	3	63.3	1328100	F2:31002	QEHF_exosome_S2.raw	1	726	737
tr|B7P5D8|B7P5D8_IXOSC	R.LLQEDLESER.E	Y	39.38	1230.61	10	-0.3	616.312	2	62.38	4366000	F2:30514	QEHF_exosome_S2.raw	1	39	48
tr|B7P5D8|B7P5D8_IXOSC	K.GQLATQLEDTR.R	Y	38.39	1230.62	11	-1	616.317	2	60.81	2374900	F2:29625	QEHF_exosome_S2.raw	1	228	238
tr|B7P5D8|B7P5D8_IXOSC	R.ASLESSLHTLEVEIESLK.V	Y	38.06	1984.04	18	1	662.353	3	171.46	139640	F2:84484	QEHF_exosome_S2.raw	1	249	266
tr|B7P5D8|B7P5D8_IXOSC	K.TVEKLEHTVYELNIR.I	Y	37.5	1842.98	15	1.3	615.336	3	93.25	816030	F2:46823	QEHF_exosome_S2.raw	1	170	184
tr|B7P5D8|B7P5D8_IXOSC	K.LVDDLADAK.S	Y	36.14	958.497	9	-2.1	480.255	2	47.49	2229400	F2:21603	QEHF_exosome_S2.raw	1	411	419
tr|B7P5D8|B7P5D8_IXOSC	R.LTAELAQVR.H	Y	34.12	999.571	9	-0.1	500.793	2	59.06	1766200	F2:28581	QEHF_exosome_S2.raw	1	467	475
tr|B7P5D8|B7P5D8_IXOSC	R.TVIEVTAQR.T	Y	33.3	1015.57	9	-0.1	508.79	2	44.87	5652900	F2:20135	QEHF_exosome_S2.raw	1	191	199
tr|B7P5D8|B7P5D8_IXOSC	K.RVAEQSLEESQVR.V	Y	33.21	1529.78	13	-1.8	510.933	3	38.71	551850	F2:16986	QEHF_exosome_S2.raw	1	607	619
tr|B7P5D8|B7P5D8_IXOSC	R.LSAENAEYLK.E	Y	32.38	1136.57	10	1.6	569.294	2	57.85	3124500	F2:27846	QEHF_exosome_S2.raw	1	202	211
tr|B7P5D8|B7P5D8_IXOSC	K.KLVDDLADAK.S	Y	31.45	1086.59	10	2.3	363.205	3	47.99	157430	F2:21890	QEHF_exosome_S2.raw	1	410	419
tr|B7P5D8|B7P5D8_IXOSC	K.RLENERDELAAAYK.E	Y	30.73	1676.85	14	1.7	559.958	3	53.59	1809400	F2:25309	QEHF_exosome_S2.raw	1	438	451
tr|B7P5D8|B7P5D8_IXOSC	K.DILIEEQER.Y	Y	29.06	1143.58	9	0.9	572.796	2	64.11	3250600	F2:31419	QEHF_exosome_S2.raw	1	674	682
tr|B7P5D8|B7P5D8_IXOSC	T.TINVN(+.98)IAAAK.N	Y	28.13	1014.57	10	-0.2	508.293	2	70.13	1557100	F1:35248	QEHF_exosome_S1.raw	1	625	634		N5:Deamidation (NQ):18.53
tr|B7P5D8|B7P5D8_IXOSC	R.LQSEVEVLIMDLEK.A	Y	26.22	1644.86	14	1.5	823.441	2	166.12	608060	F2:81986	QEHF_exosome_S2.raw	1	327	340
tr|B7P5D8|B7P5D8_IXOSC	K.GQLATQLEDTRR.R	Y	24.9	1386.72	12	-1.3	463.247	3	47.01	2403700	F2:21332	QEHF_exosome_S2.raw	1	228	239
tr|B7P5D8|B7P5D8_IXOSC	K.FQAEVYELLSQVENSNK.E	Y	24.79	1996.97	17	-0.7	666.665	3	147.86	1276300	F2:73715	QEHF_exosome_S2.raw	1	146	162
tr|B7P5D8|B7P5D8_IXOSC	I.RIEELN(+.98)RTVI.E	Y	23.05	1242.69	10	0.2	415.238	3	38.24	3243500	F4:16852	QEHF_exosome_S4.raw	1	184	193	Deamidation (NQ)	N6:Deamidation (NQ):1000.00
tr|B7P5D8|B7P5D8_IXOSC	R.IRDVEIEVEEEKKR.H	Y	21.84	1770.95	14	-0.9	443.744	4	45.37	778230	F2:20409	QEHF_exosome_S2.raw	1	726	739
tr|B7Q406|B7Q406_IXOSC	K.YIGHNIIDDPSDQVASYVTSLFR.S	Y	52.8	2609.28	23	-1.3	870.765	3	169.06	4018100	F2:83302	QEHF_exosome_S2.raw	1	597	619
tr|B7Q406|B7Q406_IXOSC	K.KGVLSVFQLDLVK.G	Y	52.13	1444.87	13	0.5	482.629	3	131.93	614390	F2:66199	QEHF_exosome_S2.raw	1	128	140
tr|B7Q406|B7Q406_IXOSC	K.YDYGGATSFGMVR.A	Y	50.69	1422.62	13	0.3	712.319	2	91.53	2848400	F2:45986	QEHF_exosome_S2.raw	1	670	682
tr|B7Q406|B7Q406_IXOSC	K.LLNHVVGPQPGSSK.N	Y	47.28	1431.78	14	1.2	478.269	3	44.1	3691300	F2:19721	QEHF_exosome_S2.raw	1	720	733
tr|B7Q406|B7Q406_IXOSC	R.YVVPMWNDVYR.F	Y	46.52	1440.69	11	-1.6	721.349	2	120.5	2192900	F2:60643	QEHF_exosome_S2.raw	1	638	648
tr|B7Q406|B7Q406_IXOSC	K.AFIQTTQVELLPVAEDSGLVLR.V	Y	45.98	2398.31	22	1.9	800.446	3	153.7	2304000	F2:76362	QEHF_exosome_S2.raw	1	1429	1450
tr|B7Q406|B7Q406_IXOSC	K.GVLSVFQLDLVK.G	Y	45.73	1316.77	12	1.5	659.393	2	148.62	1872200	F2:74056	QEHF_exosome_S2.raw	1	129	140
tr|B7Q406|B7Q406_IXOSC	K.Q(-17.03)AEFTYINR.K	Y	44	1123.53	9	0	562.772	2	90.64	1342100	F2:45486	QEHF_exosome_S2.raw	1	864	872	Pyro-glu from Q	Q1:Pyro-glu from Q:1000.00
tr|B7Q406|B7Q406_IXOSC	K.Q(-17.03)FIERPFAGK.F	N	43.95	1174.61	10	0.3	588.314	2	93.4	10885000	F2:46896	QEHF_exosome_S2.raw	1	95	104	Pyro-glu from Q	Q1:Pyro-glu from Q:1000.00
tr|B7Q406|B7Q406_IXOSC	R.VDHLSQTLPVGDHVETLQDLK.K	Y	43.52	2343.21	21	0	586.809	4	96.75	5119900	F2:48557	QEHF_exosome_S2.raw	2	281	301
tr|B7Q406|B7Q406_IXOSC	R.ADDSYLPR.D	N	43.27	935.435	8	-0.1	468.725	2	46.18	83447000	F2:20864	QEHF_exosome_S2.raw	6	683	690
tr|B7Q406|B7Q406_IXOSC	K.FLEPDDAR.E	Y	39.73	961.45	8	-0.2	481.732	2	46.26	7252800	F2:20912	QEHF_exosome_S2.raw	2	1074	1081
tr|B7Q406|B7Q406_IXOSC	R.IAAFTAVMK.T	Y	39.72	950.526	9	0.2	476.27	2	83.1	0	F2:41572	QEHF_exosome_S2.raw	0	579	587
tr|B7Q406|B7Q406_IXOSC	K.NLWNVFGR.R	N	39.46	1004.52	8	-1.1	503.266	2	121.91	23117000	F3:62361	QEHF_exosome_S3.raw	4	734	741
tr|B7Q406|B7Q406_IXOSC	K.YLYYTSR.L	N	38.55	964.465	7	0	483.24	2	48.47	23156000	F2:22146	QEHF_exosome_S2.raw	5	1258	1264
tr|B7Q406|B7Q406_IXOSC	A.FEVGKDYVYHYN(+.98)GK.L	N	38.15	1718.79	14	-0.7	573.938	3	71.61	8412300	F2:35441	QEHF_exosome_S2.raw	2	18	31	Deamidation (NQ)	N12:Deamidation (NQ):1000.00
tr|B7Q406|B7Q406_IXOSC	R.DIALPVYK.N	Y	37.38	917.522	8	0.2	459.769	2	85.14	46174000	F3:43184	QEHF_exosome_S3.raw	4	562	569
tr|B7Q406|B7Q406_IXOSC	K.DYVYHYN(+.98)GK.L	N	35.74	1158.5	9	0.6	580.257	2	44.33	902870	F2:19842	QEHF_exosome_S2.raw	2	23	31	Deamidation (NQ)	N7:Deamidation (NQ):1000.00
tr|B7Q406|B7Q406_IXOSC	L.K(+72.02)NLAVFHEGK.D	Y	34.83	1213.64	10	-0.2	405.555	3	67.78	3960500	F2:33260	QEHF_exosome_S2.raw	3	1170	1179	carboxyethyl CEL	K1:carboxyethyl CEL:62.82
tr|B7Q406|B7Q406_IXOSC	K.EVEDALPVTDR.E	Y	34.54	1242.61	11	1.2	622.313	2	61.94	1015300	F2:30293	QEHF_exosome_S2.raw	1	755	765
tr|B7Q406|B7Q406_IXOSC	K.FSVDQTEDAK.F	Y	34.1	1138.51	10	0.3	570.264	2	42.07	1729700	F2:18718	QEHF_exosome_S2.raw	1	875	884
tr|B7Q406|B7Q406_IXOSC	R.GAVHYLER.F	N	33.69	943.487	8	0.1	315.503	3	35.72	1986900	F2:15600	QEHF_exosome_S2.raw	1	523	530
tr|B7Q406|B7Q406_IXOSC	K.ENSPALLTELAEVCEHVKPK.R	N	32.85	2206.13	20	0.5	552.54	4	156.57	5907700	F2:77665	QEHF_exosome_S2.raw	1	430	449
tr|B7Q406|B7Q406_IXOSC	A.FEVGKDYVYHYNGK.L	N	32.37	1717.81	14	0.3	573.611	3	69.21	2503400	F2:34051	QEHF_exosome_S2.raw	1	18	31
tr|B7Q406|B7Q406_IXOSC	R.FTVLAR.A	N	32.04	705.417	6	-0.6	353.716	2	49.03	11219000	F1:23391	QEHF_exosome_S1.raw	5	1411	1416
tr|B7Q406|B7Q406_IXOSC	K.THPDLYLLK.Y	Y	30.71	1098.61	9	-0.6	367.209	3	79.39	3921700	F2:39660	QEHF_exosome_S2.raw	2	588	596
tr|B7Q406|B7Q406_IXOSC	K.FTFDVQR.H	Y	30.6	911.45	7	-0.2	456.732	2	76.67	2313400	F2:38202	QEHF_exosome_S2.raw	1	885	891
tr|B7Q406|B7Q406_IXOSC	K.VQFFYDR.T	Y	29.61	973.466	7	-0.3	487.74	2	81.73	2993200	F2:40875	QEHF_exosome_S2.raw	1	1134	1140
tr|B7Q406|B7Q406_IXOSC	K.YCDLQGQSVR.T	Y	29.45	1167.53	10	0.4	584.775	2	44.02	107560	F2:19680	QEHF_exosome_S2.raw	1	1374	1383
tr|B7Q406|B7Q406_IXOSC	K.LALNLK.E	N	26.85	670.438	6	1.2	671.446	1	58.48	832780	F2:28254	QEHF_exosome_S2.raw	1	424	429
tr|B7Q406|B7Q406_IXOSC	R.VDHLSQTLPVGDHVETLQDLKK.V	Y	25.77	2471.3	22	-1.9	618.832	4	87.93	3948500	F2:44053	QEHF_exosome_S2.raw	2	281	302
tr|B7Q406|B7Q406_IXOSC	K.SHVHLSSGYDPK.Y	Y	25.23	1325.64	12	-0.4	442.886	3	31.14	246010	F2:13559	QEHF_exosome_S2.raw	1	658	669
tr|B7Q406|B7Q406_IXOSC	K.LSDDEAEHFFTK.L	Y	24.97	1437.64	12	-0.1	480.221	3	83.93	1992700	F2:41994	QEHF_exosome_S2.raw	1	412	423
tr|B7Q406|B7Q406_IXOSC	K.QFIERPFAGK.F	N	24.9	1191.64	10	-0.5	398.22	3	64.13	4228300	F2:31426	QEHF_exosome_S2.raw	2	95	104
tr|B7Q406|B7Q406_IXOSC	K.YLY(+15.99)YTSR.L	N	23.09	980.46	7	0	491.237	2	48.53	2632200	F2:22176	QEHF_exosome_S2.raw	1	1258	1264		Y3:Oxidation or Hydroxylation:17.01
tr|B7Q406|B7Q406_IXOSC	W.NVLNHHFRPF.T	N	21.68	1279.66	10	-0.2	427.56	3	72.21	4041600	F1:36401	QEHF_exosome_S1.raw	2	952	961
tr|B7QI01|B7QI01_IXOSC	K.GVVDSEDLPLNISR.E	Y	59.22	1512.78	14	-0.9	757.396	2	100.06	56395000	F1:51021	QEHF_exosome_S1.raw	4	382	395
tr|B7QI01|B7QI01_IXOSC	R.DSSTMGYMAAK.K	Y	54.93	1160.48	11	-0.2	581.249	2	45.5	2391400	F2:20483	QEHF_exosome_S2.raw	2	616	626
tr|B7QI01|B7QI01_IXOSC	R.TLTLIDTGIGMTK.A	Y	53.25	1362.74	13	0.1	682.379	2	110.1	12258000	F2:55456	QEHF_exosome_S2.raw	2	85	97
tr|B7QI01|B7QI01_IXOSC	R.ELISNSSDALDK.I	Y	51.72	1290.63	12	-0.6	646.322	2	57.85	16032000	F2:27845	QEHF_exosome_S2.raw	4	44	55
tr|B7QI01|B7QI01_IXOSC	R.NPDDISQEEYGEFYK.S	Y	50	1832.77	15	1.1	917.395	2	88.92	15616000	F2:44593	QEHF_exosome_S2.raw	3	295	309
tr|B7QI01|B7QI01_IXOSC	K.HIYFITGESK.D	Y	49.22	1193.61	10	0.2	597.811	2	65.53	7679800	F2:32146	QEHF_exosome_S2.raw	3	485	494
tr|B7QI01|B7QI01_IXOSC	R.ELISNSSDALDKIR.Y	Y	48.16	1559.82	14	0.3	780.915	2	80.68	3720600	F2:40322	QEHF_exosome_S2.raw	2	44	57
tr|B7QI01|B7QI01_IXOSC	K.SLTNDWEDHLAVK.H	Y	47.04	1526.74	13	0.3	509.92	3	92.4	18812000	F1:47142	QEHF_exosome_S1.raw	4	310	322
tr|B7QI01|B7QI01_IXOSC	K.ADLINNLGTIAK.S	Y	46.47	1241.7	12	0	621.856	2	98.99	34646000	F1:50463	QEHF_exosome_S1.raw	4	98	109
tr|B7QI01|B7QI01_IXOSC	R.YESLTDPTK.L	Y	44.32	1052.5	9	-0.5	527.258	2	42.71	6007800	F2:19041	QEHF_exosome_S2.raw	1	58	66
tr|B7QI01|B7QI01_IXOSC	K.RAPFDLFENR.K	Y	44.24	1263.64	10	-0.7	632.825	2	100.49	3509200	F2:50409	QEHF_exosome_S2.raw	1	341	350
tr|B7QI01|B7QI01_IXOSC	K.EGLELPEDEAEK.K	Y	44.14	1357.62	12	-1.3	679.819	2	71.16	4077200	F2:35186	QEHF_exosome_S2.raw	1	542	553
tr|B7QI01|B7QI01_IXOSC	K.ADLIN(+.98)NLGTIAK.S	Y	42.96	1242.68	12	0.4	622.348	2	92.96	1200100	F2:46685	QEHF_exosome_S2.raw	1	98	109		N5:Deamidation (NQ):17.01
tr|B7QI01|B7QI01_IXOSC	R.APFDLFENR.K	Y	42.73	1107.53	9	-0.4	554.774	2	107.34	5431500	F3:54856	QEHF_exosome_S3.raw	3	342	350
tr|B7QI01|B7QI01_IXOSC	K.DQVANSAFVER.V	Y	41.67	1234.59	11	0.4	618.305	2	50.27	13759000	F3:23881	QEHF_exosome_S3.raw	3	495	505
tr|B7QI01|B7QI01_IXOSC	R.NPDDISQE(+14.02)EYGEFYK.S	Y	35.92	1846.79	15	-2.8	924.399	2	92.19	1462800	F1:47040	QEHF_exosome_S1.raw	1	295	309		E8:Methylation(others):0.00
tr|B7QI01|B7QI01_IXOSC	R.ALLFVPK.R	Y	34.68	786.5	7	-0.2	787.507	1	89.31	14493000	F2:44794	QEHF_exosome_S2.raw	2	334	340
tr|B7QI01|B7QI01_IXOSC	K.HIYF(+15.99)ITGES(+14.02)K.D	Y	31.95	1223.62	10	1	612.817	2	47.29	1546800	F2:21492	QEHF_exosome_S2.raw	3	485	494	Oxidation or Hydroxylation	F4:Oxidation or Hydroxylation:21.94;S9:Methylation(others):10.11
tr|B7QI01|B7QI01_IXOSC	R.YESLTDPTKLDAQK.E	Y	31.45	1607.8	14	1	536.943	3	65.46	4758400	F2:32113	QEHF_exosome_S2.raw	2	58	71
tr|B7QI01|B7QI01_IXOSC	K.D(+14.02)QVANSAFVER.V	Y	30.18	1248.61	11	-0.5	625.312	2	48.21	793130	F2:22004	QEHF_exosome_S2.raw	2	495	505	Methylation(others)	D1:Methylation(others):52.68
tr|B7QI01|B7QI01_IXOSC	N.PDDIS(+114.04)QEEYGEFYK.S	Y	29.95	1832.77	14	0.4	917.395	2	88.56	12412000	F2:44392	QEHF_exosome_S2.raw	1	296	309	Ubiquitin	S5:Ubiquitin:38.24
tr|B7QI01|B7QI01_IXOSC	R.TLTLIDTGIGM(+15.99)TK.A	Y	29.48	1378.74	13	-0.5	690.376	2	97.26	1367200	F2:48795	QEHF_exosome_S2.raw	1	85	97	Oxidation (M)	M11:Oxidation (M):1000.00
tr|B7QI01|B7QI01_IXOSC	K.LAEFLR.Y	Y	27.81	747.428	6	0.1	374.721	2	69.06	4316200	F3:34496	QEHF_exosome_S3.raw	2	454	459
tr|B7QI01|B7QI01_IXOSC	K.HFSVEGQLEFR.A	Y	24	1347.66	11	-1.3	450.226	3	90.06	1039800	F2:45187	QEHF_exosome_S2.raw	1	323	333
tr|B7QI01|B7QI01_IXOSC	K.H(+14.02)IY(-2.02)FITGESK.D	Y	23.14	1205.61	10	0.7	603.812	2	71.94	842960	F2:35650	QEHF_exosome_S2.raw	1	485	494	Methylation(others); 2-amino-3-oxo-butanoic_acid	H1:Methylation(others):61.30;Y3:2-amino-3-oxo-butanoic_acid:77.24
tr|B7QI01|B7QI01_IXOSC	K.RAPFDLFENRK.Q	Y	21.43	1391.73	11	-2.2	464.917	3	83.79	1810800	F2:41930	QEHF_exosome_S2.raw	1	341	351
tr|B7PEN4|B7PEN4_IXOSC	K.VTHAVVTVPAYFNDAQR.Q	Y	79.59	1886.96	17	-0.2	629.995	3	90.76	2029400	F3:46261	QEHF_exosome_S3.raw	1	169	185
tr|B7PEN4|B7PEN4_IXOSC	R.IINEPTAAAIAYGLDK.K	N	62.94	1658.89	16	0.3	830.452	2	109.66	9449500	F3:56035	QEHF_exosome_S3.raw	4	202	217
tr|B7PEN4|B7PEN4_IXOSC	R.IINEPTAAAIAYGLDKK.E	Y	57.35	1786.98	17	0.7	596.669	3	99.69	13434000	F2:50009	QEHF_exosome_S2.raw	5	202	218
tr|B7PEN4|B7PEN4_IXOSC	K.NQLTSNPENTVFDAK.R	Y	56.66	1676.8	15	0	839.408	2	78.48	5536100	F4:38883	QEHF_exosome_S4.raw	3	86	100
tr|B7PEN4|B7PEN4_IXOSC	R.AKFEELNMDLFR.S	Y	50.92	1511.74	12	0.6	504.922	3	118.09	1716700	F3:60400	QEHF_exosome_S3.raw	2	329	340
tr|B7PEN4|B7PEN4_IXOSC	K.DAGTIAGLNVMR.I	Y	49.6	1216.62	12	0.5	609.319	2	90.68	5429900	F4:45288	QEHF_exosome_S4.raw	3	190	201
tr|B7PEN4|B7PEN4_IXOSC	R.VEIIANDQGNR.I	N	45.58	1227.62	11	-0.5	614.817	2	38.34	21134000	F3:17161	QEHF_exosome_S3.raw	4	54	64
tr|B7PEN4|B7PEN4_IXOSC	R.NELESYAYSLK.N	Y	43.02	1315.63	11	-0.1	658.822	2	94.56	1054900	F2:47469	QEHF_exosome_S2.raw	1	567	577
tr|B7PEN4|B7PEN4_IXOSC	R.VEIIAN(+.98)DQGNR.I	N	30.53	1228.6	11	0.3	615.31	2	43.19	0	F3:19746	QEHF_exosome_S3.raw	0	54	64	Deamidation (NQ)	N6:Deamidation (NQ):32.28
tr|B7PEN4|B7PEN4_IXOSC	K.EQK(+102.03)KQLADTVQPIVAK.L	Y	28.19	1897.05	16	0.7	633.358	3	93.19	0	F3:47495	QEHF_exosome_S3.raw	0	622	637		K3:LysTetrosyl:0.00
tr|B7PEN4|B7PEN4_IXOSC	R.IINEPTAAAIAY.G	N	25.92	1245.66	12	1	623.838	2	94.57	4142900	F2:47476	QEHF_exosome_S2.raw	2	202	213
tr|B7PEN4|B7PEN4_IXOSC	R.LTPED(+14.02)IER.M	Y	24.58	985.508	8	-1.9	493.76	2	46.79	3909000	F3:21762	QEHF_exosome_S3.raw	2	537	544	Methylation(others)	D5:Methylation(others):24.44
tr|B7PEN4|B7PEN4_IXOSC	R.ITPSYVAFT(-2.02)AE(+14.02)GE(+14.02)R.L	Y	20	1565.77	14	0.8	783.894	2	90.12	1512000	F3:45904	QEHF_exosome_S3.raw	1	65	78	2-amino-3-oxo-butanoic_acid; Methylation(others)	T9:2-amino-3-oxo-butanoic_acid:61.69;E11:Methylation(others):67.12;E13:Methylation(others):61.14
tr|Q4PM69|Q4PM69_IXOSC	R.KTVTAMDVVYALK.R	Y	65.79	1437.79	13	1.3	719.903	2	107.96	5000300	F1:55278	QEHF_exosome_S1.raw	4	80	92
tr|Q4PM69|Q4PM69_IXOSC	K.TVTAMDVVYALKR.Q	Y	62.17	1465.8	13	-0.5	489.606	3	113.33	21749000	F3:57971	QEHF_exosome_S3.raw	5	81	93
tr|Q4PM69|Q4PM69_IXOSC	K.RISGLIYEETR.G	Y	61.76	1335.71	11	1.5	668.866	2	66.67	7280600	F1:33326	QEHF_exosome_S1.raw	6	46	56
tr|Q4PM69|Q4PM69_IXOSC	K.TVTAM(+15.99)DVVYALK.R	Y	60.16	1325.69	12	0.9	663.853	2	100.44	31731000	F1:51224	QEHF_exosome_S1.raw	7	81	92	Oxidation (M)	M5:Oxidation (M):1000.00
tr|Q4PM69|Q4PM69_IXOSC	R.ISGLIYEETR.G	Y	54.07	1179.61	10	-0.1	590.814	2	74.25	187710000	F1:37468	QEHF_exosome_S1.raw	8	47	56
tr|Q4PM69|Q4PM69_IXOSC	R.DNIQGITKPAIR.R	Y	53.56	1324.75	12	0.5	663.381	2	56.95	226550000	F1:28046	QEHF_exosome_S1.raw	9	25	36
tr|Q4PM69|Q4PM69_IXOSC	K.TVTAMDVVYALK.R	Y	53.22	1309.7	12	0.3	655.855	2	124.08	82395000	F1:63485	QEHF_exosome_S1.raw	8	81	92
tr|Q4PM69|Q4PM69_IXOSC	K.TVTAM(+15.99)DVVYALKR.Q	Y	50.21	1481.79	13	0.2	494.938	3	95.97	3791300	F1:48966	QEHF_exosome_S1.raw	4	81	93	Oxidation (M)	M5:Oxidation (M):1000.00
tr|Q4PM69|Q4PM69_IXOSC	R.DAVTYTEHAK.R	Y	46.37	1133.54	10	-0.9	378.852	3	25.32	1242600	F1:11373	QEHF_exosome_S1.raw	1	69	78
tr|Q4PM69|Q4PM69_IXOSC	K.VFLENVIR.D	Y	43.18	988.571	8	0.1	989.578	1	98.91	286350000	F1:50424	QEHF_exosome_S1.raw	7	61	68
tr|Q4PM69|Q4PM69_IXOSC	R.KTVTAMDVVY.A	Y	39.6	1125.57	10	0.8	563.795	2	79	2699700	F1:40030	QEHF_exosome_S1.raw	2	80	89
tr|Q4PM69|Q4PM69_IXOSC	R.D(+27.99)NIQGITKPAIR.R	Y	39.24	1352.74	12	1.2	677.379	2	74.36	1422700	F1:37530	QEHF_exosome_S1.raw	1	25	36	Formylation	D1:Formylation:89.55
tr|Q4PM69|Q4PM69_IXOSC	R.ISGLIY(+15.99)EETR.G	Y	37.42	1195.61	10	-0.9	598.811	2	74.11	1428900	F1:37396	QEHF_exosome_S1.raw	1	47	56	Oxidation or Hydroxylation	Y6:Oxidation or Hydroxylation:42.89
tr|Q4PM69|Q4PM69_IXOSC	R.D(+27.99)(+14.02)NIQGITKPAIR.R	Y	33.53	1366.76	12	0.3	456.593	3	68.92	2225100	F1:34574	QEHF_exosome_S1.raw	2	25	36	Formylation; Methylation(others)	D1:Formylation:104.80;D1:Methylation(others):90.57
tr|Q4PM69|Q4PM69_IXOSC	R.DNIQGITKP(+13.98)AIR.R	Y	32.98	1338.73	12	-1.1	670.369	2	57.08	5511600	F1:28126	QEHF_exosome_S1.raw	2	25	36	Proline oxidation to pyroglutamic acid	P9:Proline oxidation to pyroglutamic acid:1000.00
tr|Q4PM69|Q4PM69_IXOSC	R.TLYGFGG	Y	30.41	713.338	7	0	714.346	1	84.67	96849000	F4:42101	QEHF_exosome_S4.raw	2	97	103
tr|Q4PM69|Q4PM69_IXOSC	R.DN(+.98)IQ(+.98)GITKPAIR.R	Y	29.87	1326.71	12	-3.6	443.244	3	57.34	0	F1:28278	QEHF_exosome_S1.raw	0	25	36	Deamidation (NQ)	N2:Deamidation (NQ):1000.00;Q4:Deamidation (NQ):1000.00
tr|Q4PM69|Q4PM69_IXOSC	R.DAVT(+79.96)YTEHAK.R	Y	24.85	1213.49	10	1.3	607.754	2	38.1	885460	F1:17335	QEHF_exosome_S1.raw	1	69	78		T4:Sulfation:17.01
tr|Q4PM69|Q4PM69_IXOSC	R.DAVTYTEHAK(+27.99)R.K	Y	23.88	1317.63	11	1.2	440.218	3	36.75	123680	F4:16163	QEHF_exosome_S4.raw	1	69	79	Formylation	K10:Formylation:27.52
tr|Q4PM69|Q4PM69_IXOSC	R.D(+27.99)(+14.02)NIQGITK.P	Y	23.47	929.482	8	1	465.749	2	44.78	197180	F1:20871	QEHF_exosome_S1.raw	1	25	32	Formylation; Methylation(others)	D1:Formylation:48.80;D1:Methylation(others):45.03
tr|B7PH43|B7PH43_IXOSC	R.AVYVDLEPTVVDEVR.T	Y	62.99	1702.88	15	0.3	852.446	2	113.54	3143600	F3:58087	QEHF_exosome_S3.raw	1	65	79
tr|B7PH43|B7PH43_IXOSC	R.NLDIERPTYTNLNR.L	Y	55.75	1717.87	14	-1.4	573.631	3	75.66	53223000	F4:37426	QEHF_exosome_S4.raw	7	216	229
tr|B7PH43|B7PH43_IXOSC	R.FDGALNVDLTEFQTNLVPYPR.I	N	54.52	2408.2	21	0.5	803.741	3	154.73	8450200	F3:78526	QEHF_exosome_S3.raw	5	244	264
tr|B7PH43|B7PH43_IXOSC	K.TIGGGDDSFNTFFSETGAGK.H	Y	52.47	2006.89	20	0	1004.45	2	117.63	8951800	F4:59151	QEHF_exosome_S4.raw	4	41	60
tr|B7PH43|B7PH43_IXOSC	K.DVNAAIAAIK.T	N	50.39	984.56	10	1.5	493.288	2	78.51	26670000	F3:39654	QEHF_exosome_S3.raw	7	327	336
tr|B7PH43|B7PH43_IXOSC	R.Q(-17.03)LFHPEQLITGK.E	Y	45.31	1392.74	12	0.2	697.377	2	118.71	19645000	F4:59665	QEHF_exosome_S4.raw	4	85	96	Pyro-glu from Q	Q1:Pyro-glu from Q:1000.00
tr|B7PH43|B7PH43_IXOSC	K.FDLMYAK.R	N	45.08	886.426	7	0.4	444.22	2	82.99	5124000	F3:42067	QEHF_exosome_S3.raw	1	395	401
tr|B7PH43|B7PH43_IXOSC	K.VGINYQPPTVVPGGDLAK.V	N	43.13	1823.98	18	0.7	912.997	2	99.87	64170000	F3:50846	QEHF_exosome_S3.raw	4	353	370
tr|B7PH43|B7PH43_IXOSC	R.QLFHPEQLITGK.E	Y	40.97	1409.77	12	-0.1	470.929	3	96.27	10146000	F3:49055	QEHF_exosome_S3.raw	4	85	96
tr|B7PH43|B7PH43_IXOSC	R.SIQFVDWC(+57.02)PTGFK.V	N	40	1583.74	13	0.1	792.88	2	129.02	306160	F3:65987	QEHF_exosome_S3.raw	1	340	352	Carbamidomethylation	C8:Carbamidomethylation:1000.00
tr|B7PH43|B7PH43_IXOSC	K.EIVDLVLDR.I	N	37.04	1070.6	9	0.8	536.306	2	105.07	2316300	F3:53706	QEHF_exosome_S3.raw	1	113	121
tr|B7PH43|B7PH43_IXOSC	R.IHFPLVTYAPVISAEK.A	N	36.08	1783.99	16	-1.1	595.669	3	122.72	1029400	F3:62808	QEHF_exosome_S3.raw	2	265	280
tr|B7PH43|B7PH43_IXOSC	R.N(+.98)LDIERPTYTNLNR.L	Y	30.33	1718.86	14	11.1	573.967	3	75.74	198420	F4:37467	QEHF_exosome_S4.raw	1	216	229	Deamidation (NQ)	N1:Deamidation (NQ):84.20
tr|B7PH43|B7PH43_IXOSC	K.EIVD(+14.02)LVLDR.I	N	24.64	1084.61	9	-0.2	543.313	2	117.49	9121100	F4:59083	QEHF_exosome_S4.raw	4	113	121	Methylation(others)	D4:Methylation(others):22.69
tr|B7QP06|B7QP06_IXOSC	R.AVYVDLEPTVVDEVR.T	Y	62.99	1702.88	15	0.3	852.446	2	113.54	3143600	F3:58087	QEHF_exosome_S3.raw	1	65	79
tr|B7QP06|B7QP06_IXOSC	R.NLDIERPTYTNLNR.L	Y	55.75	1717.87	14	-1.4	573.631	3	75.66	53223000	F4:37426	QEHF_exosome_S4.raw	7	216	229
tr|B7QP06|B7QP06_IXOSC	R.FDGALNVDLTEFQTNLVPYPR.I	N	54.52	2408.2	21	0.5	803.741	3	154.73	8450200	F3:78526	QEHF_exosome_S3.raw	5	244	264
tr|B7QP06|B7QP06_IXOSC	K.TIGGGDDSFNTFFSETGAGK.H	Y	52.47	2006.89	20	0	1004.45	2	117.63	8951800	F4:59151	QEHF_exosome_S4.raw	4	41	60
tr|B7QP06|B7QP06_IXOSC	K.DVNAAIAAIK.T	N	50.39	984.56	10	1.5	493.288	2	78.51	26670000	F3:39654	QEHF_exosome_S3.raw	7	327	336
tr|B7QP06|B7QP06_IXOSC	R.Q(-17.03)LFHPEQLITGK.E	Y	45.31	1392.74	12	0.2	697.377	2	118.71	19645000	F4:59665	QEHF_exosome_S4.raw	4	85	96	Pyro-glu from Q	Q1:Pyro-glu from Q:1000.00
tr|B7QP06|B7QP06_IXOSC	K.FDLMYAK.R	N	45.08	886.426	7	0.4	444.22	2	82.99	5124000	F3:42067	QEHF_exosome_S3.raw	1	395	401
tr|B7QP06|B7QP06_IXOSC	K.VGINYQPPTVVPGGDLAK.V	N	43.13	1823.98	18	0.7	912.997	2	99.87	64170000	F3:50846	QEHF_exosome_S3.raw	4	353	370
tr|B7QP06|B7QP06_IXOSC	R.QLFHPEQLITGK.E	Y	40.97	1409.77	12	-0.1	470.929	3	96.27	10146000	F3:49055	QEHF_exosome_S3.raw	4	85	96
tr|B7QP06|B7QP06_IXOSC	R.SIQFVDWC(+57.02)PTGFK.V	N	40	1583.74	13	0.1	792.88	2	129.02	306160	F3:65987	QEHF_exosome_S3.raw	1	340	352	Carbamidomethylation	C8:Carbamidomethylation:1000.00
tr|B7QP06|B7QP06_IXOSC	K.EIVDLVLDR.I	N	37.04	1070.6	9	0.8	536.306	2	105.07	2316300	F3:53706	QEHF_exosome_S3.raw	1	113	121
tr|B7QP06|B7QP06_IXOSC	R.IHFPLVTYAPVISAEK.A	N	36.08	1783.99	16	-1.1	595.669	3	122.72	1029400	F3:62808	QEHF_exosome_S3.raw	2	265	280
tr|B7QP06|B7QP06_IXOSC	R.N(+.98)LDIERPTYTNLNR.L	Y	30.33	1718.86	14	11.1	573.967	3	75.74	198420	F4:37467	QEHF_exosome_S4.raw	1	216	229	Deamidation (NQ)	N1:Deamidation (NQ):84.20
tr|B7QP06|B7QP06_IXOSC	K.EIVD(+14.02)LVLDR.I	N	24.64	1084.61	9	-0.2	543.313	2	117.49	9121100	F4:59083	QEHF_exosome_S4.raw	4	113	121	Methylation(others)	D4:Methylation(others):22.69
tr|B7Q5G8|B7Q5G8_IXOSC	R.LVSQDNFGTDLASAEAAAK.K	Y	64.39	1906.93	19	3.1	954.474	2	101.72	1136600	F1:51893	QEHF_exosome_S1.raw	2	420	438
tr|B7Q5G8|B7Q5G8_IXOSC	R.TATAEVAADYTK.K	Y	56.47	1239.6	12	0.2	620.807	2	43.37	830570	F3:19841	QEHF_exosome_S3.raw	1	2154	2165
tr|B7Q5G8|B7Q5G8_IXOSC	R.TAEVLSAWDHLR.E	Y	49.94	1396.71	12	0.7	466.577	3	102	742880	F2:51186	QEHF_exosome_S2.raw	2	698	709
tr|B7Q5G8|B7Q5G8_IXOSC	K.HSLLEADVNVLGER.V	Y	46.29	1550.81	14	-0.7	517.942	3	99.3	494240	F2:49810	QEHF_exosome_S2.raw	1	546	559
tr|B7Q5G8|B7Q5G8_IXOSC	R.AGESLVAEGQPGSER.V	Y	43.47	1485.71	15	1.1	743.861	2	44.81	1093600	F2:20099	QEHF_exosome_S2.raw	1	679	693
tr|B7Q5G8|B7Q5G8_IXOSC	K.VQAAIGEAEGSAGPSR.A	Y	40.84	1498.74	16	2.3	750.378	2	42.83	3233900	F4:19192	QEHF_exosome_S4.raw	2	2196	2211
tr|B7Q5G8|B7Q5G8_IXOSC	R.LYQVQQAGR.A	Y	39.82	1061.56	9	1	531.789	2	35.49	242990	F1:16003	QEHF_exosome_S1.raw	1	1311	1319
tr|B7Q5G8|B7Q5G8_IXOSC	R.ELEAEGYHDVDR.I	Y	37.02	1431.63	12	-2.6	478.215	3	42.85	771190	F1:19832	QEHF_exosome_S1.raw	1	463	474
tr|B7Q5G8|B7Q5G8_IXOSC	R.GRDEISAQNLR.K	Y	36.43	1257.64	11	-0.2	420.221	3	37.85	535420	F1:17210	QEHF_exosome_S1.raw	1	1602	1612
tr|B7Q5G8|B7Q5G8_IXOSC	R.AQVLAASWDLHR.F	Y	33.64	1365.72	12	-1.2	456.245	3	83.45	314380	F1:42437	QEHF_exosome_S1.raw	1	1782	1793
tr|B7Q5G8|B7Q5G8_IXOSC	K.MLESMVLTR.D	Y	32.19	1078.55	9	-1.2	540.282	2	84.16	362140	F1:42793	QEHF_exosome_S1.raw	1	850	858
tr|B7Q5G8|B7Q5G8_IXOSC	K.LLEILSGEK.L	Y	31.19	1000.58	9	-0.4	501.297	2	91.65	1313600	F1:46769	QEHF_exosome_S1.raw	2	67	75
tr|B7Q5G8|B7Q5G8_IXOSC	R.VQAVVAVAR.E	Y	29.72	911.555	9	-3.4	456.783	2	39.31	775210	F1:18017	QEHF_exosome_S1.raw	1	454	462
tr|B7Q5G8|B7Q5G8_IXOSC	R.LLDALSLHK.L	Y	28.21	1008.6	9	-0.6	337.206	3	76.47	489300	F1:38658	QEHF_exosome_S1.raw	1	824	832
tr|B7Q5G8|B7Q5G8_IXOSC	A.IQ(+.98)ERILQ(+.98)IK.T	Y	26.36	1141.67	9	0	571.843	2	102.55	267110000	F3:52303	QEHF_exosome_S3.raw	4	1012	1020	Deamidation (NQ)	Q2:Deamidation (NQ):1000.00;Q7:Deamidation (NQ):1000.00
tr|B7Q5G8|B7Q5G8_IXOSC	K.VYVVIR.G	Y	24.75	747.464	6	-0.9	374.739	2	48.31	0	F4:22230	QEHF_exosome_S4.raw	0	2118	2123
tr|B7Q5G8|B7Q5G8_IXOSC	L.LELLR.A	N	23.57	642.406	5	-0.1	322.21	2	47.77	108340000	F4:21863	QEHF_exosome_S4.raw	3	490	494
tr|B7Q5G8|B7Q5G8_IXOSC	Y.QVQQAGR(-43.05)ALVAEK.P	Y	20.21	1353.73	13	0.9	677.87	2	60.64	19542000	F4:29582	QEHF_exosome_S4.raw	1	1313	1325	Arginine oxidation to glutamic semialdehyde	R7:Arginine oxidation to glutamic semialdehyde:1000.00
tr|B7Q6J1|B7Q6J1_IXOSC	S.SSYGSGAVGGASLGK.G	Y	66.02	1296.63	15	1	649.323	2	44.69	3134800	F4:20175	QEHF_exosome_S4.raw	1	73	87
tr|B7Q6J1|B7Q6J1_IXOSC	S.SYGSSSYGSGAVGGASLGK.G	Y	63.11	1690.78	19	1.1	846.398	2	61.09	1205800	F4:29829	QEHF_exosome_S4.raw	1	69	87
tr|B7Q6J1|B7Q6J1_IXOSC	S.SYGSGAVGGASLGK.G	Y	56.92	1209.6	14	2.7	605.808	2	44.15	634140	F4:19892	QEHF_exosome_S4.raw	1	74	87
tr|B7Q6J1|B7Q6J1_IXOSC	S.YGSGAVGGASLGK.G	Y	48.32	1122.57	13	1.2	562.291	2	41.22	422040	F4:18405	QEHF_exosome_S4.raw	1	75	87
tr|B7Q6J1|B7Q6J1_IXOSC	Y.GSSSYGSGAVGGASLGK.G	Y	46.97	1440.68	17	-1.1	721.349	2	47.56	1418200	F4:21748	QEHF_exosome_S4.raw	1	71	87
tr|B7Q6J1|B7Q6J1_IXOSC	Y.GSSYGSSSYGSGAVGGASLGK.G	Y	45.38	1834.83	21	6.5	918.43	2	61.48	2858200	F4:30035	QEHF_exosome_S4.raw	1	67	87
tr|B7Q6J1|B7Q6J1_IXOSC	K.NFGLSSSEGFNR.A	Y	44.11	1313.6	12	-0.2	657.807	2	78.68	66193000	F4:38991	QEHF_exosome_S4.raw	4	217	228
tr|B7Q6J1|B7Q6J1_IXOSC	K.Q(-17.03)GSGFQTAAGGNK.A	Y	41.42	1204.55	13	-2.5	603.279	2	37.05	19438000	F4:16293	QEHF_exosome_S4.raw	4	176	188	Pyro-glu from Q	Q1:Pyro-glu from Q:1000.00
tr|B7Q6J1|B7Q6J1_IXOSC	K.QGSGFQTAAGGNK.A	Y	32.53	1221.57	13	-0.8	611.794	2	37.1	992080	F4:16321	QEHF_exosome_S4.raw	1	176	188
tr|B7Q6J1|B7Q6J1_IXOSC	K.GVGGVGPVGPVGVGVPVGGVGGVGPVGVGVPVGGVGGVGPVGGVGLGATGAGL.G	Y	31.61	4179.32	53	2	1045.84	4	170.54	642190	F4:84389	QEHF_exosome_S4.raw	1	88	140
tr|B7QMV1|B7QMV1_IXOSC	K.AAPLPDGLAEDIDKGQVNPR.D	Y	66.15	2075.06	20	-0.4	692.695	3	96.86	9445100	F2:48609	QEHF_exosome_S2.raw	1	459	478
tr|B7QMV1|B7QMV1_IXOSC	K.AYLPVNESFGFTADLR.S	Y	59.56	1798.89	16	-0.8	900.451	2	132.62	1566000	F2:66541	QEHF_exosome_S2.raw	1	639	654
tr|B7QMV1|B7QMV1_IXOSC	K.MDLALLTLQLEPEDLYQTFQR.T	Y	56.26	2536.29	21	1.2	846.438	3	171.81	1139100	F2:84649	QEHF_exosome_S2.raw	1	164	184
tr|B7QMV1|B7QMV1_IXOSC	R.GHVFEESQVTGTPMFVVK.A	Y	52.83	1990.98	18	-0.8	664.668	3	101.71	3009200	F2:51030	QEHF_exosome_S2.raw	1	621	638
tr|B7QMV1|B7QMV1_IXOSC	R.YLSDKYEWDATEAR.K	Y	42.87	1745.79	14	1	873.903	2	77	2637200	F2:38373	QEHF_exosome_S2.raw	2	487	500
tr|B7QMV1|B7QMV1_IXOSC	M.VNFTVDEIR.G	Y	40.63	1091.56	9	0.2	546.788	2	84.04	4941700	F2:42049	QEHF_exosome_S2.raw	2	2	10
tr|B7QMV1|B7QMV1_IXOSC	K.FSVSPVVR.V	Y	33.82	889.502	8	-1.5	445.758	2	66.82	949040	F3:33287	QEHF_exosome_S3.raw	1	352	359
tr|B7QMV1|B7QMV1_IXOSC	R.IMGPNYTPGK.K	Y	32.74	1076.53	10	-2.9	539.272	2	46.88	3130500	F2:21255	QEHF_exosome_S2.raw	1	282	291
tr|B7QMV1|B7QMV1_IXOSC	K.STLTDSLVSK.A	Y	32.58	1049.56	10	-1.2	525.787	2	61.43	15300000	F2:29988	QEHF_exosome_S2.raw	1	33	42
tr|B7QMV1|B7QMV1_IXOSC	R.GGGQIIPTAR.R	Y	30.84	968.54	10	1.2	485.278	2	44.67	3436300	F3:20549	QEHF_exosome_S3.raw	2	570	579
tr|B7QMV1|B7QMV1_IXOSC	R.ESVQDESSIMCLSK.S	Y	26.79	1554.69	14	0.4	778.353	2	86.35	418760	F2:43207	QEHF_exosome_S2.raw	1	434	447
tr|B7QMV1|B7QMV1_IXOSC	R.MEILYEGPLDDEAAVAVK.S	Y	24.89	1961.97	18	-1.9	981.988	2	124.63	1807700	F2:62723	QEHF_exosome_S2.raw	1	222	239
tr|B7QMV1|B7QMV1_IXOSC	K.GVQYLNEIK.D	Y	23.48	1062.57	9	3.1	532.294	2	73.45	1245300	F2:36461	QEHF_exosome_S2.raw	1	521	529
tr|B7QMV1|B7QMV1_IXOSC	K.DLEEDHAGVPLKK.T	Y	23.01	1449.75	13	1.1	484.257	3	43.39	2610800	F2:19362	QEHF_exosome_S2.raw	1	413	425
tr|B7QMV1|B7QMV1_IXOSC	R.FYAFGR.V	Y	21.45	759.37	6	-1.2	380.692	2	69.27	1592600	F2:34088	QEHF_exosome_S2.raw	1	263	268
tr|B7QMV1|B7QMV1_IXOSC	R.NMSVIAHVDHGK.S	Y	20.82	1306.65	12	-1.7	436.555	3	39.36	860360	F2:17307	QEHF_exosome_S2.raw	1	21	32
tr|B7Q4P0|B7Q4P0_IXOSC	K.LGGFGSMFGGGSK.D	Y	60.18	1200.56	13	0.3	601.287	2	98.96	17967000	F4:49493	QEHF_exosome_S4.raw	2	51	63
tr|B7Q4P0|B7Q4P0_IXOSC	K.ESAAETRPAADVIR.E	Y	55.24	1484.76	14	0.9	495.927	3	42.34	86580000	F4:18943	QEHF_exosome_S4.raw	3	76	89
tr|B7Q4P0|B7Q4P0_IXOSC	K.LLTENAMVK.S	Y	54.92	1017.55	9	0.6	1018.56	1	57.7	27920000	F4:27825	QEHF_exosome_S4.raw	4	122	130
tr|B7Q4P0|B7Q4P0_IXOSC	K.EKDNLADTIQNTLK.N	Y	46.65	1601.83	14	-0.1	801.92	2	92.99	4400900	F4:46439	QEHF_exosome_S4.raw	1	95	108
tr|B7Q4P0|B7Q4P0_IXOSC	K.DNLADTIQNTLK.N	Y	44.4	1344.69	12	-0.7	673.351	2	108.69	7470100	F4:54654	QEHF_exosome_S4.raw	1	97	108
tr|B7Q4P0|B7Q4P0_IXOSC	K.LGGFGSM(+15.99)FGGGSK.D	Y	41.68	1216.55	13	0.5	609.285	2	72.95	3015200	F4:36011	QEHF_exosome_S4.raw	2	51	63	Oxidation (M)	M7:Oxidation (M):1000.00
tr|B7Q4P0|B7Q4P0_IXOSC	K.SFLSNFLK.G	Y	40.95	954.518	8	-1.2	478.265	2	129.04	18447000	F4:64845	QEHF_exosome_S4.raw	1	139	146
tr|B7Q4P0|B7Q4P0_IXOSC	R.ELPEKEKDNLADTIQNTLK.N	Y	40.12	2198.14	19	2.4	733.723	3	95.05	25676000	F4:47487	QEHF_exosome_S4.raw	1	90	108
tr|B7Q4P0|B7Q4P0_IXOSC	K.ESGGKESAAETRPAADVIR.E	Y	38.97	1942.97	19	-0.2	486.75	4	37.89	1450300	F4:16690	QEHF_exosome_S4.raw	1	71	89
tr|B7Q4P0|B7Q4P0_IXOSC	K.LLTENAM(+15.99)VK.S	Y	36.19	1033.55	9	-0.1	517.781	2	57.64	9373500	F4:27792	QEHF_exosome_S4.raw	1	122	130	Oxidation (M)	M7:Oxidation (M):1000.00
tr|B7Q4P0|B7Q4P0_IXOSC	K.ESAAETRP(+13.98)AADVIR.E	Y	35.78	1498.74	14	-0.8	500.586	3	42.44	1827100	F4:18994	QEHF_exosome_S4.raw	1	76	89	Proline oxidation to pyroglutamic acid	P8:Proline oxidation to pyroglutamic acid:1000.00
tr|B7Q4P0|B7Q4P0_IXOSC	K.NFGDFKDPGALMK.L	Y	34.08	1438.69	13	-0.3	480.571	3	94.29	26168000	F4:47101	QEHF_exosome_S4.raw	1	109	121
tr|B7Q4P0|B7Q4P0_IXOSC	K.SLVTNAIK.S	Y	30.99	844.502	8	-0.5	423.258	2	47.81	22695000	F4:21887	QEHF_exosome_S4.raw	1	131	138
tr|B7Q4P0|B7Q4P0_IXOSC	K.E(+27.99)(+14.02)SAAETRPAADVIR.E	Y	26.63	1526.77	14	0.8	509.931	3	50.75	2091200	F4:23641	QEHF_exosome_S4.raw	2	76	89		E1:Formylation:1000.00;E1:Methylation(others):17.01
tr|B7Q4P0|B7Q4P0_IXOSC	K.NFGDFKDPGALM(+15.99)K.L	Y	26.29	1454.69	13	1.4	728.351	2	94.17	2969800	F4:47041	QEHF_exosome_S4.raw	2	109	121	Oxidation (M)	M12:Oxidation (M):1000.00
tr|B7Q4P0|B7Q4P0_IXOSC	K.SLVTN(+.98)AIK.S	Y	25.95	845.486	8	-1.1	423.75	2	47.07	1234300	F4:21475	QEHF_exosome_S4.raw	1	131	138	Deamidation (NQ)	N5:Deamidation (NQ):1000.00
tr|B7Q4P0|B7Q4P0_IXOSC	N.FGDFK(+114.04)DPGALMK.L	Y	20.09	1438.69	12	-0.5	480.571	3	96.71	900270	F3:49266	QEHF_exosome_S3.raw	1	110	121	Ubiquitin	K5:Ubiquitin:42.79
tr|B7QJH6|B7QJH6_IXOSC	R.ESTDTDTAEQIIDSFR.I	Y	58.6	1826.82	16	1.5	914.417	2	132.46	267870	F2:66456	QEHF_exosome_S2.raw	1	699	714
tr|B7QJH6|B7QJH6_IXOSC	K.HEAFESDLAAHQDR.V	Y	54.91	1624.72	14	0.1	542.582	3	43.66	349690	F2:19499	QEHF_exosome_S2.raw	1	403	416
tr|B7QJH6|B7QJH6_IXOSC	R.NINEVENQILTR.D	Y	47.92	1441.75	12	0.7	721.884	2	92.57	2219800	F2:46503	QEHF_exosome_S2.raw	1	607	618
tr|B7QJH6|B7QJH6_IXOSC	K.GITQEQLNEFR.M	Y	47.44	1333.66	11	0.3	667.839	2	79.15	2846400	F2:39530	QEHF_exosome_S2.raw	1	622	632
tr|B7QJH6|B7QJH6_IXOSC	R.LASDLLDWIR.R	Y	39.66	1200.65	10	-0.5	601.332	2	145.68	1198900	F2:72710	QEHF_exosome_S2.raw	1	248	257
tr|B7QJH6|B7QJH6_IXOSC	K.RDQTLQTELMR.Q	Y	37.19	1389.7	11	0	464.242	3	64.06	619450	F2:31388	QEHF_exosome_S2.raw	1	494	504
tr|B7QJH6|B7QJH6_IXOSC	K.ENPLDNLNLAFDVAEK.H	Y	35.79	1800.89	16	4.5	901.456	2	143.06	990340	F2:71499	QEHF_exosome_S2.raw	1	165	180
tr|B7QJH6|B7QJH6_IXOSC	R.HRPDLLDYGK.L	Y	34.9	1212.63	10	0.2	405.216	3	48.2	943530	F2:22003	QEHF_exosome_S2.raw	1	152	161
tr|B7QJH6|B7QJH6_IXOSC	K.LETNFNTLQTK.L	Y	33.77	1307.67	11	1.2	654.844	2	68.03	829020	F2:33385	QEHF_exosome_S2.raw	1	300	310
tr|B7QJH6|B7QJH6_IXOSC	R.VGWEQLLTSIHR.N	Y	32.45	1437.77	12	0.1	480.265	3	128.56	684360	F2:64619	QEHF_exosome_S2.raw	1	595	606
tr|B7QJH6|B7QJH6_IXOSC	R.LSNRPAYLPSEGK.M	Y	30.77	1430.75	13	-0.7	477.924	3	46.26	2527100	F2:20909	QEHF_exosome_S2.raw	1	313	325
tr|B7QJH6|B7QJH6_IXOSC	K.MVSDIASAWK.G	Y	29.11	1106.54	10	0.6	554.279	2	87.29	1523100	F2:43721	QEHF_exosome_S2.raw	1	326	335
tr|B7QJH6|B7QJH6_IXOSC	R.LMEEYER.L	Y	27.53	968.427	7	-0.4	485.221	2	39.75	580820	F2:17490	QEHF_exosome_S2.raw	1	241	247
tr|F6KSY2|F6KSY2_IXOSC	A.VATVTDANNFMDAVLHTR.I	Y	76.51	1973.96	18	1.2	987.99	2	130.09	42722000	F4:65391	QEHF_exosome_S4.raw	2	18	35
tr|F6KSY2|F6KSY2_IXOSC	R.ASVIDTTGQFEAVAER.G	Y	67.57	1692.83	16	1.4	847.424	2	94.32	8659400	F4:47118	QEHF_exosome_S4.raw	1	137	152
tr|F6KSY2|F6KSY2_IXOSC	K.Q(-17.03)GNVHTFLVDK.I	Y	55.56	1239.62	11	0	620.82	2	77.12	13639000	F4:38176	QEHF_exosome_S4.raw	1	155	165	Pyro-glu from Q	Q1:Pyro-glu from Q:1000.00
tr|F6KSY2|F6KSY2_IXOSC	A.VATVTDAN(+.98)NFMDAVLHTR.I	Y	55.18	1974.95	18	-1.2	659.322	3	118.89	1923600	F4:59759	QEHF_exosome_S4.raw	1	18	35		N8:Deamidation (NQ):17.01
tr|F6KSY2|F6KSY2_IXOSC	R.GDNIVASDKNIWVR.A	Y	51.4	1585.82	14	-0.2	793.918	2	80.62	244440	F4:40004	QEHF_exosome_S4.raw	1	123	136
tr|F6KSY2|F6KSY2_IXOSC	A.VATVTDANNFM(+15.99)DAVLHTR.I	Y	39.7	1989.96	18	-0.6	664.326	3	130.17	980960	F4:65440	QEHF_exosome_S4.raw	1	18	35	Oxidation (M)	M11:Oxidation (M):1000.00
tr|F6KSY2|F6KSY2_IXOSC	F.TVAGTNILTNR.E	Y	33.98	1158.64	11	-1.1	580.324	2	62.61	300800	F4:30626	QEHF_exosome_S4.raw	1	58	68
tr|F6KSY2|F6KSY2_IXOSC	K.QGNVHTFLVDK.I	Y	29.23	1256.65	11	-1.3	629.332	2	48.02	488780	F4:22045	QEHF_exosome_S4.raw	1	155	165
tr|B7Q5H9|B7Q5H9_IXOSC	K.GVVPLLGTDEESTTQGLDDLAKR.C	Y	57.47	2413.23	23	-0.1	805.418	3	119.68	3096300	F3:61205	QEHF_exosome_S3.raw	1	112	134
tr|B7Q5H9|B7Q5H9_IXOSC	K.GILAADESTSTMGK.R	Y	54.66	1379.66	14	0.2	690.838	2	61.87	0	F3:30712	QEHF_exosome_S3.raw	0	29	42
tr|B7Q5H9|B7Q5H9_IXOSC	K.VTEQVLAAVYK.A	Y	51.77	1219.68	11	0.5	610.848	2	83.64	12268000	F3:42400	QEHF_exosome_S3.raw	3	205	215
tr|B7Q5H9|B7Q5H9_IXOSC	K.ATAEAIVAPGK.G	Y	51.36	1026.57	11	1	1027.58	1	38.35	7207700	F3:17173	QEHF_exosome_S3.raw	2	18	28
tr|B7Q5H9|B7Q5H9_IXOSC	K.YVAGSIDSLAADR.S	Y	48.02	1336.66	13	1.3	669.339	2	77.34	5187300	F3:39016	QEHF_exosome_S3.raw	1	343	355
tr|B7Q5H9|B7Q5H9_IXOSC	K.GILAADESTSTM(+15.99)GK.R	Y	45.27	1395.66	14	1.8	698.836	2	61.88	1611400	F3:30719	QEHF_exosome_S3.raw	2	29	42	Oxidation (M)	M12:Oxidation (M):1000.00
tr|B7Q5H9|B7Q5H9_IXOSC	K.GVVPLLGTDEESTTQGLDDLAK.R	Y	45.19	2257.13	22	1.2	753.386	3	126.88	6241700	F3:64915	QEHF_exosome_S3.raw	2	112	133
tr|B7Q5H9|B7Q5H9_IXOSC	M.A(+27.99)GH(+14.02)FTYLSPELQK.E	Y	38.91	1531.77	13	1	511.597	3	100.01	12314000	F3:50920	QEHF_exosome_S3.raw	2	2	14	Formylation; Methylation(others)	A1:Formylation:66.95;H3:Methylation(others):54.01
tr|B7Q5H9|B7Q5H9_IXOSC	E.VLPDGDHDLDR.A	Y	30.41	1250.59	11	-1	417.87	3	41.5	248150	F3:18895	QEHF_exosome_S3.raw	1	191	201
tr|B7Q5H9|B7Q5H9_IXOSC	R.SNFVPTHSY	Y	29.79	1050.48	9	1	526.246	2	57.52	1246800	F3:28144	QEHF_exosome_S3.raw	1	356	364
tr|B7Q5H9|B7Q5H9_IXOSC	K.N(+.98)GQEEFLKR.A	Y	26.24	1120.55	9	6.3	561.286	2	45.84	1636000	F3:21211	QEHF_exosome_S3.raw	2	323	331		N1:Deamidation (NQ):7.32
tr|B7Q5H9|B7Q5H9_IXOSC	R.LQGIGVENTEENRR.Q	Y	22.34	1613.81	14	-0.4	538.944	3	43.68	8157700	F3:19999	QEHF_exosome_S3.raw	1	44	57
tr|B7Q5H9|B7Q5H9_IXOSC	R.GIIPGIK.V	Y	20.6	696.453	7	1.9	697.462	1	79.87	4482500	F3:40399	QEHF_exosome_S3.raw	1	102	108
tr|B7QC74|B7QC74_IXOSC	K.SPASDTYIVFGEAK.I	Y	68.74	1483.72	14	0.6	742.867	2	93.2	13753000	F4:46559	QEHF_exosome_S4.raw	3	120	133
tr|B7QC74|B7QC74_IXOSC	K.NILFVITKPDVYK.S	Y	56.28	1548.89	13	0.5	775.453	2	111.33	1657800	F4:56027	QEHF_exosome_S4.raw	1	107	119
tr|B7QC74|B7QC74_IXOSC	K.DIELVMSQANVSR.V	Y	54.43	1460.73	13	1.1	731.373	2	91.74	3062400	F4:45814	QEHF_exosome_S4.raw	1	189	201
tr|B7QC74|B7QC74_IXOSC	K.STGQSQMAQAAGITEELVSK.A	Y	50.77	2034.99	20	-0.1	1018.5	2	112.92	2487300	F4:56832	QEHF_exosome_S4.raw	2	53	72
tr|B7QC74|B7QC74_IXOSC	K.IEDLSQQAQM(+15.99)AAAEK.F	Y	36.4	1647.78	15	0.2	824.896	2	66.58	1529600	F4:32559	QEHF_exosome_S4.raw	2	134	148	Oxidation (M)	M10:Oxidation (M):1000.00
tr|B7QC74|B7QC74_IXOSC	M.AQAAGITEELVSK.A	Y	32.93	1315.7	13	1.9	658.858	2	73.45	581950	F4:36289	QEHF_exosome_S4.raw	1	60	72
tr|B7QC74|B7QC74_IXOSC	K.IEDLSQQAQMAAAEK.F	Y	26.63	1631.78	15	1.1	544.935	3	70.1	1098500	F4:34484	QEHF_exosome_S4.raw	1	134	148
tr|B7PKP9|B7PKP9_IXOSC	K.VINDNFGIVEGLMSTVHATTATQK.T	Y	57.96	2545.28	24	1.6	849.437	3	150.77	11338000	F4:75294	QEHF_exosome_S4.raw	1	160	183
tr|B7PKP9|B7PKP9_IXOSC	K.GVEVVAINDPFIDVK.Y	Y	56.23	1613.87	15	-0.2	807.94	2	127.83	8852400	F3:65410	QEHF_exosome_S3.raw	2	24	38
tr|B7PKP9|B7PKP9_IXOSC	R.GAAQNIIPASTGAAK.A	Y	53.26	1368.74	15	0.9	685.376	2	55.48	107160000	F4:26525	QEHF_exosome_S4.raw	4	198	212
tr|B7PKP9|B7PKP9_IXOSC	K.GILGYTEDEVVSSDFIGDTHSSIFDAK.A	Y	38.62	2901.36	27	2.2	968.128	3	144.43	5179100	F4:72326	QEHF_exosome_S4.raw	1	270	296
tr|B7PKP9|B7PKP9_IXOSC	K.VGINGFGR.I	Y	37.07	818.44	8	0.6	410.228	2	57.68	940990	F4:27811	QEHF_exosome_S4.raw	1	4	11
tr|B7PKP9|B7PKP9_IXOSC	K.LTGMAFR.V	Y	36.77	794.411	7	-0.3	398.213	2	56.67	12328000	F3:27662	QEHF_exosome_S3.raw	5	225	231
tr|B7PKP9|B7PKP9_IXOSC	K.VIPELNGK.L	Y	35.79	868.502	8	-0.5	435.258	2	46.9	27032000	F4:21390	QEHF_exosome_S4.raw	5	217	224
tr|B7PKP9|B7PKP9_IXOSC	K.YMVYMFK.Y	Y	35.29	980.45	7	-0.8	491.232	2	95.83	2154200	F4:47896	QEHF_exosome_S4.raw	1	39	45
tr|B7PKP9|B7PKP9_IXOSC	K.VIPELN(+.98)GK.L	Y	34.61	869.486	8	0.7	870.494	1	47.74	20079000	F4:21844	QEHF_exosome_S4.raw	4	217	224	Deamidation (NQ)	N6:Deamidation (NQ):1000.00
tr|B7PKP9|B7PKP9_IXOSC	K.VGIN(+.98)GFGR.I	Y	32.23	819.424	8	-1.5	410.719	2	66.89	5601300	F4:32714	QEHF_exosome_S4.raw	3	4	11	Deamidation (NQ)	N4:Deamidation (NQ):1000.00
tr|B7PKP9|B7PKP9_IXOSC	K.VGAEYVVESTGVFTTLEK.A	Y	32.1	1927.98	18	-0.5	964.996	2	125.56	825600	F4:63176	QEHF_exosome_S4.raw	1	87	104
tr|B7PKP9|B7PKP9_IXOSC	R.VVDLIK.H	N	23.99	685.437	6	-0.3	343.726	2	49.19	1790800	F3:23200	QEHF_exosome_S3.raw	1	322	327
tr|B7P1U8|B7P1U8_IXOSC	R.LGESQTLQQFSR.D	Y	47.25	1392.7	12	-0.4	697.357	2	72.31	366260	F1:36448	QEHF_exosome_S1.raw	1	1448	1459
tr|B7P1U8|B7P1U8_IXOSC	R.MQHNLEQQIQAR.N	Y	44.83	1494.74	12	-1.7	499.252	3	46.46	1187900	F1:21856	QEHF_exosome_S1.raw	3	2199	2210
tr|B7P1U8|B7P1U8_IXOSC	R.WNNLLAASNAR.K	Y	44.48	1228.63	11	1.6	615.324	2	79.57	977470	F2:39752	QEHF_exosome_S2.raw	2	1966	1976
tr|B7P1U8|B7P1U8_IXOSC	R.LDALEASAAR.R	Y	40.39	1015.53	10	0.6	508.772	2	46.14	4871200	F1:21670	QEHF_exosome_S1.raw	2	1859	1868
tr|B7P1U8|B7P1U8_IXOSC	R.DLTGVQNLR.K	Y	40.29	1014.55	9	1.3	508.281	2	62.43	806150	F1:31139	QEHF_exosome_S1.raw	2	1696	1704
tr|B7P1U8|B7P1U8_IXOSC	R.DVEDEEAWIR.E	Y	39.47	1260.56	10	1	631.289	2	87.3	539330	F1:44489	QEHF_exosome_S1.raw	2	751	760
tr|B7P1U8|B7P1U8_IXOSC	K.VMTLGQEADR.L	Y	38.08	1118.54	10	-0.1	560.277	2	45.81	1001000	F2:20665	QEHF_exosome_S2.raw	1	313	322
tr|B7P1U8|B7P1U8_IXOSC	K.AIISADELAK.D	Y	37.76	1029.57	10	1	515.793	2	70.51	890580	F1:35448	QEHF_exosome_S1.raw	2	390	399
tr|B7P1U8|B7P1U8_IXOSC	R.DLVSVQTLQR.K	Y	37.01	1157.64	10	1.1	579.828	2	78.88	1302000	F1:39959	QEHF_exosome_S1.raw	2	288	297
tr|B7P1U8|B7P1U8_IXOSC	R.SRVEDITSTGQELIEAK.H	Y	31.55	1874.96	17	-1.2	625.993	3	94.07	515160	F2:47229	QEHF_exosome_S2.raw	1	608	624
tr|B7P1U8|B7P1U8_IXOSC	R.FLADYR.D	Y	31.09	783.391	6	0.1	392.703	2	48.58	574510	F1:23079	QEHF_exosome_S1.raw	1	1247	1252
tr|B7P1U8|B7P1U8_IXOSC	R.DLGDSLDSVESLLK.K	Y	29.89	1489.75	14	-0.7	745.882	2	148.29	429480	F1:75087	QEHF_exosome_S1.raw	1	502	515
tr|B7P1U8|B7P1U8_IXOSC	K.DMASQEFR.V	Y	28.84	982.418	8	-1.3	492.216	2	44.04	165270	F2:19687	QEHF_exosome_S2.raw	1	199	206
tr|B7P1U8|B7P1U8_IXOSC	K.GHFDAPAIIAK.K	Y	26.12	1138.61	11	-0.4	380.545	3	67.63	319050	F1:33811	QEHF_exosome_S1.raw	1	707	717
tr|B7P1U8|B7P1U8_IXOSC	K.LLDSYDLQR.F	Y	24.01	1121.57	9	-2.2	561.792	2	71.97	154270	F1:36274	QEHF_exosome_S1.raw	1	1238	1246
tr|B7P1U8|B7P1U8_IXOSC	L.TLLN(+.98)SNNKD.W	Y	22.74	1018.49	9	0.6	510.254	2	38.63	1979300	F1:17626	QEHF_exosome_S1.raw	2	954	962		N4:Deamidation (NQ):14.04
tr|B7P1U8|B7P1U8_IXOSC	R.LFGAHEIQR.F	Y	21.24	1069.57	9	-1.4	357.529	3	47.29	699740	F1:22326	QEHF_exosome_S1.raw	1	253	261
tr|B7P1U8|B7P1U8_IXOSC	K.LQDS(+14.02)LRV.Q	Y	20.9	843.481	7	-0.9	844.488	1	40.18	2996300	F3:18209	QEHF_exosome_S3.raw	1	739	745	Methylation(others)	S4:Methylation(others):40.00
tr|B7P1U8|B7P1U8_IXOSC	H.QN(+15.99)FIQELNANR.S	Y	20.25	1361.67	11	0.5	681.842	2	78.95	871050	F3:39898	QEHF_exosome_S3.raw	1	597	607	Oxidation or Hydroxylation	N2:Oxidation or Hydroxylation:27.96
tr|B7Q5K4|B7Q5K4_IXOSC	K.ELPREDAMMEYLK.I	Y	47.57	1623.76	13	0.7	812.89	2	102.01	1924500	F3:51967	QEHF_exosome_S3.raw	2	181	193
tr|B7Q5K4|B7Q5K4_IXOSC	K.APDFVFFAPR.L	Y	45.73	1165.59	10	0	583.803	2	124.24	3044700	F3:63602	QEHF_exosome_S3.raw	1	264	273
tr|B7Q5K4|B7Q5K4_IXOSC	K.IGFPWSEIR.N	Y	44.98	1103.58	9	1.1	552.796	2	125.2	5845300	F3:64079	QEHF_exosome_S3.raw	2	238	246
tr|B7Q5K4|B7Q5K4_IXOSC	K.ELLEAQDTIR.R	Y	42.05	1186.62	10	-0.9	594.316	2	68.79	1465600	F3:34343	QEHF_exosome_S3.raw	1	357	366
tr|B7Q5K4|B7Q5K4_IXOSC	R.LVQAAKEEFELK.Q	Y	41.31	1403.77	12	-0.5	702.89	2	69.13	1817300	F3:34536	QEHF_exosome_S3.raw	2	374	385
tr|B7Q5K4|B7Q5K4_IXOSC	R.EDAMMEYLK.I	Y	40.63	1128.48	9	0.2	565.249	2	92.58	985520	F3:47200	QEHF_exosome_S3.raw	1	185	193
tr|B7Q5K4|B7Q5K4_IXOSC	R.RLQEEVEDAR.R	Y	40.19	1243.62	10	-1.3	415.545	3	33.91	2462400	F3:14966	QEHF_exosome_S3.raw	2	437	446
tr|B7Q5K4|B7Q5K4_IXOSC	K.ENPLLFK.F	Y	38.98	859.48	7	-0.7	430.747	2	76.63	1687800	F3:38650	QEHF_exosome_S3.raw	1	73	79
tr|B7Q5K4|B7Q5K4_IXOSC	K.KENPLLFK.F	Y	37.52	987.575	8	2.6	494.796	2	49.54	324370	F3:23446	QEHF_exosome_S3.raw	1	72	79
tr|B7Q5K4|B7Q5K4_IXOSC	R.LFYLQVK.S	Y	32.7	909.532	7	0.2	455.774	2	97.49	3874100	F3:49653	QEHF_exosome_S3.raw	2	101	107
tr|B7Q5K4|B7Q5K4_IXOSC	K.Q(-17.03)LFDQVVK.T	Y	29.99	958.512	8	0.5	480.264	2	106.64	1404500	F3:54490	QEHF_exosome_S3.raw	2	28	35	Pyro-glu from Q	Q1:Pyro-glu from Q:1000.00
tr|B7Q5K4|B7Q5K4_IXOSC	R.Q(-17.03)MQDEMEKR.Q	Y	28.71	1176.49	9	4.5	589.255	2	41.75	2005300	F3:19023	QEHF_exosome_S3.raw	1	346	354	Pyro-glu from Q	Q1:Pyro-glu from Q:1000.00
tr|B7Q5K4|B7Q5K4_IXOSC	K.LRLEEDIR.A	Y	21.84	1042.58	8	-0.2	348.533	3	56	1805000	F3:27263	QEHF_exosome_S3.raw	1	408	415
tr|B7QB85|B7QB85_IXOSC	K.INVLPQEIGDASK.V	Y	50.08	1382.74	13	0	692.378	2	86.07	6974300	F1:43814	QEHF_exosome_S1.raw	2	227	239
tr|B7QB85|B7QB85_IXOSC	K.DAGAGGLNVAVEGPSK.A	Y	49.39	1440.72	16	-1.4	721.367	2	64.31	2877400	F1:32143	QEHF_exosome_S1.raw	2	83	98
tr|B7QB85|B7QB85_IXOSC	K.MPGTSGFDMAAR.V	Y	47.83	1239.54	12	-0.2	620.776	2	75.46	4340100	F2:37573	QEHF_exosome_S2.raw	2	358	369
tr|B7QB85|B7QB85_IXOSC	R.VDKPVIIDNQN(+.98)GTVSIQYEPR.E	Y	45.2	2385.22	21	2.1	796.081	3	92.27	1140400	F2:46357	QEHF_exosome_S2.raw	1	6	26		N11:Deamidation (NQ):9.40
tr|B7QB85|B7QB85_IXOSC	K.DGTVAVSYLPAAPGEYK.I	Y	39.58	1736.86	17	0.4	869.439	2	98.12	905730	F2:49212	QEHF_exosome_S2.raw	1	108	124
tr|B7QB85|B7QB85_IXOSC	K.DIHIPGSPFQFTVGPFR.D	Y	38.31	1913.98	17	0.4	639	3	150.82	1094500	F1:76262	QEHF_exosome_S1.raw	2	410	426
tr|B7QB85|B7QB85_IXOSC	R.IGKDDADPAAVHAYGPGLR.D	Y	36.13	1921.96	19	1.6	481.499	4	63.77	4804600	F1:31850	QEHF_exosome_S1.raw	3	611	629
tr|B7QB85|B7QB85_IXOSC	R.NLYQVNYVVK.D	Y	35.67	1238.67	10	1.7	620.341	2	82.69	4390600	F1:42049	QEHF_exosome_S1.raw	3	799	808
tr|B7QB85|B7QB85_IXOSC	R.NEFSIDTR.E	Y	30.43	980.456	8	0.5	491.236	2	56.89	1255500	F1:28014	QEHF_exosome_S1.raw	1	256	263
tr|B7QB85|B7QB85_IXOSC	R.ETGEHLINVK.R	Y	28.68	1138.6	10	-0.6	380.54	3	42.24	1804800	F1:19533	QEHF_exosome_S1.raw	1	205	214
tr|B7QB85|B7QB85_IXOSC	K.KLPN(+.98)GHLGISFTPR.E	Y	28.07	1536.84	14	3.2	513.289	3	86.93	690240	F1:44288	QEHF_exosome_S1.raw	1	191	204	Deamidation (NQ)	N4:Deamidation (NQ):1000.00
tr|B7QB85|B7QB85_IXOSC	K.DDADPAAVHAYGPGLR.D	Y	27.78	1623.76	16	2.3	542.263	3	65.05	1307900	F1:32522	QEHF_exosome_S1.raw	2	614	629
tr|B7QB85|B7QB85_IXOSC	R.FN(+.98)GVHIPASPFR.V	Y	27.23	1341.68	12	0.3	448.235	3	98.53	929700	F2:49413	QEHF_exosome_S2.raw	2	597	608	Deamidation (NQ)	N2:Deamidation (NQ):1000.00
tr|B7QB85|B7QB85_IXOSC	K.FNDQHIPDSPFK.V	Y	25.4	1443.68	12	-1.2	482.233	3	78.06	2560300	F1:39521	QEHF_exosome_S1.raw	2	503	514
tr|B7QB85|B7QB85_IXOSC	R.VGTHITGSPFK.I	Y	23.38	1142.61	11	-0.5	381.877	3	48.54	1404800	F1:23054	QEHF_exosome_S1.raw	1	216	226
tr|B7QB85|B7QB85_IXOSC	G.YGGLSLSVEGPS.K	Y	22.51	1164.57	12	2.1	583.292	2	90.67	9373200	F3:46207	QEHF_exosome_S3.raw	2	267	278
tr|B7QB85|B7QB85_IXOSC	K.IELGSVAENMQTNKPVAF.T	Y	21.28	1946.98	18	-0.3	974.496	2	117.24	1278400	F2:59054	QEHF_exosome_S2.raw	1	527	544
tr|B7QB85|B7QB85_IXOSC	K.FNQEHIQGSPFR.F	Y	20.08	1458.7	12	-2.1	487.24	3	63.24	2633200	F2:30974	QEHF_exosome_S2.raw	1	37	48
tr|B7PLR3|B7PLR3_IXOSC	K.ASGPGLKPTGVSAGVPTHFDVFSK.D	Y	61.4	2355.22	24	0.9	786.082	3	100.9	2410100	F1:51462	QEHF_exosome_S1.raw	2	379	402
tr|B7PLR3|B7PLR3_IXOSC	K.TLASLETDLADGLR.L	Y	54.8	1473.77	14	0.4	737.891	2	132.02	1256700	F1:67301	QEHF_exosome_S1.raw	1	54	67
tr|B7PLR3|B7PLR3_IXOSC	R.SPYEVNVGPYK.E	Y	53.42	1251.61	11	1.3	626.815	2	70.44	736370	F1:35408	QEHF_exosome_S1.raw	1	557	567
tr|B7PLR3|B7PLR3_IXOSC	R.LIALIEVLSGK.K	Y	40.99	1154.73	11	1.2	578.372	2	149.7	1782500	F1:75744	QEHF_exosome_S1.raw	2	68	78
tr|B7PLR3|B7PLR3_IXOSC	R.VGDVADFR.V	Y	37.87	877.429	8	0.7	439.722	2	48.47	2424400	F1:23010	QEHF_exosome_S1.raw	2	490	497
tr|B7PLR3|B7PLR3_IXOSC	K.VDELSMMTYLAQFPNAK.L	Y	29.75	1956.93	17	1.5	979.475	2	150.74	513180	F1:76223	QEHF_exosome_S1.raw	1	245	261
tr|B7QFG5|B7QFG5_IXOSC	K.YLSAAATSSEDLPNAVSLVSTVDALR.T	Y	59.96	2649.35	26	1	884.125	3	157.25	5754800	F3:79702	QEHF_exosome_S3.raw	2	299	324
tr|B7QFG5|B7QFG5_IXOSC	K.PGSAAKPVFAPPPK.I	Y	47.5	1362.77	14	-2	455.262	3	44.07	767350	F3:20209	QEHF_exosome_S3.raw	1	179	192
tr|B7QFG5|B7QFG5_IXOSC	K.IPDLTSITDAFAEVKPISQDPSVLGEIVK.I	Y	43.48	3081.65	29	-0.5	1028.22	3	171.29	620950	F2:84404	QEHF_exosome_S2.raw	1	193	221
tr|B7QFG5|B7QFG5_IXOSC	F.SAIGSLNPLNPVPR.V	Y	43.04	1433.8	14	-1.1	717.906	2	100.08	1274000	F3:50961	QEHF_exosome_S3.raw	1	415	428
tr|B7QFG5|B7QFG5_IXOSC	K.LPEGDEVVK.T	Y	41.24	984.513	9	-0.2	493.264	2	42.24	4908800	F3:19278	QEHF_exosome_S3.raw	2	42	50
tr|B7QFG5|B7QFG5_IXOSC	K.TLLDLFSNR.G	Y	38.93	1077.58	9	-0.8	539.798	2	127.68	2581900	F3:65333	QEHF_exosome_S3.raw	2	450	458
tr|B7QFG5|B7QFG5_IXOSC	K.YYGVLDSLHK.Y	Y	32.58	1193.61	10	-0.5	398.876	3	80.44	299930	F3:40706	QEHF_exosome_S3.raw	1	289	298
tr|B7QFG5|B7QFG5_IXOSC	K.PVFAPPPK.I	Y	22.02	851.49	8	-1.2	426.752	2	45.63	1128900	F3:21088	QEHF_exosome_S3.raw	1	185	192
tr|B7QFG5|B7QFG5_IXOSC	K.ILQVIFDFK.R	Y	21.73	1121.65	9	1	561.832	2	135.24	540590	F3:69092	QEHF_exosome_S3.raw	1	222	230
tr|B7P1Z8|B7P1Z8_IXOSC	R.VPQLSASELDQLVER.E	Y	50.35	1682.88	15	0.3	842.449	2	121.87	1513200	F2:61330	QEHF_exosome_S2.raw	1	565	579
tr|B7P1Z8|B7P1Z8_IXOSC	K.NAVEEYVYEMR.D	Y	45.52	1401.62	11	0.2	701.819	2	101.19	851520	F2:50755	QEHF_exosome_S2.raw	1	598	608
tr|B7P1Z8|B7P1Z8_IXOSC	R.FREEAQALDALLATTSR.S	Y	44.26	1890.98	17	-2.9	631.332	3	121.91	680520	F2:61354	QEHF_exosome_S2.raw	1	741	757
tr|B7P1Z8|B7P1Z8_IXOSC	K.ALTEAGLRPTDVESVELVGGGTR.V	Y	44.15	2326.21	23	4.9	776.415	3	101.16	484860	F2:50738	QEHF_exosome_S2.raw	1	321	343
tr|B7P1Z8|B7P1Z8_IXOSC	R.VTPSYVAFGDK.T	Y	43.06	1182.59	11	0.8	592.304	2	71.3	4474600	F2:35258	QEHF_exosome_S2.raw	1	34	44
tr|B7P1Z8|B7P1Z8_IXOSC	R.AGGIETIANEYSQR.V	Y	42.03	1507.73	14	-1.4	754.87	2	83.85	788580	F2:41959	QEHF_exosome_S2.raw	1	20	33
tr|B7P1Z8|B7P1Z8_IXOSC	R.EPSTTLNQDEAVAR.G	Y	40.08	1529.73	14	-0.2	765.873	2	47.88	1957800	F2:21831	QEHF_exosome_S2.raw	1	358	371
tr|B7P1Z8|B7P1Z8_IXOSC	K.MLATTFDGVGGR.D	Y	35.96	1223.6	12	-0.1	612.806	2	80.11	1276300	F2:40028	QEHF_exosome_S2.raw	1	220	231
tr|B7P1Z8|B7P1Z8_IXOSC	K.AIELPVEAR.V	Y	32.56	996.56	9	-0.2	499.287	2	77.6	808800	F2:38693	QEHF_exosome_S2.raw	1	556	564
tr|B7P1Z8|B7P1Z8_IXOSC	R.YQPFVVPSER.E	Y	26.49	1220.62	10	0	611.317	2	82.34	517850	F2:41182	QEHF_exosome_S2.raw	1	615	624
tr|B7P1Z8|B7P1Z8_IXOSC	K.MLTFYR.S	Y	23.55	829.416	6	-0.5	415.715	2	79.51	692770	F2:39720	QEHF_exosome_S2.raw	1	427	432
tr|B7P1Z8|B7P1Z8_IXOSC	S.ASAVDR(+144.04)KP(-27.99)DGR.Q	Y	21.65	1286.66	11	0.7	644.337	2	36.13	487080	F4:15875	QEHF_exosome_S4.raw	1	491	501	Condensation product of 3-deoxyglucosone; Pyrrolidone from Proline	R6:Condensation product of 3-deoxyglucosone:22.07;P8:Pyrrolidone from Proline:1000.00
tr|B7P1Z8|B7P1Z8_IXOSC	R.YFVQEFK.E	Y	21.14	959.475	7	-0.5	480.745	2	77.43	420050	F2:38603	QEHF_exosome_S2.raw	1	240	246
tr|B7QGH2|B7QGH2_IXOSC	R.VDMAEQQFADFR.M	Y	56.16	1455.65	12	-0.1	728.83	2	93.66	12357000	F4:46785	QEHF_exosome_S4.raw	2	97	108
tr|B7QGH2|B7QGH2_IXOSC	K.DKPNLGLEFPNLPYYLDGDVK.I	Y	48.24	2406.21	21	1.2	803.078	3	148.07	7764100	F4:74047	QEHF_exosome_S4.raw	1	49	69
tr|B7QGH2|B7QGH2_IXOSC	K.FISWPLNGDMASFGSR.L	Y	44.75	1783.84	16	-0.4	892.924	2	140.52	1603800	F4:70453	QEHF_exosome_S4.raw	1	203	218
tr|B7QGH2|B7QGH2_IXOSC	K.FISWPLN(+.98)GDMASFGSR.L	Y	43.74	1784.82	16	1.6	893.418	2	141.4	2436300	F4:70879	QEHF_exosome_S4.raw	1	203	218	Deamidation (NQ)	N7:Deamidation (NQ):1000.00
tr|B7QGH2|B7QGH2_IXOSC	K.ITQSMAILR.Y	N	42.51	1031.58	9	0.1	516.797	2	70.72	7643000	F4:34793	QEHF_exosome_S4.raw	2	70	78
tr|B7QGH2|B7QGH2_IXOSC	M.APVLGYWDIR.G	N	42.36	1188.63	10	-2.2	595.321	2	113.52	12484000	F4:57118	QEHF_exosome_S4.raw	1	2	11
tr|B7QGH2|B7QGH2_IXOSC	R.IEALPHVAAYLK.S	Y	41.52	1323.76	12	0.2	662.885	2	93.75	17028000	F4:46831	QEHF_exosome_S4.raw	2	188	199
tr|B7QGH2|B7QGH2_IXOSC	R.LLLAHMDVK.V	Y	37.65	1038.59	9	0.1	520.302	2	72.94	6490700	F4:36007	QEHF_exosome_S4.raw	2	19	27
tr|B7QGH2|B7QGH2_IXOSC	R.GLAQPIR.L	Y	20.4	753.45	7	-1.7	377.731	2	35.18	346610	F4:15448	QEHF_exosome_S4.raw	1	12	18
tr|B7PST4|B7PST4_IXOSC	R.SGLKEDWVLQAYADHAK.Q	N	58	1929.96	17	0.2	483.497	4	99.92	4261400	F3:50875	QEHF_exosome_S3.raw	2	80	96
tr|B7PST4|B7PST4_IXOSC	K.QLQVGQSQSTFDVANAAAIHER.L	Y	55.92	2369.17	22	0	790.731	3	89.98	1867500	F3:45827	QEHF_exosome_S3.raw	1	97	118
tr|B7PST4|B7PST4_IXOSC	R.LVLLNAIFFK.G	N	39.1	1176.73	10	-0.2	589.371	2	159.59	4841900	F3:80829	QEHF_exosome_S3.raw	1	179	188
tr|B7PST4|B7PST4_IXOSC	K.LFDGALDPLTR.L	Y	39.05	1216.65	11	-2.3	609.328	2	113.35	3894800	F3:57983	QEHF_exosome_S3.raw	1	168	178
tr|B7PST4|B7PST4_IXOSC	R.FAVDLLR.G	Y	37.95	832.481	7	0.1	417.248	2	99.81	7275700	F3:50814	QEHF_exosome_S3.raw	1	29	35
tr|B7PST4|B7PST4_IXOSC	R.LALLSAYENTLDSTFHAQLLK.V	Y	34.6	2347.24	21	-0.4	783.421	3	162.93	2777400	F3:82423	QEHF_exosome_S3.raw	1	119	139
tr|B7PST4|B7PST4_IXOSC	K.IDKLFDGALDPLTR.L	Y	29.92	1572.85	14	-0.5	525.291	3	117.77	585490	F3:60235	QEHF_exosome_S3.raw	1	165	178
tr|B7PST4|B7PST4_IXOSC	K.NIFFSPY.S	N	24.14	886.423	7	-0.5	887.429	1	127.17	1076600	F3:65055	QEHF_exosome_S3.raw	1	44	50
tr|Q4PM63|Q4PM63_IXOSC	K.AMSIMNSFVNDIFER.I	Y	65.16	1772.82	15	1	887.419	2	167.43	12893000	F4:83006	QEHF_exosome_S4.raw	4	57	71
tr|Q4PM63|Q4PM63_IXOSC	A.M(+43.01)S(+14.02)IMNSFVNDIFER.I	Y	44.74	1758.81	14	-0.7	880.41	2	153.67	19802000	F1:77568	QEHF_exosome_S1.raw	8	58	71	Carbamylation; Methylation(others)	M1:Carbamylation:1000.00;S2:Methylation(others):67.69
tr|Q4PM63|Q4PM63_IXOSC	K.ESFSIYIYK.V	Y	40.54	1148.58	9	-2.6	575.293	2	99.97	1305700	F4:50115	QEHF_exosome_S4.raw	2	34	42
tr|Q4PM63|Q4PM63_IXOSC	N.SFVNDIFER.I	N	36.73	1125.55	9	-0.7	563.78	2	111.04	1097100	F1:56930	QEHF_exosome_S1.raw	1	63	71
tr|Q4PM63|Q4PM63_IXOSC	K.Q(-17.03)VHPDTGVS(+14.02)SK.A	Y	33.7	1150.56	11	-0.4	576.288	2	35.68	51043000	F1:16108	QEHF_exosome_S1.raw	4	46	56	Pyro-glu from Q	Q1:Pyro-glu from Q:1000.00;S9:Methylation(others):17.01
tr|Q4PM63|Q4PM63_IXOSC	R.LLLPGELAK.H	N	33.52	952.596	9	-0.3	953.603	1	91.05	380710000	F4:45470	QEHF_exosome_S4.raw	9	99	107
tr|Q4PM63|Q4PM63_IXOSC	S.I(+43.01)MNS(+14.02)FVNDIFER.I	Y	25.86	1540.73	12	-1.8	771.373	2	154.43	1296500	F1:77935	QEHF_exosome_S1.raw	2	60	71	Carbamylation; Methylation(others)	I1:Carbamylation:1000.00;S4:Methylation(others):61.69
tr|Q4PM63|Q4PM63_IXOSC	R.E(+14.02)VQTAVR.L	Y	23.06	815.45	7	-1.2	408.732	2	21.89	453240	F1:9875	QEHF_exosome_S1.raw	2	92	98	Methylation(others)	E1:Methylation(others):28.36
tr|Q4PM63|Q4PM63_IXOSC	A.M(+27.99)S(+14.02)IMNSFVNDIFER.I	Y	22.99	1743.8	14	-0.9	872.904	2	151.69	3537500	F2:75447	QEHF_exosome_S2.raw	3	58	71	Formylation	M1:Formylation:1000.00;S2:Methylation(others):11.12
tr|Q4PM63|Q4PM63_IXOSC	L.L(+43.01)PGELAK(+28.03)HA.V	N	20	1005.56	9	0.9	503.788	2	38.8	1868000	F1:17727	QEHF_exosome_S1.raw	1	101	109	Carbamylation; Dimethylation(KR)	L1:Carbamylation:1000.00;K7:Dimethylation(KR):1000.00
tr|B7P7C0|B7P7C0_IXOSC	K.MLASLQGEDAESFVK.Q	Y	46.27	1623.78	15	3	812.9	2	99.13	2038100	F2:49725	QEHF_exosome_S2.raw	1	693	707
tr|B7P7C0|B7P7C0_IXOSC	R.SLDGNTVPTQR.S	Y	44.63	1186.59	11	-0.6	594.304	2	37.14	2869900	F2:16258	QEHF_exosome_S2.raw	2	733	743
tr|B7P7C0|B7P7C0_IXOSC	R.NLNNEPVTLER.D	Y	44.32	1297.66	11	0.5	649.839	2	61.12	3656700	F2:29810	QEHF_exosome_S2.raw	1	454	464
tr|B7P7C0|B7P7C0_IXOSC	R.SFFNNMLLQTAEGDDKIR.M	Y	41.4	2098.02	18	1	700.346	3	131.73	3797400	F2:66107	QEHF_exosome_S2.raw	1	578	595
tr|B7P7C0|B7P7C0_IXOSC	R.INEFYNPAK.L	Y	41.38	1094.54	9	0.6	548.278	2	62.89	2981700	F2:30784	QEHF_exosome_S2.raw	1	324	332
tr|B7P7C0|B7P7C0_IXOSC	K.LLADGSAVVAR.D	Y	38.71	1070.61	11	-0.8	536.311	2	56.61	4630800	F2:27136	QEHF_exosome_S2.raw	1	469	479
tr|B7P7C0|B7P7C0_IXOSC	K.TDPQFSILR.T	Y	38.05	1075.57	9	0.9	538.791	2	89.66	3143000	F2:44984	QEHF_exosome_S2.raw	1	373	381
tr|B7P7C0|B7P7C0_IXOSC	R.LAQMLNFHMVPS(+14.02)K.L	Y	32.34	1528.79	13	-0.3	510.604	3	102.43	1027800	F2:51469	QEHF_exosome_S2.raw	1	561	573	Methylation(others)	S12:Methylation(others):49.79
tr|B7P7C0|B7P7C0_IXOSC	R.TSDFRDEMVLETLDGR.S	Y	31.61	1882.87	16	-0.6	628.631	3	112.35	0	F2:56620	QEHF_exosome_S2.raw	0	304	319
tr|B7P7C0|B7P7C0_IXOSC	R.LAQMLNFHMVPSK.L	Y	28.28	1514.77	13	0.9	505.932	3	101.67	505350	F2:51011	QEHF_exosome_S2.raw	1	561	573
tr|B7Q1Y2|B7Q1Y2_IXOSC	K.GILFVGSGVSGGEEGAR.Y	Y	55.88	1590.8	17	-1.9	796.406	2	96.08	3316900	F3:48960	QEHF_exosome_S3.raw	1	148	164
tr|B7Q1Y2|B7Q1Y2_IXOSC	K.YEGQASDFVEHVR.K	Y	54.92	1535.7	13	-0.5	512.907	3	67.75	1091000	F3:33775	QEHF_exosome_S3.raw	1	336	348
tr|B7Q1Y2|B7Q1Y2_IXOSC	K.LPANLIQAQR.D	Y	45.4	1122.65	10	2.6	562.334	2	66.89	1645800	F3:33327	QEHF_exosome_S3.raw	1	462	471
tr|B7Q1Y2|B7Q1Y2_IXOSC	K.AGQAVDDFINK.L	Y	40.75	1176.58	11	-0.5	589.296	2	66.47	4926100	F3:33090	QEHF_exosome_S3.raw	1	105	115
tr|B7Q1Y2|B7Q1Y2_IXOSC	R.YGPSLMPGGNK.E	Y	36.7	1119.54	11	-0.2	560.776	2	63.98	830520	F3:31815	QEHF_exosome_S3.raw	1	165	175
tr|B7Q1Y2|B7Q1Y2_IXOSC	K.LTPLLTK.G	Y	31.7	784.506	7	0	393.26	2	51.04	1059600	F3:24328	QEHF_exosome_S3.raw	1	116	122
tr|B7Q1Y2|B7Q1Y2_IXOSC	K.DIFQGIAAK.A	Y	21.14	961.523	9	0.5	481.769	2	84.91	1612100	F3:43067	QEHF_exosome_S3.raw	1	183	191
tr|Q95WZ7|Q95WZ7_IXOSC	R.ATDSLLVTETR.K	Y	51.17	1204.63	11	1.4	603.323	2	64.89	6057400	F4:31742	QEHF_exosome_S4.raw	1	161	171
tr|Q95WZ7|Q95WZ7_IXOSC	K.DINAFGELPDGPFPYPIIADEKR.D	Y	49.63	2573.28	23	-0.2	858.767	3	147.67	3818700	F4:73864	QEHF_exosome_S4.raw	1	84	106
tr|Q95WZ7|Q95WZ7_IXOSC	K.DINAFGELPDGPFPYPIIADEK.R	Y	43.35	2417.18	22	-0.2	806.734	3	158.05	2555300	F4:78658	QEHF_exosome_S4.raw	1	84	105
tr|Q95WZ7|Q95WZ7_IXOSC	K.LGMLDPVEK.D	Y	43.29	1000.53	9	-1.6	501.27	2	75.87	2008300	F4:37540	QEHF_exosome_S4.raw	1	112	120
tr|Q95WZ7|Q95WZ7_IXOSC	R.AVFIIGPDKK.M	Y	39.7	1086.64	10	-0.7	544.329	2	66.35	4767900	F4:32450	QEHF_exosome_S4.raw	2	131	140
tr|Q95WZ7|Q95WZ7_IXOSC	R.NFDEVLR.A	Y	37.27	891.445	7	-0.4	446.73	2	67.87	3200000	F4:33210	QEHF_exosome_S4.raw	2	154	160
tr|Q95WZ7|Q95WZ7_IXOSC	K.Q(-17.03)YEVPSGK.N	Y	36.16	889.418	8	0	890.425	1	46.88	279840	F4:21380	QEHF_exosome_S4.raw	1	206	213	Pyro-glu from Q	Q1:Pyro-glu from Q:1000.00
tr|B7P4Q8|B7P4Q8_IXOSC	K.VTLSEANSLLQK.S	Y	53.57	1301.72	12	1.2	651.868	2	89.11	5150300	F3:45380	QEHF_exosome_S3.raw	2	113	124
tr|B7P4Q8|B7P4Q8_IXOSC	R.VAQGVSGTIVDK.G	Y	46.06	1172.64	12	0.1	587.327	2	43.69	11081000	F2:19514	QEHF_exosome_S2.raw	4	363	374
tr|B7P4Q8|B7P4Q8_IXOSC	R.LLSEVMTSLK.D	Y	42.31	1119.62	10	-0.6	560.817	2	99.84	3453200	F3:50831	QEHF_exosome_S3.raw	1	95	104
tr|B7P4Q8|B7P4Q8_IXOSC	R.DIDFIPIEDHNR.L	Y	40.93	1482.71	12	-0.8	742.362	2	99.31	1767500	F3:50564	QEHF_exosome_S3.raw	1	83	94
tr|B7P4Q8|B7P4Q8_IXOSC	K.NLIEAGVDGLR.V	Y	39.43	1155.62	11	-0.8	578.819	2	93.88	7585500	F4:46896	QEHF_exosome_S4.raw	3	233	243
tr|B7P4Q8|B7P4Q8_IXOSC	K.LVGMVTSR.D	Y	37.26	861.474	8	0.5	431.745	2	44.21	3917100	F3:20292	QEHF_exosome_S3.raw	1	75	82
tr|B7P4Q8|B7P4Q8_IXOSC	K.LPLVNEGGELVSLIAR.T	Y	34.85	1678.96	16	-0.1	840.488	2	154.21	1749100	F3:78274	QEHF_exosome_S3.raw	1	130	145
tr|B7P4Q8|B7P4Q8_IXOSC	K.LVGM(+15.99)VTSR.D	Y	24.8	877.469	8	-0.3	439.742	2	44.42	940200	F3:20417	QEHF_exosome_S3.raw	1	75	82	Oxidation (M)	M4:Oxidation (M):1000.00
tr|B7QGE3|B7QGE3_IXOSC	R.YVSDTNQPEYR.R	N	47.26	1370.61	11	-1.4	686.312	2	35.32	51428000	F3:15631	QEHF_exosome_S3.raw	3	322	332
tr|B7QGE3|B7QGE3_IXOSC	R.ADDSYLPR.E	N	43.27	935.435	8	-0.1	468.725	2	46.18	83447000	F2:20864	QEHF_exosome_S2.raw	6	473	480
tr|B7QGE3|B7QGE3_IXOSC	E.FLEPDDPR.E	N	41.5	987.466	8	0.6	494.741	2	50.23	46415000	F1:24128	QEHF_exosome_S1.raw	2	844	851
tr|B7QGE3|B7QGE3_IXOSC	K.YLYYTSR.L	N	38.55	964.465	7	0	483.24	2	48.47	23156000	F2:22146	QEHF_exosome_S2.raw	5	1028	1034
tr|B7QGE3|B7QGE3_IXOSC	R.LNNLAVFHEGK.E	Y	37.05	1240.66	11	-0.2	621.335	2	66.18	18275000	F1:33082	QEHF_exosome_S1.raw	4	939	949
tr|B7QGE3|B7QGE3_IXOSC	R.TLDLEEVHDANTDTQLPEDIEK.V	N	36.27	2524.18	22	-0.4	1263.1	2	101.17	61015000	F2:50746	QEHF_exosome_S2.raw	2	50	71
tr|B7QGE3|B7QGE3_IXOSC	R.TYFTDLLGYGLNVK.G	Y	34.16	1602.83	14	0.7	802.423	2	154.4	702170	F2:76684	QEHF_exosome_S2.raw	1	769	782
tr|B7QGE3|B7QGE3_IXOSC	R.GAVHYLER.Y	N	33.69	943.487	8	0.1	315.503	3	35.72	1986900	F2:15600	QEHF_exosome_S2.raw	1	314	321
tr|B7QGE3|B7QGE3_IXOSC	K.DEVTSFDR.T	Y	29.64	967.425	8	0.4	484.72	2	44.04	146140	F2:19686	QEHF_exosome_S2.raw	1	761	768
tr|B7QGE3|B7QGE3_IXOSC	K.FPEPDWD(+14.02)R.L	Y	28.29	1074.48	8	0.1	538.246	2	82.52	19567000	F1:41960	QEHF_exosome_S1.raw	1	931	938	Methylation(others)	D7:Methylation(others):32.28
tr|B7QGE3|B7QGE3_IXOSC	K.LHVVSQVPPVEK.Y	N	24.03	1330.76	12	-3.4	666.385	2	55.14	1581400	F2:26249	QEHF_exosome_S2.raw	2	1083	1094
tr|B7QGE3|B7QGE3_IXOSC	K.YLY(+15.99)YTSR.L	N	23.09	980.46	7	0	491.237	2	48.53	2632200	F2:22176	QEHF_exosome_S2.raw	1	1028	1034		Y3:Oxidation or Hydroxylation:17.01
tr|B7QGE3|B7QGE3_IXOSC	K.FPEPD(+14.02)WD(+14.02)R.L	Y	20.55	1088.49	8	1.2	545.254	2	82.21	9706200	F1:41790	QEHF_exosome_S1.raw	2	931	938	Methylation(others)	D5:Methylation(others):28.86;D7:Methylation(others):41.04
tr|B7Q698|B7Q698_IXOSC	R.AGEELLDGLHMVAALLR.G	Y	57.91	1806.97	17	1.9	904.492	2	172.03	782000	F2:84758	QEHF_exosome_S2.raw	3	396	412
tr|B7Q698|B7Q698_IXOSC	R.LLAVEALGKPAEMSR.L	Y	55.39	1583.87	15	1.1	528.965	3	91.24	17039000	F3:46529	QEHF_exosome_S3.raw	3	318	332
tr|B7Q698|B7Q698_IXOSC	K.YANDPFWVR.T	Y	41.33	1166.55	9	-0.3	584.283	2	99.96	3000300	F2:50144	QEHF_exosome_S2.raw	1	13	21
tr|B7Q698|B7Q698_IXOSC	R.LYGSADEPLADLVLNGDFAR.R	Y	40.41	2135.05	20	-3	1068.53	2	154.88	460830	F2:76909	QEHF_exosome_S2.raw	1	333	352
tr|B7Q698|B7Q698_IXOSC	R.LYGSADEPLADLVLNGD(+14.02)FAR.R	Y	37.35	2149.07	20	-4.6	1075.54	2	155.01	496210	F2:76969	QEHF_exosome_S2.raw	1	333	352	Methylation(others)	D17:Methylation(others):71.27
tr|B7Q698|B7Q698_IXOSC	R.LLAVEALGK.P	Y	35.93	912.564	9	0.3	457.29	2	82.18	1041800	F2:41108	QEHF_exosome_S2.raw	1	318	326
tr|B7Q698|B7Q698_IXOSC	R.DSNKDNTGDFEGLTSK.L	Y	24.2	1726.76	16	1.1	576.596	3	57.38	528080	F3:28072	QEHF_exosome_S3.raw	1	75	90
tr|B7Q698|B7Q698_IXOSC	R.RGVTKPDLNLR.S	Y	23.39	1267.74	11	-1.2	423.585	3	44.42	1703500	F3:20419	QEHF_exosome_S3.raw	2	218	228
tr|B7Q698|B7Q698_IXOSC	R.ERFNEILR.L	Y	22.91	1075.58	8	0.4	359.533	3	62.76	240610	F3:31186	QEHF_exosome_S3.raw	1	234	241
tr|B7Q698|B7Q698_IXOSC	K.VVQHSVALR.E	Y	20.94	1007.59	9	-0.1	336.87	3	27.03	85176	F3:11953	QEHF_exosome_S3.raw	1	499	507
tr|A0A1S4LZ73|A0A1S4LZ73_IXOSC	R.AGEELLDGLHMVAALLR.G	Y	57.91	1806.97	17	1.9	904.492	2	172.03	782000	F2:84758	QEHF_exosome_S2.raw	3	396	412
tr|A0A1S4LZ73|A0A1S4LZ73_IXOSC	R.LLAVEALGKPAEMSR.L	Y	55.39	1583.87	15	1.1	528.965	3	91.24	17039000	F3:46529	QEHF_exosome_S3.raw	3	318	332
tr|A0A1S4LZ73|A0A1S4LZ73_IXOSC	K.YANDPFWVR.T	Y	41.33	1166.55	9	-0.3	584.283	2	99.96	3000300	F2:50144	QEHF_exosome_S2.raw	1	13	21
tr|A0A1S4LZ73|A0A1S4LZ73_IXOSC	R.LYGSADEPLADLVLNGDFAR.R	Y	40.41	2135.05	20	-3	1068.53	2	154.88	460830	F2:76909	QEHF_exosome_S2.raw	1	333	352
tr|A0A1S4LZ73|A0A1S4LZ73_IXOSC	R.LYGSADEPLADLVLNGD(+14.02)FAR.R	Y	37.35	2149.07	20	-4.6	1075.54	2	155.01	496210	F2:76969	QEHF_exosome_S2.raw	1	333	352	Methylation(others)	D17:Methylation(others):71.27
tr|A0A1S4LZ73|A0A1S4LZ73_IXOSC	R.LLAVEALGK.P	Y	35.93	912.564	9	0.3	457.29	2	82.18	1041800	F2:41108	QEHF_exosome_S2.raw	1	318	326
tr|A0A1S4LZ73|A0A1S4LZ73_IXOSC	R.DSNKDNTGDFEGLTSK.L	Y	24.2	1726.76	16	1.1	576.596	3	57.38	528080	F3:28072	QEHF_exosome_S3.raw	1	75	90
tr|A0A1S4LZ73|A0A1S4LZ73_IXOSC	R.RGVTKPDLNLR.S	Y	23.39	1267.74	11	-1.2	423.585	3	44.42	1703500	F3:20419	QEHF_exosome_S3.raw	2	218	228
tr|A0A1S4LZ73|A0A1S4LZ73_IXOSC	R.ERFNEILR.L	Y	22.91	1075.58	8	0.4	359.533	3	62.76	240610	F3:31186	QEHF_exosome_S3.raw	1	234	241
tr|A0A1S4LZ73|A0A1S4LZ73_IXOSC	K.VVQHSVALR.E	Y	20.94	1007.59	9	-0.1	336.87	3	27.03	85176	F3:11953	QEHF_exosome_S3.raw	1	499	507
tr|B7PEV0|B7PEV0_IXOSC	K.LVQDVANNTNEEAGDGTTTATVLAR.A	Y	62.95	2559.24	25	0.3	854.088	3	79.14	1636700	F3:40001	QEHF_exosome_S3.raw	2	95	119
tr|B7PEV0|B7PEV0_IXOSC	K.VVEGSDDFGYDALR.N	Y	57.67	1541.7	14	1.3	771.858	2	89.39	673140	F3:45525	QEHF_exosome_S3.raw	1	492	505
tr|B7PEV0|B7PEV0_IXOSC	R.AAVEEGIVPGGGTALLR.C	Y	49.79	1608.88	17	2	805.451	2	101.41	1091100	F3:51655	QEHF_exosome_S3.raw	1	428	444
tr|B7PEV0|B7PEV0_IXOSC	K.VEFQDALLLFSEK.K	Y	28.62	1537.8	13	0.2	769.909	2	153.35	417320	F3:77871	QEHF_exosome_S3.raw	1	235	247
tr|B7PSI5|B7PSI5_IXOSC	G.VTIAQGGVLPNIQAVLLPK.K	Y	61.19	1930.16	19	0	644.394	3	150.52	321870000	F1:76126	QEHF_exosome_S1.raw	8	100	118
tr|B7PSI5|B7PSI5_IXOSC	R.AGLQFPVGR.I	Y	43.6	943.524	9	-0.3	472.769	2	79.92	298470000	F1:40536	QEHF_exosome_S1.raw	7	21	29
tr|B7PSI5|B7PSI5_IXOSC	K.LLSGVTIAQGGVLPNIQAVLLPK.K	Y	42.86	2300.38	23	-0.1	767.802	3	166.44	16840000	F4:82542	QEHF_exosome_S4.raw	1	96	118
tr|B7PSI5|B7PSI5_IXOSC	G.VTIAQGGVLPNIQAV.L	Y	40.78	1478.85	15	1.2	740.431	2	122.57	14996000	F4:61710	QEHF_exosome_S4.raw	1	100	114
tr|B7PSI5|B7PSI5_IXOSC	R.H(+27.99)LQLAIR.N	Y	36.01	877.513	7	1.4	439.765	2	77.29	3502700	F4:38273	QEHF_exosome_S4.raw	2	82	88	Formylation	H1:Formylation:1000.00
tr|B7PSI5|B7PSI5_IXOSC	R.AGLQ(+.98)FPVGR.I	Y	31.84	944.508	9	-2.2	473.26	2	82.17	1086600	F4:40801	QEHF_exosome_S4.raw	1	21	29	Deamidation (NQ)	Q4:Deamidation (NQ):1000.00
tr|B7PSI5|B7PSI5_IXOSC	R.HLQLAIR.N	Y	30.71	849.518	7	-0.5	425.766	2	48.3	111380000	F1:22910	QEHF_exosome_S1.raw	4	82	88
tr|B7PSI5|B7PSI5_IXOSC	A.EVLELAG.N	Y	20.64	729.391	7	-0.4	365.703	2	44.32	2599500	F1:20624	QEHF_exosome_S1.raw	1	61	67
tr|B7PSI5|B7PSI5_IXOSC	G.VTIAQGGVLPN.I	Y	20.18	1067.6	11	0	534.806	2	79.5	4087200	F4:39407	QEHF_exosome_S4.raw	1	100	110
tr|B7Q9Z8|B7Q9Z8_IXOSC	K.DLDAAAQTQAGVPPRPQINWGK.C	Y	63.99	2332.19	22	-0.6	778.404	3	92.24	64567000	F4:46077	QEHF_exosome_S4.raw	4	26	47
tr|B7Q9Z8|B7Q9Z8_IXOSC	K.TEGWFNSN(+.98)GQYR.F	Y	56.49	1458.62	12	-0.1	730.315	2	80.61	23483000	F4:39998	QEHF_exosome_S4.raw	1	99	110		N8:Deamidation (NQ):8.22
tr|B7Q9Z8|B7Q9Z8_IXOSC	K.DLDAAAQ(+.98)TQAGVPPRPQINWGK.C	Y	45.01	2333.18	22	6.4	778.738	3	93.33	0	F4:46621	QEHF_exosome_S4.raw	0	26	47		Q7:Deamidation (NQ):0.00
tr|B7Q9Z8|B7Q9Z8_IXOSC	K.DLDAAAQTQ(+.98)AGVPPRPQINWGK.C	Y	41.44	2333.18	22	9.1	778.74	3	90.91	1172200	F4:45399	QEHF_exosome_S4.raw	1	26	47		Q9:Deamidation (NQ):0.00
tr|B7Q9Z8|B7Q9Z8_IXOSC	K.DVEPQVLSK.H	Y	41.37	1013.54	9	-1	507.776	2	45.87	82132000	F4:20817	QEHF_exosome_S4.raw	3	126	134
tr|B7Q9Z8|B7Q9Z8_IXOSC	K.TEGWFN(+.98)SNGQYR.F	Y	40.9	1458.62	12	0.4	730.316	2	80.25	23483000	F4:39799	QEHF_exosome_S4.raw	1	99	110	Deamidation (NQ)	N6:Deamidation (NQ):32.28
tr|B7Q9Z8|B7Q9Z8_IXOSC	K.TEGWFNSNGQYR.F	Y	40.6	1457.63	12	-0.5	729.823	2	77.2	5048600	F4:38224	QEHF_exosome_S4.raw	1	99	110
tr|B7Q9Z8|B7Q9Z8_IXOSC	K.CPQLQPSENER.Q	Y	30.61	1299.59	11	0.5	650.802	2	36.71	862600	F4:16144	QEHF_exosome_S4.raw	1	48	58
tr|B7Q9Z8|B7Q9Z8_IXOSC	K.ALVIDQCLDK.V	Y	27.84	1116.58	10	-0.6	559.299	2	88.62	2027900	F4:44219	QEHF_exosome_S4.raw	1	62	71
tr|B7Q9Z8|B7Q9Z8_IXOSC	K.TEGWFN(+.98)SN(+.98)GQYR.F	Y	27.36	1459.6	12	2.1	730.809	2	82.24	1604600	F4:40841	QEHF_exosome_S4.raw	1	99	110	Deamidation (NQ)	N6:Deamidation (NQ):28.70;N8:Deamidation (NQ):9.40
tr|B7PH05|B7PH05_IXOSC	K.GIYGLDADSVYGSK.D	Y	51.27	1443.69	14	0.6	722.852	2	91.43	5321800	F2:45938	QEHF_exosome_S2.raw	1	457	470
tr|B7PH05|B7PH05_IXOSC	R.LEPVAAPAHETHKDIFEAIR.F	Y	50.56	2243.17	20	-0.6	561.799	4	82.18	2345000	F2:41107	QEHF_exosome_S2.raw	2	373	392
tr|B7PH05|B7PH05_IXOSC	R.FSLIGFGHGSGR.N	Y	39.9	1233.63	12	0.3	412.216	3	93.84	6702900	F2:47110	QEHF_exosome_S2.raw	3	333	344
tr|B7PH05|B7PH05_IXOSC	R.GSVFFESHNLPLATEK.M	Y	39.6	1774.89	16	1.9	888.453	2	101.52	8708100	F2:50931	QEHF_exosome_S2.raw	2	355	370
tr|B7PH05|B7PH05_IXOSC	K.YHSDNPLPDGR.I	Y	35.97	1269.57	11	-1.2	424.198	3	36.64	883240	F3:16279	QEHF_exosome_S3.raw	2	50	60
tr|B7PH05|B7PH05_IXOSC	R.VPLALYTSED	Y	30.74	1106.55	10	-0.9	1107.56	1	92.22	1843700	F2:46332	QEHF_exosome_S2.raw	1	567	576
tr|B7PH05|B7PH05_IXOSC	R.LLMGQPDLRPQVAVAK.D	Y	27.61	1734.98	16	0.1	579.335	3	89.84	9507500	F2:45072	QEHF_exosome_S2.raw	1	476	491
tr|B7PH05|B7PH05_IXOSC	H.LVSDKPIEVR.K	Y	25.53	1154.67	10	-0.9	385.896	3	43.5	485350	F2:19416	QEHF_exosome_S2.raw	1	440	449
tr|B7PH05|B7PH05_IXOSC	R.FASVMPFRPGVSK.T	Y	22.76	1421.75	13	-1	711.881	2	85.88	7379500	F2:42963	QEHF_exosome_S2.raw	2	393	405
tr|B7QKT0|B7QKT0_IXOSC	R.Q(-17.03)KDFLINELTIQVNDLR.G	Y	48.19	2041.08	17	2.7	1021.55	2	161.57	477440	F4:80309	QEHF_exosome_S4.raw	1	111	127	Pyro-glu from Q	Q1:Pyro-glu from Q:1000.00
tr|B7QKT0|B7QKT0_IXOSC	K.LDEEKGPVDKPEWALGAK.K	Y	45.86	1981.02	18	1.7	661.347	3	73.3	1913600	F4:36207	QEHF_exosome_S4.raw	1	170	187
tr|B7QKT0|B7QKT0_IXOSC	R.IGAPKPVDNC(+57.02)NEATLQGILK.Q	Y	42.99	2137.12	20	2.9	713.383	3	94.14	870100	F4:47024	QEHF_exosome_S4.raw	1	70	89	Carbamidomethylation	C10:Carbamidomethylation:1000.00
tr|B7QKT0|B7QKT0_IXOSC	R.IAALEDAKYDLEYEVR.Q	Y	42.68	1896.95	16	1.7	633.324	3	106.22	1223900	F4:53387	QEHF_exosome_S4.raw	1	95	110
tr|B7QKT0|B7QKT0_IXOSC	R.IGAPKPVDNC(+57.02)NE(+14.02)ATLQGILK.Q	Y	40.29	2151.14	20	0.8	718.053	3	94.63	1222500	F4:47272	QEHF_exosome_S4.raw	1	70	89	Carbamidomethylation	C10:Carbamidomethylation:1000.00;E12:Methylation(others):6.65
tr|B7QKT0|B7QKT0_IXOSC	K.GPVDKPEWALGAK.K	Y	39.02	1366.72	13	-0.2	456.582	3	69.96	1142700	F4:34415	QEHF_exosome_S4.raw	1	175	187
tr|B7QKT0|B7QKT0_IXOSC	K.YDLEYEVR.Q	Y	37.44	1085.5	8	-0.2	543.759	2	72.83	1820500	F4:35947	QEHF_exosome_S4.raw	1	103	110
tr|B7QKS8|B7QKS8_IXOSC	K.VVALESDKYDLEER.Q	Y	58.47	1664.83	14	0	833.42	2	72.77	14029000	F3:36554	QEHF_exosome_S3.raw	4	55	68
tr|B7QKS8|B7QKS8_IXOSC	R.VKPLEIEGLTVEQLR.D	Y	52.22	1722.99	15	-2.1	862.499	2	110.02	15190000	F4:55348	QEHF_exosome_S4.raw	3	31	45
tr|B7QKS8|B7QKS8_IXOSC	Q.FANIMYAR.G	Y	42.2	984.485	8	-1.6	493.249	2	74.63	3738100	F4:36885	QEHF_exosome_S4.raw	2	2	9
tr|B7QKS8|B7QKS8_IXOSC	K.GLDPEALQGK.H	Y	40.56	1026.53	10	-0.6	514.274	2	57.73	6633000	F4:27844	QEHF_exosome_S4.raw	2	95	104
tr|B7QKS8|B7QKS8_IXOSC	K.AILSFR.V	Y	23.15	705.417	6	0.4	706.425	1	74.94	6249100	F3:37777	QEHF_exosome_S3.raw	3	25	30
tr|B7QKS8|B7QKS8_IXOSC	R.Q(-17.03)DYDLK.E	Y	20	763.339	6	1.1	764.347	1	44.53	248420	F4:20088	QEHF_exosome_S4.raw	1	72	77	Pyro-glu from Q	Q1:Pyro-glu from Q:1000.00
tr|B7PUM7|B7PUM7_IXOSC	R.VSLDGNPLPNPR.T	Y	53.47	1277.67	12	0.6	639.844	2	76.88	2462200	F2:38311	QEHF_exosome_S2.raw	2	279	290
tr|B7PUM7|B7PUM7_IXOSC	R.IPLAAQFFNPNEIYHPGNLDR.F	Y	39.27	2425.22	21	1.3	809.414	3	138.56	1485200	F2:69368	QEHF_exosome_S2.raw	1	587	607
tr|B7PUM7|B7PUM7_IXOSC	K.YPDDIDLFPAGVNEK.S	Y	38.52	1691.8	15	1.2	846.91	2	114.85	861090	F2:57900	QEHF_exosome_S2.raw	1	696	710
tr|B7PUM7|B7PUM7_IXOSC	R.ITDFAQLADIMTPESAK.A	Y	37.9	1849.91	17	0.6	925.964	2	140.49	959980	F2:70277	QEHF_exosome_S2.raw	2	672	688
tr|B7PUM7|B7PUM7_IXOSC	R.LNPGWKDEILYQEAR.R	Y	37.52	1830.93	15	1	611.317	3	94.04	1066600	F2:47210	QEHF_exosome_S2.raw	1	491	505
tr|B7PUM7|B7PUM7_IXOSC	R.GLITQPAQTYDR.F	Y	33.67	1361.69	12	2	681.856	2	63.5	2428600	F2:31107	QEHF_exosome_S2.raw	2	611	622
tr|B7PUM7|B7PUM7_IXOSC	K.DDLDIAGR.A	Y	28.37	873.419	8	-1.2	437.716	2	46.56	408830	F2:21077	QEHF_exosome_S2.raw	1	134	141
tr|B7PUM7|B7PUM7_IXOSC	D.LDIAGR.A	N	24.3	643.365	6	-0.7	322.69	2	35.08	1416900	F3:15510	QEHF_exosome_S3.raw	1	136	141
tr|B7PUM7|B7PUM7_IXOSC	R.DGLIGLEATR.E	Y	22.23	1043.56	10	0.2	522.788	2	81.62	469570	F2:40821	QEHF_exosome_S2.raw	1	189	198
tr|B7Q8W6|B7Q8W6_IXOSC	K.LTHPAPDFSGTAVVGGQFK.D	Y	61.49	1927.98	19	1	643.668	3	88.48	2635100	F4:44148	QEHF_exosome_S4.raw	1	32	50
tr|B7Q8W6|B7Q8W6_IXOSC	R.DYGVLKEDEGIPFR.G	Y	43.61	1636.81	14	0.1	546.611	3	98.75	2138300	F4:49376	QEHF_exosome_S4.raw	1	138	151
tr|B7Q8W6|B7Q8W6_IXOSC	R.GLFIIDDK.G	Y	41.82	919.501	8	0	460.758	2	99.47	11027000	F3:50640	QEHF_exosome_S3.raw	4	152	159
tr|B7Q8W6|B7Q8W6_IXOSC	R.LVQAFQYTDK.H	Y	41.33	1211.62	10	-0.9	606.816	2	68.26	2845100	F4:33440	QEHF_exosome_S4.raw	1	182	191
tr|B7Q8W6|B7Q8W6_IXOSC	K.ISR(+58.01)DYGVLK.E	Y	25.14	1107.6	9	2.1	554.807	2	73.21	80152	F4:36163	QEHF_exosome_S4.raw	1	135	143	carboxymethyl CML	R3:carboxymethyl CML:41.24
tr|B7Q8W6|B7Q8W6_IXOSC	S.GT(+14.02)AVVGGQ(+.98)FK.D	Y	22.64	977.518	10	0.5	489.767	2	48.63	1403600	F1:23112	QEHF_exosome_S1.raw	2	41	50	Methylation(others); Deamidation (NQ)	T2:Methylation(others):1000.00;Q8:Deamidation (NQ):1000.00
tr|B7Q304|B7Q304_IXOSC	R.SSAASLNEALEMR.R	Y	57.72	1377.66	13	-0.5	689.835	2	86.6	2197900	F3:43978	QEHF_exosome_S3.raw	1	329	341
tr|B7Q304|B7Q304_IXOSC	R.NHDLVQVFR.Q	Y	55.01	1126.59	9	0.1	564.302	2	70.85	1007500	F3:35536	QEHF_exosome_S3.raw	1	208	216
tr|B7Q304|B7Q304_IXOSC	K.NVELQYPLMR.S	Y	42.45	1261.65	10	0.5	631.832	2	99.5	3306500	F3:50659	QEHF_exosome_S3.raw	1	13	22
tr|B7Q304|B7Q304_IXOSC	M.P(+27.99)(-30.01)T(+14.02)DTMDDIELK.N	Y	31.74	1288.59	11	-0.2	645.3	2	77.68	614530	F3:39202	QEHF_exosome_S3.raw	1	2	12	Formylation; Proline oxidation to pyrrolidinone	P1:Formylation:72.24;P1:Proline oxidation to pyrrolidinone:1000.00;T2:Methylation(others):10.11
tr|B7P4U1|B7P4U1_IXOSC	K.SEPVPETNDGPVK.V	Y	48.4	1367.66	13	1.6	684.837	2	41.93	2117400	F3:19119	QEHF_exosome_S3.raw	1	351	363
tr|B7P4U1|B7P4U1_IXOSC	K.ELLSVAEVEK.Y	Y	45.55	1115.61	10	-0.1	558.811	2	81.81	224070	F3:41425	QEHF_exosome_S3.raw	1	131	140
tr|B7P4U1|B7P4U1_IXOSC	R.MTNDFSVENLEK.F	Y	43.16	1425.64	12	0.3	713.83	2	88.4	887760	F3:44982	QEHF_exosome_S3.raw	1	324	335
tr|B7P4U1|B7P4U1_IXOSC	K.VAVAENFK.S	Y	36.28	876.471	8	-0.4	439.242	2	41.86	1807900	F3:19076	QEHF_exosome_S3.raw	1	364	371
tr|B7P4U1|B7P4U1_IXOSC	K.TNDPPVPLIK.V	Y	33.36	1092.62	10	0.9	547.317	2	72.54	440430	F3:36436	QEHF_exosome_S3.raw	1	64	73
tr|B7P4U1|B7P4U1_IXOSC	S.LHENFLK.V	Y	29.86	899.486	7	-0.8	450.75	2	47.45	3907600	F4:21682	QEHF_exosome_S4.raw	1	160	166
tr|B7P4U1|B7P4U1_IXOSC	K.LAPTYEEVGK.T	Y	27.75	1105.57	10	0.2	553.79	2	46.52	0	F3:21607	QEHF_exosome_S3.raw	0	396	405
tr|B7P4U1|B7P4U1_IXOSC	K.FLEEYLAGK(+114.04)V.K	Y	24.41	1281.66	10	1	641.838	2	99.83	1632100	F3:50827	QEHF_exosome_S3.raw	1	336	345	Ubiquitin	K9:Ubiquitin:1000.00
tr|B7PH02|B7PH02_IXOSC	R.AIMSMVQIPR.T	Y	46.36	1144.61	10	-0.7	573.312	2	102.31	788820	F3:52149	QEHF_exosome_S3.raw	1	38	47
tr|B7PH02|B7PH02_IXOSC	R.FGSSLPIIYTPYESK.N	Y	42.95	1700.87	15	2	851.442	2	118.33	2603000	F2:59580	QEHF_exosome_S2.raw	2	90	104
tr|B7PH02|B7PH02_IXOSC	R.STAEDIRPEASASFSR.M	Y	42.18	1722.82	16	1	575.28	3	59.97	1685700	F3:29635	QEHF_exosome_S3.raw	2	209	224
tr|B7PH02|B7PH02_IXOSC	R.SLVSSLVIR.S	Y	33.21	972.597	9	-0.8	487.305	2	102.41	1094000	F3:52207	QEHF_exosome_S3.raw	2	495	503
tr|B7PH02|B7PH02_IXOSC	K.DVMGILR.D	Y	31.68	802.437	7	-0.7	402.226	2	89.38	319810	F2:44835	QEHF_exosome_S2.raw	1	198	204
tr|B7PH02|B7PH02_IXOSC	R.VTSTIHTSTALDGK.V	Y	30.8	1429.74	14	-0.5	477.587	3	39.78	567990	F2:17505	QEHF_exosome_S2.raw	1	749	762
tr|B7PH02|B7PH02_IXOSC	R.HDPSELPWAMNVK.R	Y	29.06	1522.72	13	1	508.582	3	97.69	392040	F2:49001	QEHF_exosome_S2.raw	1	24	36
tr|B7PH02|B7PH02_IXOSC	K.P(+13.98)TGEINLK(+114.04)YNMR.Q	Y	23.23	1562.75	12	5.2	782.387	2	119.09	14719000	F1:60988	QEHF_exosome_S1.raw	1	767	778	Proline oxidation to pyroglutamic acid; Ubiquitin	P1:Proline oxidation to pyroglutamic acid:1000.00;K8:Ubiquitin:91.95
tr|B7PYG7|B7PYG7_IXOSC	K.ILNEPTAAALAYGLDK.I	N	62.94	1658.89	16	0.3	830.452	2	109.66	9449500	F3:56035	QEHF_exosome_S3.raw	4	173	188
tr|B7PYG7|B7PYG7_IXOSC	K.VEIIANDQGNR.T	N	45.58	1227.62	11	-0.5	614.817	2	38.34	21134000	F3:17161	QEHF_exosome_S3.raw	4	27	37
tr|B7PYG7|B7PYG7_IXOSC	L.ATAGDTH(+15.99)LGGEDFDNR.L	Y	33.88	1690.72	16	1.7	564.581	3	47.91	2706500	F2:21846	QEHF_exosome_S2.raw	1	223	238	Oxidation (HW)	H7:Oxidation (HW):1000.00
tr|B7PYG7|B7PYG7_IXOSC	R.FELTGIPPAPR.G	N	32.95	1196.66	11	-2.4	599.333	2	96.45	1141100	F3:49140	QEHF_exosome_S3.raw	1	461	471
tr|B7PYG7|B7PYG7_IXOSC	K.VEIIAN(+.98)DQGNR.T	N	30.53	1228.6	11	0.3	615.31	2	43.19	0	F3:19746	QEHF_exosome_S3.raw	0	27	37	Deamidation (NQ)	N6:Deamidation (NQ):32.28
tr|B7PYG7|B7PYG7_IXOSC	K.ILNEPTAAALAY.G	N	25.92	1245.66	12	1	623.838	2	94.57	4142900	F2:47476	QEHF_exosome_S2.raw	2	173	184
tr|B7PFJ2|B7PFJ2_IXOSC	K.ATDFVVPGPGTLEIK.F	Y	53.93	1542.83	15	1.4	772.423	2	116.62	1267000	F3:59650	QEHF_exosome_S3.raw	1	140	154
tr|B7PFJ2|B7PFJ2_IXOSC	K.TLEAEAAHGTVTR.H	Y	47.44	1354.68	13	0	452.569	3	37.24	3013500	F3:16592	QEHF_exosome_S3.raw	1	303	315
tr|B7PFJ2|B7PFJ2_IXOSC	R.LIDDMVAQAMK.S	Y	47.09	1233.61	11	0.6	617.812	2	101.19	827740	F3:51542	QEHF_exosome_S3.raw	1	251	261
tr|B7PFJ2|B7PFJ2_IXOSC	R.ELPLYLSTK.N	Y	45.64	1062.6	9	0.7	532.306	2	90.39	956340	F3:46049	QEHF_exosome_S3.raw	1	205	213
tr|B7PFJ2|B7PFJ2_IXOSC	R.LVTGWIKPIVIGR.H	Y	27.7	1450.9	13	-0.4	484.641	3	115.39	865940	F3:59040	QEHF_exosome_S3.raw	1	119	131
tr|B7PFJ2|B7PFJ2_IXOSC	K.RVEEFGLK.Q	Y	22.37	976.534	8	-0.7	489.274	2	46.13	602760	F3:21375	QEHF_exosome_S3.raw	1	81	88
tr|B7QE46|B7QE46_IXOSC	R.FTQAGSEVSALLGR.I	Y	58.4	1434.75	14	-1.1	718.38	2	103	722710	F3:52580	QEHF_exosome_S3.raw	1	346	359
tr|B7QE46|B7QE46_IXOSC	K.TVLIMELINNVAK.A	Y	39.08	1456.83	13	2.1	729.425	2	167.25	1724500	F3:84483	QEHF_exosome_S3.raw	2	248	260
tr|B7QE46|B7QE46_IXOSC	R.TIAMDGTEGLVR.G	Y	35.52	1261.63	12	-0.3	631.824	2	78.02	3338800	F3:39387	QEHF_exosome_S3.raw	2	145	156
tr|B7QE46|B7QE46_IXOSC	R.IMNVIGEPIDER.G	Y	32.3	1384.7	12	1	693.359	2	89.91	1608400	F3:45796	QEHF_exosome_S3.raw	1	179	190
tr|B7QE46|B7QE46_IXOSC	K.IGLFGGAGVGK.T	Y	30.15	974.555	11	2	488.286	2	86.88	1868400	F3:44136	QEHF_exosome_S3.raw	1	237	247
tr|B7QE46|B7QE46_IXOSC	M.DGTEGLVR.G	Y	23.35	845.424	8	1.1	423.72	2	54.2	0	F4:25766	QEHF_exosome_S4.raw	0	149	156
tr|Q4PN05|Q4PN05_IXOSC	R.ELIGFVSEGSQELFK.Q	Y	61.82	1681.86	15	0	841.935	2	135.41	34851000	F4:67965	QEHF_exosome_S4.raw	2	80	94
tr|Q4PN05|Q4PN05_IXOSC	K.IAVVPFNDR.V	Y	45.21	1029.56	9	0	515.788	2	76.2	28216000	F4:37711	QEHF_exosome_S4.raw	1	135	143
tr|Q4PN05|Q4PN05_IXOSC	K.IAVVPFN(+.98)DR.V	Y	39.24	1030.54	9	2	516.281	2	81.98	1562700	F4:40704	QEHF_exosome_S4.raw	1	135	143	Deamidation (NQ)	N7:Deamidation (NQ):1000.00
tr|Q4PN05|Q4PN05_IXOSC	R.LFSAYLGN	Y	35.03	883.444	8	-0.9	884.45	1	97.14	19819000	F4:48547	QEHF_exosome_S4.raw	1	222	229
tr|Q4PN05|Q4PN05_IXOSC	K.HAPC(+57.02)LGQTLPQQK.L	Y	30.6	1476.75	13	1.7	493.258	3	44.34	1287700	F4:19985	QEHF_exosome_S4.raw	1	110	122	Carbamidomethylation	C4:Carbamidomethylation:1000.00
tr|Q4PN05|Q4PN05_IXOSC	K.H(+14.02)APC(+57.02)LGQTLPQQK.L	Y	26.88	1490.77	13	1.1	497.93	3	44.93	1489400	F4:20306	QEHF_exosome_S4.raw	1	110	122	Methylation(others); Carbamidomethylation	H1:Methylation(others):20.01;C4:Carbamidomethylation:1000.00
tr|B7PIP9|B7PIP9_IXOSC	R.VAVSPIVTVEPR.R	Y	54.48	1265.73	12	-1.1	633.874	2	80.49	2014800	F1:40864	QEHF_exosome_S1.raw	2	892	903
tr|B7PIP9|B7PIP9_IXOSC	K.GMINQYAGDAPTLR.L	Y	50.12	1505.73	14	2.6	753.874	2	86.8	398130	F1:44216	QEHF_exosome_S1.raw	1	924	937
tr|B7PIP9|B7PIP9_IXOSC	K.SLGDDSLPIDVTR.D	Y	46.56	1386.7	13	0.4	694.357	2	95.54	714560	F2:47949	QEHF_exosome_S2.raw	1	581	593
tr|B7PIP9|B7PIP9_IXOSC	R.LTESIHVGR.E	Y	32.96	1010.55	9	-0.8	337.857	3	42.42	998420	F1:19618	QEHF_exosome_S1.raw	2	597	605
tr|B7PIP9|B7PIP9_IXOSC	S.NIAS(-2.02)LLLEK(+114.04)GADVNFPAK.H	Y	22.18	2011.07	18	-0.1	671.365	3	125.04	2311100	F4:62913	QEHF_exosome_S4.raw	1	313	330	2-amino-3-oxo-butanoic_acid	S4:2-amino-3-oxo-butanoic_acid:31.13;K9:Ubiquitin:14.78
tr|B7PIP9|B7PIP9_IXOSC	K.VVELLLK.H	Y	20.91	812.537	7	-0.4	407.276	2	85.82	305730	F2:42926	QEHF_exosome_S2.raw	1	454	460
tr|B7QI53|B7QI53_IXOSC	R.GFGFVSFEEPDSAER.A	Y	55.2	1672.74	15	0.1	837.376	2	117.45	758500	F3:60064	QEHF_exosome_S3.raw	1	233	247
tr|B7QI53|B7QI53_IXOSC	K.FSTAGPVLSIR.V	Y	46.88	1146.64	11	-1.4	574.326	2	90.27	2346300	F2:45298	QEHF_exosome_S2.raw	2	31	41
tr|B7QI53|B7QI53_IXOSC	R.IVVSKPLYVALAQR.K	Y	43.56	1555.94	14	-0.1	519.655	3	96.08	821170	F3:48961	QEHF_exosome_S3.raw	1	359	372
tr|B7QI53|B7QI53_IXOSC	R.ALDTMNFDAIK.N	Y	40.49	1237.6	11	-1.6	619.807	2	99.12	1578900	F3:50469	QEHF_exosome_S3.raw	2	68	78
tr|B7QI53|B7QI53_IXOSC	R.YQGVNLYVK.N	Y	26.82	1082.58	9	-1.4	542.295	2	72.66	549220	F3:36496	QEHF_exosome_S3.raw	1	292	300
tr|B7QI53|B7QI53_IXOSC	E.T(+43.01)VVVGSLKK.E	Y	23.07	972.597	9	-0.7	487.305	2	48.67	4639300	F1:23141	QEHF_exosome_S1.raw	1	677	685	Carbamylation	T1:Carbamylation:53.63
tr|B7QI53|B7QI53_IXOSC	V.KNLDDALD(+14.02)DE(+14.02)RLR.K	Y	20.83	1599.82	13	-3.6	800.915	2	101.71	4248000	F3:51807	QEHF_exosome_S3.raw	1	300	312	Methylation(others)	D8:Methylation(others):0.00;E10:Methylation(others):21.94
tr|B7QI53|B7QI53_IXOSC	E.TVVVG.S	N	20.53	473.285	5	-0.6	474.292	1	58.81	0	F3:28948	QEHF_exosome_S3.raw	0	677	681
tr|B7QIT3|B7QIT3_IXOSC	R.SDFYADSPLLETFAAGK.P	Y	47.15	1830.87	17	-2.5	916.439	2	140.4	1338900	F2:70234	QEHF_exosome_S2.raw	2	124	140
tr|B7QIT3|B7QIT3_IXOSC	K.YVVPAMSSGTPLR.I	Y	45.68	1376.71	13	0.7	689.364	2	86.74	3512000	F2:43428	QEHF_exosome_S2.raw	2	533	545
tr|B7QIT3|B7QIT3_IXOSC	K.SFVTVNGLGPDFK.E	Y	35.76	1379.71	13	-2.2	690.86	2	107.49	623120	F2:54104	QEHF_exosome_S2.raw	1	23	35
tr|B7QIT3|B7QIT3_IXOSC	K.SPVEQGSIEVR.S	Y	35.76	1199.61	11	0.4	600.815	2	45.78	279280	F3:21175	QEHF_exosome_S3.raw	1	113	123
tr|B7QIT3|B7QIT3_IXOSC	K.LVWLEAPK.S	Y	35.24	954.554	8	-0.1	478.284	2	97.09	4496500	F2:48714	QEHF_exosome_S2.raw	1	105	112
tr|B7QIT3|B7QIT3_IXOSC	K.TDVILVK.Y	Y	32.28	786.485	7	0	394.25	2	48.01	858710	F4:22032	QEHF_exosome_S4.raw	1	526	532
tr|B7QIT3|B7QIT3_IXOSC	R.FSNVAVSE	Y	21.19	851.403	8	1	852.411	1	49.88	0	F4:23145	QEHF_exosome_S4.raw	0	649	656
tr|B7QIT3|B7QIT3_IXOSC	R.SDFYADSPLLETFAAGKPAYGVASTGNK.M	Y	20.29	2876.39	28	2.3	959.805	3	135.08	3307800	F2:67734	QEHF_exosome_S2.raw	1	124	151
tr|B7P364|B7P364_IXOSC	R.TATLQHQGAGGTQGLTAEQLQVLHQVR.D	Y	55.54	2841.48	27	0	711.378	4	89.86	2024100	F3:45767	QEHF_exosome_S3.raw	1	411	437
tr|B7P364|B7P364_IXOSC	R.HEAESLLSSQR.E	Y	45.26	1255.62	11	0.2	419.546	3	37.33	788860	F3:16634	QEHF_exosome_S3.raw	1	381	391
tr|B7P364|B7P364_IXOSC	R.ELLQTVAQVK.S	Y	44.92	1127.65	10	1.2	564.835	2	77.27	1575900	F3:38982	QEHF_exosome_S3.raw	1	392	401
tr|B7P364|B7P364_IXOSC	R.KLDEVLGR.Q	Y	29.64	928.534	8	0.6	465.275	2	39.72	0	F3:17960	QEHF_exosome_S3.raw	0	340	347
tr|B7P364|B7P364_IXOSC	T.LSLVSAGGAG.V	Y	20.79	830.45	10	0.8	831.458	1	41.68	1052700	F1:19248	QEHF_exosome_S1.raw	1	352	361
tr|Q6WCQ4|Q6WCQ4_IXOSC	R.TATLQHQGAGGTQGLTAEQLQVLHQVR.D	Y	55.54	2841.48	27	0	711.378	4	89.86	2024100	F3:45767	QEHF_exosome_S3.raw	1	412	438
tr|Q6WCQ4|Q6WCQ4_IXOSC	R.HEAESLLSSQR.E	Y	45.26	1255.62	11	0.2	419.546	3	37.33	788860	F3:16634	QEHF_exosome_S3.raw	1	382	392
tr|Q6WCQ4|Q6WCQ4_IXOSC	R.ELLQTVAQVK.S	Y	44.92	1127.65	10	1.2	564.835	2	77.27	1575900	F3:38982	QEHF_exosome_S3.raw	1	393	402
tr|Q6WCQ4|Q6WCQ4_IXOSC	R.KLDEVLGR.Q	Y	29.64	928.534	8	0.6	465.275	2	39.72	0	F3:17960	QEHF_exosome_S3.raw	0	341	348
tr|Q6WCQ4|Q6WCQ4_IXOSC	T.LSLVSAGGAG.V	Y	20.79	830.45	10	0.8	831.458	1	41.68	1052700	F1:19248	QEHF_exosome_S1.raw	1	353	362
tr|B7QL34|B7QL34_IXOSC	R.SGSFGGFEFK.V	Y	50.32	1061.48	10	0.4	531.748	2	97.69	0	F3:49750	QEHF_exosome_S3.raw	0	358	367
tr|B7QL34|B7QL34_IXOSC	K.IESLFSEPLDPLTR.F	Y	38.71	1615.85	14	0.5	808.931	2	134.82	1897100	F3:68897	QEHF_exosome_S3.raw	1	165	178
tr|B7QL34|B7QL34_IXOSC	R.FVLLNAMYFK.G	N	36.34	1244.66	10	-2.2	623.337	2	139.53	1213100	F3:71184	QEHF_exosome_S3.raw	1	179	188
tr|B7QL34|B7QL34_IXOSC	K.EILQNMGIR.R	Y	30.49	1072.57	9	-0.3	537.292	2	82.71	1204500	F3:41910	QEHF_exosome_S3.raw	1	300	308
tr|B7QL34|B7QL34_IXOSC	K.VDHPFLFFIR.D	N	29.76	1289.69	10	1	430.905	3	134.3	876960	F3:68649	QEHF_exosome_S3.raw	1	368	377
tr|B7QL34|B7QL34_IXOSC	R.DVTVFLPK.F	Y	29.3	917.522	8	0.1	459.768	2	96.39	1723300	F3:49113	QEHF_exosome_S3.raw	1	282	289
tr|B7QL34|B7QL34_IXOSC	N.L(+27.99)GYSR(+160.04)AGLPEEQVLDAYAR.Q	Y	28.45	2295.1	19	-2.4	766.039	3	105.28	417480	F3:53815	QEHF_exosome_S3.raw	1	75	93	Formylation; Condensation product of glucosone	L1:Formylation:1000.00;R5:Condensation product of glucosone:88.07
tr|B7QL34|B7QL34_IXOSC	E.NIFFSPY.S	N	24.14	886.423	7	-0.5	887.429	1	127.17	1076600	F3:65055	QEHF_exosome_S3.raw	1	44	50
tr|B7QL34|B7QL34_IXOSC	N.AILFVGQ.V	Y	22.64	746.433	7	0.2	747.44	1	48.67	24442000	F1:23142	QEHF_exosome_S1.raw	2	383	389
tr|Q5Q983|Q5Q983_IXOSC	R.SGSFGGFEFK.V	Y	50.32	1061.48	10	0.4	531.748	2	97.69	0	F3:49750	QEHF_exosome_S3.raw	0	358	367
tr|Q5Q983|Q5Q983_IXOSC	K.IESLFSEPLDPLTR.F	Y	38.71	1615.85	14	0.5	808.931	2	134.82	1897100	F3:68897	QEHF_exosome_S3.raw	1	165	178
tr|Q5Q983|Q5Q983_IXOSC	R.FVLLNAMYFK.G	N	36.34	1244.66	10	-2.2	623.337	2	139.53	1213100	F3:71184	QEHF_exosome_S3.raw	1	179	188
tr|Q5Q983|Q5Q983_IXOSC	K.EILQNMGIR.K	Y	30.49	1072.57	9	-0.3	537.292	2	82.71	1204500	F3:41910	QEHF_exosome_S3.raw	1	300	308
tr|Q5Q983|Q5Q983_IXOSC	K.VDHPFLFFIR.D	N	29.76	1289.69	10	1	430.905	3	134.3	876960	F3:68649	QEHF_exosome_S3.raw	1	368	377
tr|Q5Q983|Q5Q983_IXOSC	R.DVTVFLPK.F	Y	29.3	917.522	8	0.1	459.768	2	96.39	1723300	F3:49113	QEHF_exosome_S3.raw	1	282	289
tr|Q5Q983|Q5Q983_IXOSC	N.L(+27.99)GYSR(+160.04)AGLPEEQVLDAYAR.Q	Y	28.45	2295.1	19	-2.4	766.039	3	105.28	417480	F3:53815	QEHF_exosome_S3.raw	1	75	93	Formylation; Condensation product of glucosone	L1:Formylation:1000.00;R5:Condensation product of glucosone:88.07
tr|Q5Q983|Q5Q983_IXOSC	D.NIFFSPY.S	N	24.14	886.423	7	-0.5	887.429	1	127.17	1076600	F3:65055	QEHF_exosome_S3.raw	1	44	50
tr|Q5Q983|Q5Q983_IXOSC	N.AILFVGQ.V	Y	22.64	746.433	7	0.2	747.44	1	48.67	24442000	F1:23142	QEHF_exosome_S1.raw	2	383	389
tr|Q5Q983|Q5Q983_IXOSC	N.L(+27.99)TAEILK.T	Y	20.05	814.48	7	0.9	408.248	2	76.11	2095700	F3:38391	QEHF_exosome_S3.raw	1	266	272	Formylation	L1:Formylation:56.47
tr|B7QIJ3|B7QIJ3_IXOSC	K.TVPEVTLIGTASK.N	Y	48.54	1314.74	13	1.7	658.378	2	86.74	1851500	F3:44055	QEHF_exosome_S3.raw	1	125	137
tr|B7QIJ3|B7QIJ3_IXOSC	R.VAAFAEYK.A	Y	41.09	897.46	8	0.4	449.737	2	48.88	1300200	F3:22969	QEHF_exosome_S3.raw	2	48	55
tr|B7QIJ3|B7QIJ3_IXOSC	K.LTLNPSLEPK.P	Y	37.11	1110.63	10	0.9	556.322	2	76.88	945530	F3:38778	QEHF_exosome_S3.raw	1	298	307
tr|B7QIJ3|B7QIJ3_IXOSC	Y.SLLFDIGNLR.E	Y	31.35	1146.64	10	1.3	574.328	2	134.52	309530	F3:68757	QEHF_exosome_S3.raw	1	92	101
tr|B7QIJ3|B7QIJ3_IXOSC	K.VIAGFNLR.H	Y	30.69	888.518	8	0.2	445.266	2	81.9	1647000	F3:41476	QEHF_exosome_S3.raw	1	234	241
tr|B7QIJ3|B7QIJ3_IXOSC	K.AWAELVTVPAK.H	Y	28.93	1183.66	11	-0.6	592.837	2	98.57	2552900	F3:50187	QEHF_exosome_S3.raw	1	56	66
tr|A0A1S4M2U8|A0A1S4M2U8_IXOSC	K.TVPEVTLIGTASK.N	Y	48.54	1314.74	13	1.7	658.378	2	86.74	1851500	F3:44055	QEHF_exosome_S3.raw	1	125	137
tr|A0A1S4M2U8|A0A1S4M2U8_IXOSC	R.VAAFAEYK.A	Y	41.09	897.46	8	0.4	449.737	2	48.88	1300200	F3:22969	QEHF_exosome_S3.raw	2	48	55
tr|A0A1S4M2U8|A0A1S4M2U8_IXOSC	K.LTLNPSLEPK.P	Y	37.11	1110.63	10	0.9	556.322	2	76.88	945530	F3:38778	QEHF_exosome_S3.raw	1	298	307
tr|A0A1S4M2U8|A0A1S4M2U8_IXOSC	Y.SLLFDIGNLR.E	Y	31.35	1146.64	10	1.3	574.328	2	134.52	309530	F3:68757	QEHF_exosome_S3.raw	1	92	101
tr|A0A1S4M2U8|A0A1S4M2U8_IXOSC	K.VIAGFNLR.H	Y	30.69	888.518	8	0.2	445.266	2	81.9	1647000	F3:41476	QEHF_exosome_S3.raw	1	234	241
tr|A0A1S4M2U8|A0A1S4M2U8_IXOSC	K.AWAELVTVPAK.H	Y	28.93	1183.66	11	-0.6	592.837	2	98.57	2552900	F3:50187	QEHF_exosome_S3.raw	1	56	66
tr|B7Q5I4|B7Q5I4_IXOSC	K.EAAENSLVAYK.A	Y	52.68	1193.59	11	-0.7	597.803	2	54.19	1323700	F4:25759	QEHF_exosome_S4.raw	1	143	153
tr|B7Q5I4|B7Q5I4_IXOSC	R.YLAEFATGNDR.K	Y	46.67	1255.58	11	0.6	628.799	2	68.71	545610	F4:33714	QEHF_exosome_S4.raw	1	131	141
tr|B7Q5I4|B7Q5I4_IXOSC	K.DSTLIMQLLR.D	Y	41.24	1188.65	10	-0.3	595.334	2	141.3	4907800	F4:70830	QEHF_exosome_S4.raw	2	216	225
tr|B7Q5I4|B7Q5I4_IXOSC	R.NLLSVAYK.N	Y	40.7	906.518	8	0.1	907.525	1	78.72	22270000	F4:39009	QEHF_exosome_S4.raw	6	43	50
tr|B7Q5I4|B7Q5I4_IXOSC	K.AAFDDAIAELDTLSEESYK.D	Y	27.9	2086.96	19	-1.6	696.659	3	155.14	1060300	F4:77287	QEHF_exosome_S4.raw	1	197	215
tr|B7QL36|B7QL36_IXOSC	R.SGLKEDWVLQAYADHAK.Q	N	58	1929.96	17	0.2	483.497	4	99.92	4261400	F3:50875	QEHF_exosome_S3.raw	2	80	96
tr|B7QL36|B7QL36_IXOSC	R.LVLLNAIFFK.G	N	39.1	1176.73	10	-0.2	589.371	2	159.59	4841900	F3:80829	QEHF_exosome_S3.raw	1	179	188
tr|B7QL36|B7QL36_IXOSC	K.NLYDGFGYLR.S	Y	36.71	1216.59	10	0.2	609.301	2	114	3982200	F3:58330	QEHF_exosome_S3.raw	1	70	79
tr|B7QL36|B7QL36_IXOSC	K.FKLETEYSLK.D	Y	33.78	1256.67	10	1.2	629.341	2	81.13	1029100	F3:41074	QEHF_exosome_S3.raw	1	290	299
tr|B7QL36|B7QL36_IXOSC	K.DLLFAGQVNHL	Y	27.84	1225.65	11	0.6	613.83	2	118.13	5023300	F3:60421	QEHF_exosome_S3.raw	1	383	393
tr|B7QL36|B7QL36_IXOSC	K.NIFFSPY.S	N	24.14	886.423	7	-0.5	887.429	1	127.17	1076600	F3:65055	QEHF_exosome_S3.raw	1	44	50
tr|B7QL36|B7QL36_IXOSC	K.V(+27.99)TVSLPK(+27.99).F	Y	21.53	798.449	7	-3.5	400.23	2	53.36	27405000	F1:25971	QEHF_exosome_S1.raw	1	283	289	Formylation	V1:Formylation:1000.00;K7:Formylation:1000.00
tr|B7PY52|B7PY52_IXOSC	K.AHVVESVYAISK.T	N	69.57	1301.7	12	0.7	651.857	2	60.67	7323100	F4:29599	QEHF_exosome_S4.raw	1	103	114
tr|B7PY52|B7PY52_IXOSC	K.THF(+15.99)LISEAPVTVSGK(+27.99).Q	Y	37.23	1628.84	15	1.6	815.429	2	77.69	28214000	F4:38479	QEHF_exosome_S4.raw	4	172	186	Oxidation or Hydroxylation; Formylation	F3:Oxidation or Hydroxylation:113.99;K15:Formylation:121.27
tr|B7PY52|B7PY52_IXOSC	S.TIVLGLK.L	N	29.54	742.495	7	1	743.503	1	71.02	5022100	F4:34963	QEHF_exosome_S4.raw	1	129	135
tr|B7PY52|B7PY52_IXOSC	K.SDLTNAC(+57.02)PALATSDGK.E	Y	22.14	1619.75	16	1	810.881	2	66.22	687710	F4:32388	QEHF_exosome_S4.raw	1	22	37	Carbamidomethylation	C7:Carbamidomethylation:1000.00
tr|B7QGG0|B7QGG0_IXOSC	K.AHVVESVYAISK.T	N	69.57	1301.7	12	0.7	651.857	2	60.67	7323100	F4:29599	QEHF_exosome_S4.raw	1	112	123
tr|B7QGG0|B7QGG0_IXOSC	K.Q(-17.03)INNLGVSK.E	Y	37.09	954.513	9	0.4	955.521	1	65.46	4357100	F4:32022	QEHF_exosome_S4.raw	2	66	74	Pyro-glu from Q	Q1:Pyro-glu from Q:1000.00
tr|B7QGG0|B7QGG0_IXOSC	S.TIVLGLK.L	N	29.54	742.495	7	1	743.503	1	71.02	5022100	F4:34963	QEHF_exosome_S4.raw	1	138	144
tr|Q4PLX6|Q4PLX6_IXOSC	K.QDLPNAMNAAEITDK.L	Y	58.64	1629.77	15	1.4	815.892	2	83.89	2018200	F4:41667	QEHF_exosome_S4.raw	1	128	142
tr|Q4PLX6|Q4PLX6_IXOSC	R.ILMVGLDAAGK.T	Y	53.62	1086.61	11	0.3	544.313	2	90.23	7346300	F4:45055	QEHF_exosome_S4.raw	1	20	30
tr|Q4PLX6|Q4PLX6_IXOSC	R.ILM(+15.99)VGLDAAGK.T	Y	40.07	1102.61	11	-0.5	552.31	2	75.27	769530	F4:37221	QEHF_exosome_S4.raw	1	20	30	Oxidation (M)	M3:Oxidation (M):1000.00
tr|Q4PLX6|Q4PLX6_IXOSC	R.MLAEDELR.D	Y	36.81	975.47	8	0	488.742	2	57.48	2340400	F4:27699	QEHF_exosome_S4.raw	1	110	117
tr|Q4PLX6|Q4PLX6_IXOSC	R.M(+15.99)LAEDELR.D	Y	30.71	991.464	8	1.9	496.74	2	57.52	504700	F4:27719	QEHF_exosome_S4.raw	1	110	117	Oxidation (M)	M1:Oxidation (M):1000.00
tr|B7QCW2|B7QCW2_IXOSC	K.QDLPNAMNAAEITDK.L	Y	58.64	1629.77	15	1.4	815.892	2	83.89	2018200	F4:41667	QEHF_exosome_S4.raw	1	128	142
tr|B7QCW2|B7QCW2_IXOSC	R.ILMVGLDAAGK.T	Y	53.62	1086.61	11	0.3	544.313	2	90.23	7346300	F4:45055	QEHF_exosome_S4.raw	1	20	30
tr|B7QCW2|B7QCW2_IXOSC	R.ILM(+15.99)VGLDAAGK.T	Y	40.07	1102.61	11	-0.5	552.31	2	75.27	769530	F4:37221	QEHF_exosome_S4.raw	1	20	30	Oxidation (M)	M3:Oxidation (M):1000.00
tr|B7QCW2|B7QCW2_IXOSC	R.MLAEDELR.D	Y	36.81	975.47	8	0	488.742	2	57.48	2340400	F4:27699	QEHF_exosome_S4.raw	1	110	117
tr|B7QCW2|B7QCW2_IXOSC	R.M(+15.99)LAEDELR.D	Y	30.71	991.464	8	1.9	496.74	2	57.52	504700	F4:27719	QEHF_exosome_S4.raw	1	110	117	Oxidation (M)	M1:Oxidation (M):1000.00
tr|B7PUC4|B7PUC4_IXOSC	K.VAITDSQISLSGPHSIIGR.S	Y	54.51	1950.05	19	-1.7	651.024	3	98.69	2991800	F4:49345	QEHF_exosome_S4.raw	1	98	116
tr|B7PUC4|B7PUC4_IXOSC	R.SVVIHADPDDLGK.G	Y	49.89	1364.69	13	2.1	683.356	2	61.71	654480	F4:30147	QEHF_exosome_S4.raw	1	117	129
tr|B7PUC4|B7PUC4_IXOSC	R.HVGDLGNVIAGDDGVAK.V	Y	49.38	1635.82	17	1.3	546.282	3	75.56	1195500	F4:37368	QEHF_exosome_S4.raw	1	81	97
tr|Q4PMB7|Q4PMB7_IXOSC	K.VAITDSQISLSGPHSIIGR.S	Y	54.51	1950.05	19	-1.7	651.024	3	98.69	2991800	F4:49345	QEHF_exosome_S4.raw	1	98	116
tr|Q4PMB7|Q4PMB7_IXOSC	R.SVVIHADPDDLGK.G	Y	49.89	1364.69	13	2.1	683.356	2	61.71	654480	F4:30147	QEHF_exosome_S4.raw	1	117	129
tr|Q4PMB7|Q4PMB7_IXOSC	R.HVGDLGNVIAGDDGVAK.V	Y	49.38	1635.82	17	1.3	546.282	3	75.56	1195500	F4:37368	QEHF_exosome_S4.raw	1	81	97
tr|B7Q402|B7Q402_IXOSC	K.GNEADGTIDEITTK.I	Y	50.56	1462.68	14	0.9	732.347	2	65.38	3228000	F2:32072	QEHF_exosome_S2.raw	1	411	424
tr|B7Q402|B7Q402_IXOSC	K.ISVGVGYDSR.I	Y	39.62	1051.53	10	0.2	526.772	2	58.86	326000	F2:28469	QEHF_exosome_S2.raw	1	448	457
tr|B7Q402|B7Q402_IXOSC	K.EALPFLEK.Y	Y	32.99	945.517	8	0.1	473.766	2	96.66	3827700	F2:48518	QEHF_exosome_S2.raw	1	62	69
tr|B7Q402|B7Q402_IXOSC	R.DIVLPIYR.N	Y	32.81	987.575	8	-1.3	494.794	2	103.46	2411400	F2:52069	QEHF_exosome_S2.raw	1	103	110
tr|B7Q402|B7Q402_IXOSC	R.MISIWVLEK.A	Y	31.63	1117.62	9	0	559.817	2	131.72	867000	F2:66101	QEHF_exosome_S2.raw	1	84	92
tr|B7Q402|B7Q402_IXOSC	R.HLEYVMPIIEGHER.L	Y	28.43	1721.86	14	0.1	574.959	3	91.21	2307800	F2:45805	QEHF_exosome_S2.raw	1	177	190
tr|B7Q402|B7Q402_IXOSC	Y.VMPIIEGHER.L	Y	25.14	1179.61	10	0.5	394.21	3	48.66	782260	F2:22260	QEHF_exosome_S2.raw	1	181	190
tr|B7Q402|B7Q402_IXOSC	K.EIDQNLHIETR.N	Y	22.46	1366.68	11	-0.6	684.349	2	55.77	1166900	F2:26633	QEHF_exosome_S2.raw	1	302	312
tr|B7P8V4|B7P8V4_IXOSC	K.Q(-17.03)LAAGAEHSIALTDK.G	Y	61.35	1506.77	15	2.1	754.393	2	85.79	774160	F3:43519	QEHF_exosome_S3.raw	1	115	129	Pyro-glu from Q	Q1:Pyro-glu from Q:1000.00
tr|B7P8V4|B7P8V4_IXOSC	R.AHTLVATDDLK.V	Y	40.26	1182.62	11	-1	395.215	3	46.08	1556300	F3:21349	QEHF_exosome_S3.raw	1	68	78
tr|B7P8V4|B7P8V4_IXOSC	K.TTQSSKPQPIPFPEGIK.I	Y	37.97	1853.99	17	2.2	619.005	3	83.74	1102700	F3:42451	QEHF_exosome_S3.raw	1	199	215
tr|B7Q9F1|B7Q9F1_IXOSC	K.LHNLLFVSK.K	Y	45.73	1069.63	9	-0.3	357.55	3	79.24	1069500	F3:40052	QEHF_exosome_S3.raw	1	253	261
tr|B7Q9F1|B7Q9F1_IXOSC	K.QLVDESSDIK.L	Y	41.1	1132.56	10	0.2	567.288	2	44.59	629060	F3:20505	QEHF_exosome_S3.raw	1	70	79
tr|B7Q9F1|B7Q9F1_IXOSC	R.SFVQDVLDGK.L	Y	36.37	1106.56	10	-0.4	554.288	2	108.03	1526400	F3:55209	QEHF_exosome_S3.raw	1	339	348
tr|B7Q9F1|B7Q9F1_IXOSC	R.SLMEGAVTSESVQSFVK.T	Y	35.17	1797.88	17	0.8	899.949	2	109.91	803130	F3:56169	QEHF_exosome_S3.raw	1	212	228
tr|B7Q9F1|B7Q9F1_IXOSC	R.ILEFFGLK.K	Y	33.29	965.558	8	0.2	483.787	2	129.81	1412200	F3:66379	QEHF_exosome_S3.raw	1	299	306
tr|B7Q9F1|B7Q9F1_IXOSC	K.DDLTPENVR.S	Y	26.64	1057.5	9	-0.4	529.759	2	42.94	273130	F3:19624	QEHF_exosome_S3.raw	1	330	338
tr|B7Q9F1|B7Q9F1_IXOSC	H.ESAQ(+.98)TVFGGQ(+.98)IK.L	Y	22.21	1265.61	12	-0.6	633.814	2	77.59	50625000	F3:39150	QEHF_exosome_S3.raw	4	241	252	Deamidation (NQ)	Q4:Deamidation (NQ):1000.00;Q10:Deamidation (NQ):1000.00
tr|B7PWF5|B7PWF5_IXOSC	K.GVEYVIPVR.C	Y	48.05	1030.58	9	0.8	516.298	2	80.62	4286900	F4:40001	QEHF_exosome_S4.raw	1	174	182
tr|B7PWF5|B7PWF5_IXOSC	R.SVDIPVNSTTQTR.T	Y	44.55	1416.72	13	0.4	709.368	2	53.1	2818300	F4:25095	QEHF_exosome_S4.raw	1	4	16
tr|B7PWF5|B7PWF5_IXOSC	K.LVIEIPLPVEK.S	Y	44.19	1248.77	11	0	625.392	2	129.3	4493000	F4:64974	QEHF_exosome_S4.raw	1	161	171
tr|B7PWF5|B7PWF5_IXOSC	R.Q(-17.03)MDEFAK.E	Y	31.43	850.353	7	2.5	851.362	1	67.95	345220	F4:33248	QEHF_exosome_S4.raw	1	37	43	Pyro-glu from Q	Q1:Pyro-glu from Q:1000.00
tr|B7Q0J9|B7Q0J9_IXOSC	R.VFFDVTADGAPLGR.I	Y	65.84	1463.74	14	0.7	732.878	2	112.33	5916300	F4:56547	QEHF_exosome_S4.raw	1	42	55
tr|B7Q0J9|B7Q0J9_IXOSC	K.HTGPGILSMANAGPNTN(+.98)GSQFFITTVK.T	Y	52.84	2760.35	27	-1.3	921.124	3	127.94	1918400	F4:64313	QEHF_exosome_S4.raw	1	128	154		N17:Deamidation (NQ):0.00
tr|B7Q0J9|B7Q0J9_IXOSC	R.IVMELRPDVVPK.T	Y	25.6	1394.8	12	0.5	698.405	2	86.08	2544900	F4:42865	QEHF_exosome_S4.raw	1	56	67
tr|Q4PLY3|Q4PLY3_IXOSC	R.VFFDVTADGAPLGR.I	Y	65.84	1463.74	14	0.7	732.878	2	112.33	5916300	F4:56547	QEHF_exosome_S4.raw	1	6	19
tr|Q4PLY3|Q4PLY3_IXOSC	K.HTGPGILSMANAGPNTN(+.98)GSQFFITTVK.T	Y	52.84	2760.35	27	-1.3	921.124	3	127.94	1918400	F4:64313	QEHF_exosome_S4.raw	1	92	118		N17:Deamidation (NQ):0.00
B7PKZ2|CYTLG_IXOSC	K.THFDTVAEVLK.V	Y	55.31	1258.66	11	0.3	630.335	2	81.49	8656400	F4:40446	QEHF_exosome_S4.raw	2	57	67
B7PKZ2|CYTLG_IXOSC	K.VETQVVAGTNYR.L	Y	47.4	1335.68	12	1.9	668.848	2	47.1	6934100	F4:21489	QEHF_exosome_S4.raw	2	68	79
B7PKZ2|CYTLG_IXOSC	A.TGVFGGYSER.A	Y	39.49	1071.5	10	1.9	536.758	2	59.67	7378500	F4:29010	QEHF_exosome_S4.raw	3	20	29
B7PKZ2|CYTLG_IXOSC	T.TVVFESLQ.G	Y	24.43	921.481	8	1.2	461.748	2	45.92	72820000	F4:20847	QEHF_exosome_S4.raw	1	113	120
tr|B7Q5L2|B7Q5L2_IXOSC	K.GANQSGINFGNTR.H	Y	54.02	1334.63	13	0.4	668.324	2	46.4	2661900	F4:21110	QEHF_exosome_S4.raw	1	176	188
tr|B7Q5L2|B7Q5L2_IXOSC	K.AGQNVISLQYGSNK.G	Y	53.15	1477.75	14	1.3	739.885	2	70.47	1824500	F4:34669	QEHF_exosome_S4.raw	1	162	175
tr|B7Q5L2|B7Q5L2_IXOSC	K.YDPELAGELLK.W	Y	31.5	1246.64	11	8.3	624.335	2	99.11	2449300	F4:49585	QEHF_exosome_S4.raw	1	23	33
tr|B7Q5L2|B7Q5L2_IXOSC	R.NFSEEQLK.A	Y	27.96	993.477	8	-0.1	497.745	2	43.38	1680600	F4:19486	QEHF_exosome_S4.raw	1	154	161
tr|B7QH66|B7QH66_IXOSC	K.LVGTDAVVVHGR.H	Y	53.74	1221.68	12	-0.4	611.848	2	45.79	2205900	F4:20770	QEHF_exosome_S4.raw	2	99	110
tr|B7QH66|B7QH66_IXOSC	R.Q(-17.03)DEHGFVSR.E	Y	48.32	1056.46	9	0.6	529.239	2	37.42	355300	F4:16464	QEHF_exosome_S4.raw	1	115	123	Pyro-glu from Q	Q1:Pyro-glu from Q:1000.00
tr|B7QH66|B7QH66_IXOSC	R.SLAPSLFGR.H	Y	37.9	946.524	9	-0.2	474.269	2	90.29	911680	F4:45089	QEHF_exosome_S4.raw	1	6	14
tr|B7QAL5|B7QAL5_IXOSC	K.VSFTGSTEVGK.L	Y	48.98	1110.56	11	0	556.285	2	48.53	1440000	F3:22755	QEHF_exosome_S3.raw	1	239	249
tr|B7QAL5|B7QAL5_IXOSC	K.TFPTYNPATGK.K	Y	42.35	1195.59	11	-1.3	598.8	2	64.42	1152100	F3:32049	QEHF_exosome_S3.raw	1	37	47
tr|B7QAL5|B7QAL5_IXOSC	R.VNLELGGK.S	Y	33.82	828.471	8	-2.6	415.241	2	49.07	1066900	F3:23095	QEHF_exosome_S3.raw	1	263	270
tr|B7QAL5|B7QAL5_IXOSC	R.I(+27.99)GNEGYFVEP(-27.99)TVFSNVTDNMR.I	Y	31.71	2388.11	21	0.6	797.043	3	137.68	1235600	F3:70267	QEHF_exosome_S3.raw	1	374	394	Formylation; Pyrrolidone from Proline	I1:Formylation:1000.00;P10:Pyrrolidone from Proline:1000.00
tr|B7QAL5|B7QAL5_IXOSC	R.LYVHEDIHDK.F	Y	27.7	1267.62	10	-1.2	423.547	3	34.93	683650	F3:15439	QEHF_exosome_S3.raw	1	306	315
tr|B7QAL5|B7QAL5_IXOSC	N.VVPGY.G	Y	20.47	533.285	5	0.7	534.293	1	97.58	0	F1:49744	QEHF_exosome_S1.raw	0	218	222
tr|A0A068EU07|A0A068EU07_IXOSC	K.IFDGADLSGITGDK.S	Y	49.55	1407.69	14	0.2	704.851	2	99.38	769480	F3:50597	QEHF_exosome_S3.raw	1	310	323
tr|A0A068EU07|A0A068EU07_IXOSC	R.LSLLDGYENALR.N	Y	38.78	1362.71	12	1.8	682.366	2	121.57	643810	F3:62182	QEHF_exosome_S3.raw	1	119	130
tr|A0A068EU07|A0A068EU07_IXOSC	R.FVLLNAMYFK.G	N	36.34	1244.66	10	-2.2	623.337	2	139.53	1213100	F3:71184	QEHF_exosome_S3.raw	1	179	188
tr|A0A068EU07|A0A068EU07_IXOSC	I.VDHPFLFFIR.N	N	29.76	1289.69	10	1	430.905	3	134.3	876960	F3:68649	QEHF_exosome_S3.raw	1	367	376
tr|A0A068EU07|A0A068EU07_IXOSC	R.EVDVFLPR.F	Y	25.16	973.523	8	-0.1	487.769	2	90.07	1136500	F3:45875	QEHF_exosome_S3.raw	1	282	289
tr|A0A068EU07|A0A068EU07_IXOSC	G.QAAIDTINK(+27.99).W	Y	23.12	1000.52	9	-0.6	501.266	2	99.06	1141500	F1:50506	QEHF_exosome_S1.raw	1	147	155	Formylation	K9:Formylation:53.45
tr|B7QEW7|B7QEW7_IXOSC	R.EQLHYQDLAVR.T	Y	46.09	1370.69	11	0.3	686.355	2	66.41	13509000	F3:33057	QEHF_exosome_S3.raw	4	102	112
tr|B7QEW7|B7QEW7_IXOSC	R.MIADFGALER.M	Y	41.18	1121.55	10	0.1	561.784	2	98.53	19721000	F3:50166	QEHF_exosome_S3.raw	2	390	399
tr|B7QEW7|B7QEW7_IXOSC	R.ELMEMLFR.Q	Y	38.36	1067.51	8	-0.5	534.764	2	125.74	3013700	F4:63263	QEHF_exosome_S4.raw	1	81	88
tr|B7QEW7|B7QEW7_IXOSC	R.Q(-17.03)ADGLFK.H	Y	34.35	760.375	7	0.2	761.383	1	76.83	1756600	F4:38023	QEHF_exosome_S4.raw	1	89	95	Pyro-glu from Q	Q1:Pyro-glu from Q:1000.00
tr|B7QEW7|B7QEW7_IXOSC	R.EQLH(+15.99)YQDLAVR.T	Y	25.82	1386.69	11	-0.1	463.237	3	66.55	361440	F4:32545	QEHF_exosome_S4.raw	1	102	112	Oxidation (HW)	H4:Oxidation (HW):1000.00
tr|B7QMW0|B7QMW0_IXOSC	K.LTESENFDDFLK.E	Y	43.55	1456.67	12	0.3	729.344	2	107.16	6494200	F4:53873	QEHF_exosome_S4.raw	1	11	22
tr|B7QMW0|B7QMW0_IXOSC	K.ELGVGLTWR.K	Y	35.71	1029.56	9	-0.5	515.787	2	98.88	4111400	F4:49445	QEHF_exosome_S4.raw	1	23	31
tr|B7QMW0|B7QMW0_IXOSC	K.Q(-17.03)FGDKEVTIVR.E	Y	35.7	1273.67	11	1.5	637.842	2	83.98	6256900	F4:41715	QEHF_exosome_S4.raw	1	96	106	Pyro-glu from Q	Q1:Pyro-glu from Q:1000.00
tr|B7QMW0|B7QMW0_IXOSC	K.LAQTSKPSVELK.C	Y	33.71	1299.74	12	-0.7	434.254	3	38.29	397520	F4:16886	QEHF_exosome_S4.raw	1	33	44
tr|B7QMW0|B7QMW0_IXOSC	K.LNDVVAIR.K	Y	30.81	898.524	8	-0.8	450.269	2	57.88	3593400	F4:27944	QEHF_exosome_S4.raw	1	119	126
tr|B7QMW0|B7QMW0_IXOSC	K.QFGDKEVTIVR.E	Y	27.48	1290.69	11	-0.1	431.238	3	61.24	1543500	F4:29905	QEHF_exosome_S4.raw	1	96	106
tr|B7P1Q2|B7P1Q2_IXOSC	R.IEELEEELEAER.Q	Y	40.84	1487.7	12	-0.9	744.856	2	92.84	521480	F1:47359	QEHF_exosome_S1.raw	1	1163	1174
tr|B7P1Q2|B7P1Q2_IXOSC	K.LAVENSELQR.Q	Y	39.31	1157.6	10	0.9	579.81	2	47.06	3131200	F2:21361	QEHF_exosome_S2.raw	1	1328	1337
tr|B7P1Q2|B7P1Q2_IXOSC	K.DLQGALEEEQR.A	Y	35.11	1286.61	11	0.9	644.313	2	68.75	384770	F2:33781	QEHF_exosome_S2.raw	1	1520	1530
tr|B7P1Q2|B7P1Q2_IXOSC	K.GSGFQTVSGLYR.E	Y	34.98	1270.63	12	1.7	636.324	2	83.25	344520	F1:42335	QEHF_exosome_S1.raw	1	690	701
tr|B7P1Q2|B7P1Q2_IXOSC	K.LLLSNNVNDYHFVSQGK.T	Y	34.52	1946.98	17	-1.8	650.001	3	97.55	228900	F1:49734	QEHF_exosome_S1.raw	1	348	364
tr|B7PCV9|B7PCV9_IXOSC	R.Q(-17.03)SPEGAEVLNSNANLMR.T	Y	54.25	1811.85	17	-2.1	906.929	2	99.63	2051000	F3:50721	QEHF_exosome_S3.raw	1	164	180	Pyro-glu from Q	Q1:Pyro-glu from Q:1000.00
tr|B7PCV9|B7PCV9_IXOSC	R.DLLDTLTIER.S	Y	40.45	1187.64	10	-1	594.827	2	120.84	3736900	F3:61795	QEHF_exosome_S3.raw	1	198	207
tr|B7PCV9|B7PCV9_IXOSC	K.YTTILNYK.S	Y	36.71	1014.54	8	1	508.277	2	75.42	8370900	F3:38032	QEHF_exosome_S3.raw	1	230	237
tr|B7PCV9|B7PCV9_IXOSC	R.QSPEGAEVLNSNANLMR.T	Y	34.93	1828.87	17	1.1	915.445	2	84.57	1261100	F3:42885	QEHF_exosome_S3.raw	1	164	180
tr|B7PCV9|B7PCV9_IXOSC	L.DTLTIER.S	Y	21.11	846.445	7	0.6	424.23	2	43	106630000	F1:19900	QEHF_exosome_S1.raw	1	201	207
tr|B7PCV9|B7PCV9_IXOSC	R.AGLLIR.D	N	20.75	641.422	6	-0.8	321.718	2	49.37	1329400	F3:23335	QEHF_exosome_S3.raw	1	246	251
tr|B7PR98|B7PR98_IXOSC	K.LNPQHTVPTINDNGFVLWESR.A	Y	68.99	2436.22	21	-0.2	813.08	3	119.6	597400	F4:60148	QEHF_exosome_S4.raw	1	98	118
tr|B7PR98|B7PR98_IXOSC	K.EQLKPEFVK.L	Y	33.99	1116.62	9	0.9	559.317	2	47.69	1419600	F4:21819	QEHF_exosome_S4.raw	1	89	97
tr|B7PR98|B7PR98_IXOSC	K.Y(-2.02)APDSPLYPK.D	Y	28.28	1147.55	10	-1.7	574.784	2	63.78	2887700	F4:31197	QEHF_exosome_S4.raw	1	128	137	2-amino-3-oxo-butanoic_acid	Y1:2-amino-3-oxo-butanoic_acid:42.68
tr|B7PR98|B7PR98_IXOSC	R.AIAM(+15.99)YLLDK.Y	Y	25.7	1052.56	9	-3.2	527.284	2	99.99	258700	F4:50132	QEHF_exosome_S4.raw	1	119	127	Oxidation (M)	M4:Oxidation (M):1000.00
tr|B7PR98|B7PR98_IXOSC	K.GQEPGGDLKETYDK.A	Y	24.92	1535.71	14	2.4	512.912	3	40.21	1328600	F4:17914	QEHF_exosome_S4.raw	1	171	184
tr|B7PR98|B7PR98_IXOSC	K.AALPEYDEEAAEPVGLIR.Q	Y	24.24	1941.97	18	0.6	648.33	3	107.96	3123600	F4:54278	QEHF_exosome_S4.raw	1	242	259
tr|B7PR98|B7PR98_IXOSC	K.AALPEY(-2.02)DEEAAEPVGLIR.Q	Y	22.85	1939.95	18	-11.2	970.973	2	108.03	345070000	F4:54305	QEHF_exosome_S4.raw	1	242	259	2-amino-3-oxo-butanoic_acid	Y6:2-amino-3-oxo-butanoic_acid:1000.00
tr|B7PZ24|B7PZ24_IXOSC	K.TLATNSGLDPQDVLVK.L	Y	46.01	1669.89	16	0.6	835.952	2	98.23	1636400	F3:50016	QEHF_exosome_S3.raw	1	382	397
tr|B7PZ24|B7PZ24_IXOSC	K.ALEVLESLK.V	Y	39.15	1000.58	9	-1.8	501.297	2	99.79	1351200	F3:50803	QEHF_exosome_S3.raw	1	110	118
tr|B7PZ24|B7PZ24_IXOSC	R.ILAEGFELAQAK.A	Y	38.79	1288.7	12	2.4	645.36	2	96.41	2665100	F3:49120	QEHF_exosome_S3.raw	1	98	109
tr|B7PZ24|B7PZ24_IXOSC	K.EGIVALR.R	Y	29.39	756.449	7	0.5	379.232	2	49.35	645360	F3:23317	QEHF_exosome_S3.raw	1	290	296
tr|B7PZ24|B7PZ24_IXOSC	K.IIELKR.K	Y	26.06	770.501	6	0	386.258	2	70.77	19507000	F1:35597	QEHF_exosome_S1.raw	3	256	261
tr|B7PZ24|B7PZ24_IXOSC	K.IIELK.R	N	23.97	614.4	5	-0.9	615.407	1	84.27	12084000	F4:41871	QEHF_exosome_S4.raw	4	256	260
tr|B7PKA9|B7PKA9_IXOSC	K.TTTALGTLGASVSK.K	Y	54.08	1305.71	14	0.4	653.865	2	75.43	3670100	F4:37297	QEHF_exosome_S4.raw	1	160	173
tr|B7PKA9|B7PKA9_IXOSC	R.NLGITVWK.E	Y	38.41	929.533	8	-1	465.774	2	93.08	2719600	F4:46488	QEHF_exosome_S4.raw	1	87	94
tr|B7PKA9|B7PKA9_IXOSC	R.VEEEIQSLR.T	Y	34.78	1101.57	9	-2.6	551.789	2	54.26	5918500	F4:25807	QEHF_exosome_S4.raw	1	63	71
tr|B7PKA9|B7PKA9_IXOSC	K.VSDATPDSGVHDLSGMDPEEK.A	Y	23.43	2184.95	21	1.1	729.324	3	73.07	1266300	F4:36081	QEHF_exosome_S4.raw	1	29	49
tr|Q4PM40|Q4PM40_IXOSC	K.TITLEVEPSDTIENVK.A	Y	47.68	1786.92	16	1.2	596.648	3	98.66	56679000	F4:49328	QEHF_exosome_S4.raw	7	12	27
tr|Q4PM40|Q4PM40_IXOSC	R.TLSDYNIQK.E	Y	36.9	1080.55	9	0	541.28	2	46.53	19869000	F2:21058	QEHF_exosome_S2.raw	2	55	63
tr|Q4PM40|Q4PM40_IXOSC	K.ESTLHLVLR.L	Y	33.91	1066.61	9	-0.4	356.545	3	71.82	7965200	F4:35390	QEHF_exosome_S4.raw	3	64	72
tr|Q4PM40|Q4PM40_IXOSC	R.LIFAGK(+114.04)QLEDGR.T	Y	29.43	1459.78	12	-0.9	487.6	3	76.15	2494100	F1:38489	QEHF_exosome_S1.raw	2	43	54	Ubiquitin	K6:Ubiquitin:1000.00
tr|Q4PM40|Q4PM40_IXOSC	MQIFVK.T	Y	26.61	764.426	6	-0.8	383.22	2	64.58	7600500	F4:31593	QEHF_exosome_S4.raw	4	1	6
tr|Q4PM40|Q4PM40_IXOSC	R.LIFAGK.Q	Y	25.26	647.401	6	-0.6	648.408	1	49.08	612580	F3:23101	QEHF_exosome_S3.raw	1	43	48
tr|Q4PM40|Q4PM40_IXOSC	K.IQDKEGIPPDQQR.L	Y	22.64	1522.77	13	0.2	508.599	3	28.91	1055800	F4:12682	QEHF_exosome_S4.raw	1	30	42
tr|B7P0U0|B7P0U0_IXOSC	K.TITLEVEPSDTIENVK.A	Y	47.68	1786.92	16	1.2	596.648	3	98.66	56679000	F4:49328	QEHF_exosome_S4.raw	7	25	40
tr|B7P0U0|B7P0U0_IXOSC	R.TLSDYNIQK.E	Y	36.9	1080.55	9	0	541.28	2	46.53	19869000	F2:21058	QEHF_exosome_S2.raw	2	68	76
tr|B7P0U0|B7P0U0_IXOSC	K.ESTLHLVLR.L	Y	33.91	1066.61	9	-0.4	356.545	3	71.82	7965200	F4:35390	QEHF_exosome_S4.raw	3	77	85
tr|B7P0U0|B7P0U0_IXOSC	R.LIFAGK(+114.04)QLEDGR.T	Y	29.43	1459.78	12	-0.9	487.6	3	76.15	2494100	F1:38489	QEHF_exosome_S1.raw	2	56	67	Ubiquitin	K6:Ubiquitin:1000.00
tr|B7P0U0|B7P0U0_IXOSC	V.MQIFVK.T	Y	26.61	764.426	6	-0.8	383.22	2	64.58	7600500	F4:31593	QEHF_exosome_S4.raw	4	14	19
tr|B7P0U0|B7P0U0_IXOSC	R.LIFAGK.Q	Y	25.26	647.401	6	-0.6	648.408	1	49.08	612580	F3:23101	QEHF_exosome_S3.raw	1	56	61
tr|B7P0U0|B7P0U0_IXOSC	K.IQDKEGIPPDQQR.L	Y	22.64	1522.77	13	0.2	508.599	3	28.91	1055800	F4:12682	QEHF_exosome_S4.raw	1	43	55
tr|B7Q5Q7|B7Q5Q7_IXOSC	K.TITLEVEPSDTIENVK.A	Y	47.68	1786.92	16	1.2	596.648	3	98.66	56679000	F4:49328	QEHF_exosome_S4.raw	7	12	27
tr|B7Q5Q7|B7Q5Q7_IXOSC	R.TLSDYNIQK.E	Y	36.9	1080.55	9	0	541.28	2	46.53	19869000	F2:21058	QEHF_exosome_S2.raw	2	55	63
tr|B7Q5Q7|B7Q5Q7_IXOSC	K.ESTLHLVLR.L	Y	33.91	1066.61	9	-0.4	356.545	3	71.82	7965200	F4:35390	QEHF_exosome_S4.raw	3	64	72
tr|B7Q5Q7|B7Q5Q7_IXOSC	R.LIFAGK(+114.04)QLEDGR.T	Y	29.43	1459.78	12	-0.9	487.6	3	76.15	2494100	F1:38489	QEHF_exosome_S1.raw	2	43	54	Ubiquitin	K6:Ubiquitin:1000.00
tr|B7Q5Q7|B7Q5Q7_IXOSC	MQIFVK.T	Y	26.61	764.426	6	-0.8	383.22	2	64.58	7600500	F4:31593	QEHF_exosome_S4.raw	4	1	6
tr|B7Q5Q7|B7Q5Q7_IXOSC	R.LIFAGK.Q	Y	25.26	647.401	6	-0.6	648.408	1	49.08	612580	F3:23101	QEHF_exosome_S3.raw	1	43	48
tr|B7Q5Q7|B7Q5Q7_IXOSC	K.IQDKEGIPPDQQR.L	Y	22.64	1522.77	13	0.2	508.599	3	28.91	1055800	F4:12682	QEHF_exosome_S4.raw	1	30	42
tr|B7PFU3|B7PFU3_IXOSC	K.SVYAAEEMLAAGAK.W	Y	63.77	1409.69	14	-0.1	705.85	2	95.05	31076000	F4:47488	QEHF_exosome_S4.raw	4	17	30
tr|B7PFU3|B7PFU3_IXOSC	K.SVYAAEEM(+15.99)LAAGAK.W	Y	60.09	1425.68	14	0.2	713.848	2	75.64	2767400	F4:37409	QEHF_exosome_S4.raw	1	17	30	Oxidation (M)	M8:Oxidation (M):1000.00
tr|B7PFU3|B7PFU3_IXOSC	Y.AAEEMLAAGAK.W	Y	41.55	1060.52	11	-0.6	1061.53	1	43.3	376690	F4:19441	QEHF_exosome_S4.raw	1	20	30
tr|B7QMC8|B7QMC8_IXOSC	Y.VRPDGEVIADAEQFEVEK.C	Y	53.17	2030	18	2	677.674	3	100.7	1407800	F2:50508	QEHF_exosome_S2.raw	1	496	513
tr|B7QMC8|B7QMC8_IXOSC	K.FTPNVYVLDYLK.A	Y	41.34	1470.78	12	-0.2	736.395	2	140.53	797540	F2:70292	QEHF_exosome_S2.raw	1	844	855
tr|B7QMC8|B7QMC8_IXOSC	R.VLPINNELKPVTDVQATIYVTSPGDVR.I	Y	31.42	2937.58	27	0.9	980.202	3	125.9	457280	F2:63335	QEHF_exosome_S2.raw	1	64	90
tr|B7QMC8|B7QMC8_IXOSC	K.YVPIDAANLK.E	Y	24.36	1102.6	10	-2.9	552.307	2	74.96	783660	F2:37286	QEHF_exosome_S2.raw	1	917	926
tr|B7QMC8|B7QMC8_IXOSC	R.SFNPLELTFLEGEHGK.N	Y	20.43	1816.9	16	-0.5	606.64	3	133.69	1159500	F2:67080	QEHF_exosome_S2.raw	1	253	268
tr|B7QEW9|B7QEW9_IXOSC	R.RLAELENQLR.H	Y	48.91	1240.69	10	0.2	621.352	2	61.65	965840	F4:30116	QEHF_exosome_S4.raw	2	148	157
tr|B7QEW9|B7QEW9_IXOSC	R.LAELENQLR.H	Y	41.84	1084.59	9	0.3	543.301	2	64.64	7924800	F4:31624	QEHF_exosome_S4.raw	2	149	157
tr|B7QEW9|B7QEW9_IXOSC	R.LFPALESR.G	Y	41.07	931.513	8	0.2	466.764	2	80.01	9631700	F4:39677	QEHF_exosome_S4.raw	2	173	180
tr|B7PXM7|B7PXM7_IXOSC	R.YGFGPGPEWTR.D	Y	53.13	1265.58	11	0.8	633.799	2	93.31	1647500	F4:46612	QEHF_exosome_S4.raw	1	2	12
tr|B7PXM7|B7PXM7_IXOSC	K.LTQSLAILK.Y	Y	37.44	985.617	9	-0.3	493.816	2	81.42	1789200	F4:40405	QEHF_exosome_S4.raw	1	39	47
tr|B7PXM7|B7PXM7_IXOSC	R.VAALPGLR.E	Y	33.34	795.497	8	0.2	398.756	2	66.53	2632700	F4:32532	QEHF_exosome_S4.raw	1	160	167
tr|B7PXM7|B7PXM7_IXOSC	K.ALAVPHQPPTD	Y	21.33	1144.59	11	2.3	573.302	2	55.81	2001400	F4:26714	QEHF_exosome_S4.raw	1	187	197
tr|B7QAP3|B7QAP3_IXOSC	K.Q(-17.03)HDAVLQAVAK.A	Y	61.24	1161.61	11	-1.5	581.813	2	63.24	2914800	F4:30930	QEHF_exosome_S4.raw	1	58	68	Pyro-glu from Q	Q1:Pyro-glu from Q:1000.00
tr|B7QAP3|B7QAP3_IXOSC	K.GALGSSIVSLFR.Q	Y	42.22	1205.68	12	-1.2	603.845	2	134.39	932690	F4:67475	QEHF_exosome_S4.raw	1	15	26
tr|B7QC85|B7QC85_IXOSC	R.ELISNASDALDK.I	Y	48.72	1274.64	12	0	638.325	2	69.47	1966100	F4:34161	QEHF_exosome_S4.raw	2	98	109
tr|B7QC85|B7QC85_IXOSC	R.ELISNASDALDKIR.L	Y	42.14	1543.82	14	0.4	515.614	3	95.81	1609400	F2:48093	QEHF_exosome_S2.raw	1	98	111
tr|B7QC85|B7QC85_IXOSC	R.LLSLTDPDVLNTNPELTIR.I	Y	35.19	2123.15	19	-1.6	1062.58	2	137	953900	F2:68630	QEHF_exosome_S2.raw	1	112	130
tr|B7QC85|B7QC85_IXOSC	K.ALLYVPAVQPTESFNR.Y	Y	24.11	1803.95	16	-0.7	902.983	2	114.9	863980	F2:57926	QEHF_exosome_S2.raw	1	388	403
tr|B7Q199|B7Q199_IXOSC	K.INVNEIFYDLVR.Q	Y	47.4	1493.79	12	0.6	747.902	2	165.1	3573100	F4:81935	QEHF_exosome_S4.raw	3	159	170
tr|B7Q199|B7Q199_IXOSC	K.YDPTIEDSYR.K	Y	40.62	1257.55	10	-2.1	629.782	2	60.83	1699900	F4:29684	QEHF_exosome_S4.raw	1	42	51
tr|B7Q199|B7Q199_IXOSC	K.IVVLGSGGVGK.S	Y	39.04	984.597	11	1.3	493.306	2	64.79	3756700	F4:31696	QEHF_exosome_S4.raw	3	16	26
tr|B7QC21|B7QC21_IXOSC	K.GFGTDEAAIIAILGAR.T	Y	60.05	1573.85	16	0.8	787.931	2	157.43	10909000	F4:78369	QEHF_exosome_S4.raw	2	3	18
tr|B7QC21|B7QC21_IXOSC	R.Q(-17.03)AILTTYK.Q	Y	41.01	919.501	8	0.5	920.509	1	80.9	5720200	F4:40145	QEHF_exosome_S4.raw	3	24	31	Pyro-glu from Q	Q1:Pyro-glu from Q:1000.00
tr|B7QC21|B7QC21_IXOSC	R.QAILTTYK.Q	Y	29.9	936.528	8	-2.1	937.533	1	47.21	131920	F4:21546	QEHF_exosome_S4.raw	1	24	31
tr|B7QC21|B7QC21_IXOSC	R.S(+27.99)(+14.02)NAEIAAIK.A	Y	23.9	957.513	9	1.5	479.764	2	47.31	613350	F4:21603	QEHF_exosome_S4.raw	1	91	99	Formylation; Methylation(others)	S1:Formylation:49.31;S1:Methylation(others):22.34
tr|B7PSX9|B7PSX9_IXOSC	K.LEEASQAADESER.M	Y	48.94	1433.63	13	-1.9	717.819	2	30.5	1563700	F4:13367	QEHF_exosome_S4.raw	2	33	45
tr|B7PSX9|B7PSX9_IXOSC	K.IVELEEELR.V	Y	41.03	1128.6	9	-0.5	565.308	2	83.26	16688000	F4:41359	QEHF_exosome_S4.raw	5	110	118
tr|B7PSX9|B7PSX9_IXOSC	R.IQLLEEDLER.S	Y	32.66	1256.66	10	-0.8	629.337	2	96.79	2367000	F3:49300	QEHF_exosome_S3.raw	2	12	21
tr|B7PSX9|B7PSX9_IXOSC	I.VELEEELR.V	Y	24.37	1015.52	8	0.9	508.767	2	45.71	6327200	F2:20604	QEHF_exosome_S2.raw	1	111	118
tr|B7PHB6|B7PHB6_IXOSC	K.MMENITNFQNAAK.Q	Y	54.65	1510.69	13	0.3	756.353	2	82.52	34376000	F4:40989	QEHF_exosome_S4.raw	3	67	79
tr|B7PHB6|B7PHB6_IXOSC	R.ASEGIINLQYGSNK.G	Y	50.24	1492.75	14	0	747.383	2	81.68	12868000	F4:40543	QEHF_exosome_S4.raw	1	144	157
tr|B7PHB6|B7PHB6_IXOSC	R.EWTQEQLR.A	Y	26.89	1088.53	8	0.6	545.27	2	50.69	2503200	F4:23607	QEHF_exosome_S4.raw	1	136	143
tr|B7PHB6|B7PHB6_IXOSC	K.MMENITNFQN(+.98)AAK.Q	Y	22.05	1511.67	13	-0.5	756.844	2	79.52	745560	F4:39416	QEHF_exosome_S4.raw	1	67	79		N10:Deamidation (NQ):5.77
tr|B7PHB6|B7PHB6_IXOSC	K.MM(+15.99)EN(+.98)ITNFQNAAK.Q	Y	21.22	1527.67	13	12	764.851	2	69.09	409220	F4:33936	QEHF_exosome_S4.raw	1	67	79		M2:Oxidation (M):0.00;N4:Deamidation (NQ):13.03
tr|B7PKR5|B7PKR5_IXOSC	R.ALGSSSYLVGQR.A	Y	46.61	1236.65	12	0.6	619.331	2	65.64	573800	F2:32198	QEHF_exosome_S2.raw	1	104	115
tr|B7PKR5|B7PKR5_IXOSC	K.AGELEELSSK.I	Y	43.35	1061.52	10	-0.7	531.769	2	48.61	660380	F2:22220	QEHF_exosome_S2.raw	1	760	769
tr|B7PKR5|B7PKR5_IXOSC	R.EEAVEEVYK.I	Y	34.14	1094.51	9	1.4	548.265	2	46.07	333030	F2:20803	QEHF_exosome_S2.raw	1	1168	1176
tr|B7PH04|B7PH04_IXOSC	K.ILLNAVMMPDR.M	Y	40.74	1271.67	11	0.3	636.844	2	107.97	5603400	F1:55280	QEHF_exosome_S1.raw	2	29	39
tr|B7PH04|B7PH04_IXOSC	R.NIFDTSLTMYR.T	Y	39.05	1359.65	11	0.9	680.832	2	119.8	3591100	F2:60313	QEHF_exosome_S2.raw	2	128	138
tr|B7PH04|B7PH04_IXOSC	R.AQFDYDSFLGK.I	Y	35.5	1289.59	11	-0.4	645.803	2	109.35	2980200	F2:55062	QEHF_exosome_S2.raw	1	176	186
tr|B7PH04|B7PH04_IXOSC	R.MLMLSYK.G	Y	29.52	884.45	7	-0.2	443.232	2	84.42	2408300	F2:42236	QEHF_exosome_S2.raw	1	40	46
tr|B7PH04|B7PH04_IXOSC	R.LIYNLK.K	Y	25.28	762.464	6	0.3	382.239	2	64.74	2469000	F2:31748	QEHF_exosome_S2.raw	1	218	223
tr|B7PDF7|B7PDF7_IXOSC	K.FLYNPDTK.E	Y	40.4	996.492	8	-0.1	499.253	2	60.13	10507000	F3:29728	QEHF_exosome_S3.raw	1	22	29
tr|B7PDF7|B7PDF7_IXOSC	K.YWVDDINEYLK.D	Y	38.72	1456.69	11	-0.2	729.351	2	130.24	7817500	F3:66598	QEHF_exosome_S3.raw	2	116	126
tr|B7PDF7|B7PDF7_IXOSC	K.YIQDSYDPR.Y	Y	33.75	1155.52	9	-0.5	578.767	2	45.26	15075000	F3:20879	QEHF_exosome_S3.raw	1	208	216
tr|B7PDF7|B7PDF7_IXOSC	F.IFVQFWHAER.G	Y	33	1331.68	10	-0.6	444.899	3	102.52	377270	F3:52282	QEHF_exosome_S3.raw	1	262	271
tr|B7PDF7|B7PDF7_IXOSC	K.WVLDR.S	Y	23.12	687.37	5	-0.4	344.692	2	55.04	2346900	F3:26706	QEHF_exosome_S3.raw	1	75	79
tr|B7QLY6|B7QLY6_IXOSC	K.FMQSGPVVPMVWEGNNVVLTGR.D	Y	51.49	2416.2	22	0.5	806.409	3	140.15	895520	F4:70271	QEHF_exosome_S4.raw	1	67	88
tr|B7QLY6|B7QLY6_IXOSC	R.TFIMVKPDGVQR.G	Y	34.1	1389.74	12	0.9	695.88	2	70.38	2286400	F4:34627	QEHF_exosome_S4.raw	2	7	18
tr|B7QLY6|B7QLY6_IXOSC	R.GLVGDIIQR.F	Y	31.83	969.561	9	1.7	485.788	2	84.56	5197100	F4:42045	QEHF_exosome_S4.raw	1	19	27
tr|B7QLY6|B7QLY6_IXOSC	R.DMIGATDPLK.A	Y	24.59	1059.53	10	0.8	530.771	2	77.93	3664300	F4:38599	QEHF_exosome_S4.raw	1	89	98
tr|B7PGX4|B7PGX4_IXOSC	R.IQQTQAQVDEVVDIMR.T	Y	62.91	1871.94	16	0.3	936.978	2	111.35	477140	F4:56038	QEHF_exosome_S4.raw	1	32	47
tr|B7PGX4|B7PGX4_IXOSC	R.ADALQQGASQFEQQAGK.L	Y	32.44	1775.84	17	1	888.93	2	80.33	1291700	F4:39843	QEHF_exosome_S4.raw	1	67	83
tr|B7P585|B7P585_IXOSC	K.YTLAPVAEELK.T	Y	48.64	1232.67	11	-0.4	617.34	2	94.51	1566700	F3:48167	QEHF_exosome_S3.raw	1	74	84
tr|B7P585|B7P585_IXOSC	S.LGDVF(+15.99)VNDAFGTAHR.A	Y	36.19	1633.78	15	1.2	545.603	3	85.48	1263700	F3:43362	QEHF_exosome_S3.raw	1	155	169		F5:Oxidation or Hydroxylation:7.32
tr|B7P585|B7P585_IXOSC	R.IVAALDTVQYVLNN(+.98)GAK.S	Y	36.1	1788.96	17	2.6	895.491	2	127.51	0	F3:65239	QEHF_exosome_S3.raw	0	39	55		N14:Deamidation (NQ):17.01
tr|B7P585|B7P585_IXOSC	V.DFNVPLK.D	Y	23.58	831.449	7	0.8	416.732	2	65.06	1339800	F4:31821	QEHF_exosome_S4.raw	1	23	29
tr|Q4PM10|Q4PM10_IXOSC	R.IEDVTPIPSDSTR.R	Y	55.56	1428.71	13	1.6	715.363	2	61.7	5653700	F4:30144	QEHF_exosome_S4.raw	1	129	141
tr|Q4PM10|Q4PM10_IXOSC	K.TPGPGAQSALR.A	Y	46.33	1053.56	11	-1.5	527.785	2	34.16	229690	F4:14992	QEHF_exosome_S4.raw	1	107	117
tr|Q4PM10|Q4PM10_IXOSC	P.GPGAQSALR.A	Y	22.48	855.456	9	2	428.736	2	38.29	943350	F4:16882	QEHF_exosome_S4.raw	1	109	117
tr|B7PAK1|B7PAK1_IXOSC	K.LALLGDLLAEEMGK.I	Y	48.63	1471.8	14	-0.8	736.904	2	158.23	2185600	F2:78420	QEHF_exosome_S2.raw	1	165	178
tr|B7PAK1|B7PAK1_IXOSC	R.LGFGSFVDK.V	Y	36.29	968.497	9	0.5	485.256	2	96.43	2141100	F2:48404	QEHF_exosome_S2.raw	1	185	193
tr|B7PAK1|B7PAK1_IXOSC	K.VVMPYVNTVPEK.L	Y	31.87	1374.72	12	1.5	688.369	2	84.04	0	F2:42051	QEHF_exosome_S2.raw	0	194	205
tr|B7PAK1|B7PAK1_IXOSC	R.EGEAIQIKPQEIR.L	Y	27.46	1509.82	13	2.5	504.28	3	66.43	2212700	F2:32586	QEHF_exosome_S2.raw	1	111	123
tr|B7PL51|B7PL51_IXOSC	K.VQGQIGALNPENFPGFK.S	Y	55.75	1814.93	17	0.9	908.474	2	119.45	10899000	F4:60064	QEHF_exosome_S4.raw	1	107	123
tr|B7PL51|B7PL51_IXOSC	R.FEVDFVAER.D	Y	42.68	1110.53	9	0	556.274	2	94.67	11988000	F4:47291	QEHF_exosome_S4.raw	1	90	98
tr|Q4PMC4|Q4PMC4_IXOSC	R.AVGGEVGATSALAPK.I	Y	48.19	1326.71	15	0.4	664.365	2	61.16	6101300	F4:29870	QEHF_exosome_S4.raw	1	17	31
tr|Q4PMC4|Q4PMC4_IXOSC	R.Q(-17.03)AQIEVVPSAASLIIK.A	Y	35.72	1648.94	16	4.9	825.481	2	142.46	2109000	F4:71382	QEHF_exosome_S4.raw	1	68	83	Pyro-glu from Q	Q1:Pyro-glu from Q:1000.00
tr|Q4PMC4|Q4PMC4_IXOSC	K.IGPLGLSPK.K	Y	31.68	880.538	9	0	441.276	2	72.22	6000900	F4:35602	QEHF_exosome_S4.raw	2	32	40
tr|Q4PMC4|Q4PMC4_IXOSC	R.QAQIEVVPSAASLIIK.A	Y	21.73	1665.97	16	2.4	833.992	2	121.89	1144700	F4:61376	QEHF_exosome_S4.raw	1	68	83
tr|B7QMD6|B7QMD6_IXOSC	K.VEVNEAIFR.W	Y	44.18	1075.57	9	1	538.791	2	80.13	1468300	F4:39739	QEHF_exosome_S4.raw	1	175	183
tr|B7QMD6|B7QMD6_IXOSC	K.LVVLFGSEILK.I	Y	39.99	1216.74	11	1.3	609.38	2	134.21	998770	F4:67392	QEHF_exosome_S4.raw	1	77	87
tr|B7QMD6|B7QMD6_IXOSC	K.Q(-17.03)YKPTDATTNPSLILAASK.L	Y	37.17	2001.04	19	0.6	1001.53	2	98.51	1193100	F4:49248	QEHF_exosome_S4.raw	1	26	44	Pyro-glu from Q	Q1:Pyro-glu from Q:1000.00
tr|B7PFL2|B7PFL2_IXOSC	K.LQIWDTAGQER.F	Y	44.48	1315.65	11	-0.9	658.833	2	80.64	7266000	F4:40015	QEHF_exosome_S4.raw	3	62	72
tr|B7PFL2|B7PFL2_IXOSC	K.LLLIGDSGVGK.S	Y	42.64	1070.63	11	0.3	536.324	2	91.29	9135600	F4:45584	QEHF_exosome_S4.raw	3	14	24
tr|B7PFL2|B7PFL2_IXOSC	K.QWLQEIDR.Y	Y	29.44	1086.55	8	0.2	544.28	2	83.46	141920000	F4:41454	QEHF_exosome_S4.raw	1	104	111
tr|B7QLS9|B7QLS9_IXOSC	R.DLLANHAAIPASDIVGMR.A	Y	58.16	1862.97	18	0.5	621.997	3	109.6	2789400	F3:56005	QEHF_exosome_S3.raw	1	36	53
tr|B7QLS9|B7QLS9_IXOSC	R.APLLQTGGDNSYEMLK.E	Y	34.6	1735.85	16	0.4	868.93	2	97.9	1080400	F3:49858	QEHF_exosome_S3.raw	1	54	69
tr|B7PJ70|B7PJ70_IXOSC	K.VAPAPPPAEEAAPDLEAAK.K	Y	52.88	1842.94	19	1	922.476	2	74.27	1610600	F3:37410	QEHF_exosome_S3.raw	1	43	61
tr|B7PJ70|B7PJ70_IXOSC	K.TEIDQYLSVAR.T	Y	44.84	1293.66	11	0.5	647.836	2	93.27	2724900	F4:46593	QEHF_exosome_S4.raw	2	204	214
tr|B7PJ70|B7PJ70_IXOSC	R.DLDGTSSLADFLGGDSAPQPSAPSVDK.V	Y	26.82	2646.23	27	1.8	883.085	3	130.8	561530	F3:66868	QEHF_exosome_S3.raw	1	16	42
tr|B7QCB3|B7QCB3_IXOSC	K.HATEAFEDVGHSTDAR.E	Y	57.01	1741.77	16	1	581.596	3	41.17	3333400	F4:18382	QEHF_exosome_S4.raw	2	54	69
tr|B7QCB3|B7QCB3_IXOSC	K.TFTLAEIEK.H	Y	36	1050.56	9	1	526.288	2	91.61	864680	F4:45744	QEHF_exosome_S4.raw	1	7	15
tr|B7QCB3|B7QCB3_IXOSC	R.LFLSYGSR.Q	Y	27.65	941.497	8	-1	471.755	2	78.93	1978700	F4:39120	QEHF_exosome_S4.raw	1	126	133
tr|B7P591|B7P591_IXOSC	R.NPGVNEGFR.F	Y	48.07	988.473	9	0.8	495.244	2	37.51	908900	F3:16729	QEHF_exosome_S3.raw	1	40	48
tr|B7P591|B7P591_IXOSC	R.VATGSFLK.R	Y	33.78	821.465	8	-0.2	411.74	2	49.11	1172400	F3:23135	QEHF_exosome_S3.raw	1	31	38
tr|B7P591|B7P591_IXOSC	R.TVFEILEK.A	Y	29.48	977.543	8	-0.2	489.779	2	101.87	1273300	F3:51893	QEHF_exosome_S3.raw	1	99	106
tr|B7P591|B7P591_IXOSC	R.ASQLNTWVALK.M	Y	25.72	1229.68	11	-1.8	615.845	2	97.52	1127800	F3:49666	QEHF_exosome_S3.raw	1	332	342
tr|B7PH44|B7PH44_IXOSC	R.IQEAGTEVVQAK.A	Y	49.92	1271.67	12	-1	636.843	2	37.55	820030	F4:16529	QEHF_exosome_S4.raw	1	234	245
tr|B7PH44|B7PH44_IXOSC	R.DDLFNTNASIVR.D	Y	48.98	1363.67	12	-1.9	682.843	2	93.67	1358600	F4:46793	QEHF_exosome_S4.raw	1	115	126
tr|B7PH44|B7PH44_IXOSC	Q.PLSLLLK.Q	Y	23.82	782.527	7	0.4	392.271	2	92.58	36391000	F4:46244	QEHF_exosome_S4.raw	3	43	49
tr|B7PH44|B7PH44_IXOSC	T.EVVQAK.A	N	21.82	672.381	6	-0.6	337.197	2	17.33	516040	F1:7886	QEHF_exosome_S1.raw	1	240	245
tr|B7QM86|B7QM86_IXOSC	K.IGITNHDEF(+15.99)SLVR.D	Y	43.66	1515.77	13	0.7	506.264	3	76.41	1238500	F1:38628	QEHF_exosome_S1.raw	1	282	294	Oxidation or Hydroxylation	F9:Oxidation or Hydroxylation:32.28
tr|B7QM86|B7QM86_IXOSC	R.GVAATSGDSALQTR.L	Y	37.92	1332.66	14	-0.4	667.339	2	39.57	555480	F2:17403	QEHF_exosome_S2.raw	1	1199	1212
tr|B7QM86|B7QM86_IXOSC	R.LFSSTGDAPEMVR.Q	Y	34.38	1408.67	13	-1.1	705.339	2	78.63	315790	F1:39824	QEHF_exosome_S1.raw	1	995	1007
tr|B7QM86|B7QM86_IXOSC	K.VLDQEPNEVNR.Q	Y	27.77	1311.64	11	-0.3	656.828	2	38.16	1011700	F2:16732	QEHF_exosome_S2.raw	2	1607	1617
tr|F2YHA2|F2YHA2_IXOSC	R.EQELPQQDQEAAAPESK.S	Y	51.61	1896.87	17	0.1	949.442	2	41.11	2209500	F4:18351	QEHF_exosome_S4.raw	2	84	100
tr|F2YHA2|F2YHA2_IXOSC	R.Q(-17.03)HLENLEEPQK.Q	Y	44.55	1346.65	11	1.8	674.332	2	60.03	615100	F4:29232	QEHF_exosome_S4.raw	1	181	191	Pyro-glu from Q	Q1:Pyro-glu from Q:1000.00
tr|B7PKN7|B7PKN7_IXOSC	R.LTSTLLPIK.S	Y	42.43	984.622	9	-0.6	493.318	2	90.18	697880	F3:45937	QEHF_exosome_S3.raw	1	509	517
tr|B7PKN7|B7PKN7_IXOSC	R.KEESVQVEQSLR.Q	Y	40.88	1430.74	12	-0.8	477.919	3	43.03	596400	F3:19665	QEHF_exosome_S3.raw	1	280	291
tr|B7PKN7|B7PKN7_IXOSC	K.VIATSGSTVAAIGNEK.M	Y	32.84	1516.81	16	6.4	759.417	2	62.04	376380	F3:30800	QEHF_exosome_S3.raw	1	169	184
tr|B7PEL0|B7PEL0_IXOSC	R.EGPGVVTPVK.E	Y	50.62	981.549	10	1.2	491.783	2	39.72	3103800	F3:17959	QEHF_exosome_S3.raw	2	127	136
tr|B7PEL0|B7PEL0_IXOSC	K.DRFEQSLR.D	Y	46.37	1049.53	8	1.3	525.771	2	37.37	1267700	F3:16655	QEHF_exosome_S3.raw	3	115	122
tr|B7QIS6|B7QIS6_IXOSC	K.VAFTGSTEVGK.L	Y	48.01	1094.56	11	1.9	548.289	2	46	1550600	F3:21299	QEHF_exosome_S3.raw	1	232	242
tr|B7QIS6|B7QIS6_IXOSC	K.TLDEVIER.C	Y	32.07	973.508	8	0.2	487.761	2	58.29	1466900	F3:28618	QEHF_exosome_S3.raw	1	404	411
tr|B7QIS6|B7QIS6_IXOSC	R.FADLIER.D	N	29.15	862.455	7	-0.8	432.234	2	70.84	823660	F3:35530	QEHF_exosome_S3.raw	1	83	89
tr|B7PSL2|B7PSL2_IXOSC	R.AEVEGTNLDAR.T	Y	48.77	1173.56	11	0.3	587.789	2	38.08	3796200	F4:16778	QEHF_exosome_S4.raw	1	273	283
tr|B7PSL2|B7PSL2_IXOSC	R.LP(+15.99)S(+14.02)GIIDPGFAPNAFDR.F	Y	30.2	1815.92	17	-0.5	908.965	2	124.85	6028200	F4:62816	QEHF_exosome_S4.raw	1	171	187	Oxidation or Hydroxylation; Methylation(others)	P2:Oxidation or Hydroxylation:30.64;S3:Methylation(others):42.89
tr|B7PSL2|B7PSL2_IXOSC	R.LYPDLEGEK.L	Y	29.67	1062.52	9	-1.9	532.268	2	62.35	5651400	F4:30495	QEHF_exosome_S4.raw	1	213	221
tr|B7PSL2|B7PSL2_IXOSC	R.LPSGIIDPGFAPNAFDR.F	Y	28.61	1785.9	17	2.6	893.962	2	124.26	598410	F4:62529	QEHF_exosome_S4.raw	1	171	187
tr|B7PSL2|B7PSL2_IXOSC	P.EN(+.98)GTSQ(+.98)TSETSSSKN(+.98)GTLQ(+.98).V	Y	20.51	1958.81	19	-2.4	980.409	2	101.26	3187900	F4:50873	QEHF_exosome_S4.raw	1	101	119	Deamidation (NQ)	N2:Deamidation (NQ):1000.00;Q6:Deamidation (NQ):1000.00;N15:Deamidation (NQ):1000.00;Q19:Deamidation (NQ):1000.00
tr|B7PMY6|B7PMY6_IXOSC	K.MLYSSSYDALKK.A	Y	37.99	1404.7	12	0.4	469.239	3	66.31	2519400	F4:32432	QEHF_exosome_S4.raw	1	105	116
[truncated: 422 more rows]

## Sheet: Protein Export Scaffold
Protein name (FDR<1% for proteins and peptides)	Protein accession numbers	Protein molecular weight (Da)	Protein identification probability	Exclusive unique peptide count	Exclusive unique spectrum count	Exclusive spectrum count	Percentage sequence coverage	Length
[truncated: 337 more rows]
