# Supplementary material for: Tick extracellular vesicles enable arthropod feeding and promote distinct outcomes of bacterial infection
Source: Nat Commun. 2021 Jun 17;12:3696. doi: 10.1038/s41467-021-23900-8 (PMC8211691; doi:10.1038/s41467-021-23900-8)
Supplement: Supplementary file 7 — Supplementary Data 4 [file 41467_2021_23900_MOESM7_ESM.xls]

## Sheet: Sheet1
Supplementary Data 4: Gene code and protein identification for FunRich analysis
Gene Number	Input Term	ID Type	Gene
1	CBR1	Gene symbol	CBR1
2	Atad1*
3	RPS2	Gene symbol	RPS2
4	RPS12	Gene symbol	RPS12
5	RPS14	Gene symbol	RPS14
6	RPS26	Gene symbol	RPS26
7	RPS27A	Gene symbol	RPS27A
8	RPS3A	Gene symbol	RPS3A
9	RPS5	Gene symbol	RPS5
10	RPS8	Gene symbol	RPS8
11	SND1	Gene symbol	SND1
12	RPLP0	Gene symbol	RPLP0
13	RPL13	Gene symbol	RPL13
14	RPL23A	Gene symbol	RPL23A
15	PLS3	Gene symbol	PLS3
16	PGD	Gene symbol	PGD
17	MCM3AP	Gene symbol	MCM3AP
18	ABCA3	Gene symbol	ABCA3
19	ACO1	Gene symbol	ACO1
20	ACTG1	Gene symbol	ACTG1
21	ACTB	Gene symbol	ACTB
22	CFL1	Gene symbol	CFL1
23	ARPC5	Gene symbol	ARPC5
24	APRT	Gene symbol	APRT
25	ENTPD3	Gene symbol	ENTPD3
26	ARF5	Gene symbol	ARF5
27	SLC25A6	Gene symbol	SLC25A6
28	SLC25A5	Gene symbol	SLC25A5
29	ARF1	Gene symbol	ARF1
30	ALDH1A2	Gene symbol	ALDH1A2
31	ALDH2	Gene symbol	ALDH2
32	ALDH3A2	Gene symbol	ALDH3A2
33	ALPL	Gene symbol	ALPL
34	PRDX1	Gene symbol	PRDX1
35	LRPAP1	Gene symbol	LRPAP1
36	ACTN4	Gene symbol	ACTN4
37	CRYAB	Gene symbol	CRYAB
38	A2ML1	Gene symbol	A2ML1
39	SLC3A1	Gene symbol	SLC3A1
40	ATIC	Gene symbol	ATIC
41	NPEPPS	Gene symbol	NPEPPS
42	ACSS1	Gene symbol	ACSS1
43	APBA1	Gene symbol	APBA1
44	ANK3	Gene symbol	ANK3
45	ANKRD13D	Gene symbol	ANKRD13D
46	ANXA5	Gene symbol	ANXA5
47	VWF	Gene symbol	VWF
48	AQP9	Gene symbol	AQP9
49	CTNNB1	Gene symbol	CTNNB1
50	ATP5F1A*
51	ATP5F1A¥
52	ATP5F1B*
53	ACLY	Gene symbol	ACLY
54	DHX16	Gene symbol	DHX16
55	AXIN1	Gene symbol	AXIN1
56	SERPINB2	Gene symbol	SERPINB2
57	SNU13	Gene symbol	SNU13
58	BAZ2B	Gene symbol	BAZ2B
59	CADPS	Gene symbol	CADPS
60	TAGLN3	Gene symbol	TAGLN3
61	TAGLN3¥
62	CALR	Gene symbol	CALR
63	CREB3L4	Gene symbol	CREB3L4
64	CA3	Gene symbol	CA3
65	VNN1	Gene symbol	VNN1
66	UPK1A	Gene symbol	UPK1A
67	CISD1	Gene symbol	CISD1
68	USH2A	Gene symbol	USH2A
69	USH2A¥
70	CCT6B	Gene symbol	CCT6B
71	CCT7	Gene symbol	CCT7
72	CCT8	Gene symbol	CCT8
73	CCT5	Gene symbol	CCT5
74	HSPD1	Gene symbol	HSPD1
75	SLC5A7	Gene symbol	SLC5A7
76	CHI3L1	Gene symbol	CHI3L1
77	CHIT1	Gene symbol	CHIT1
78	AP2S1	Gene symbol	AP2S1
79	CLTC	Gene symbol	CLTC
80	CPSF1	Gene symbol	CPSF1
81	NOL9	Gene symbol	NOL9
82	CNDP2	Gene symbol	CNDP2
83	TPD52L2	Gene symbol	TPD52L2
84	ERGIC1	Gene symbol	ERGIC1
85	N/A*
86	CRYAB¥
87	N/A¥
88	CARS2	Gene symbol	CARS2
89	CMPK1	Gene symbol	CMPK1
90	CYB5A	Gene symbol	CYB5A
91	DYNC2H1	Gene symbol	DYNC2H1
92	N/A¥
93	PHGDH	Gene symbol	PHGDH
94	BDH1	Gene symbol	BDH1
95	DGKQ	Gene symbol	DGKQ
96	QDPR	Gene symbol	QDPR
97	DPYD	Gene symbol	DPYD
98	N/A¥
99	POLR1A	Gene symbol	POLR1A
100	SRCAP	Gene symbol	SRCAP
101	ATP2A1	Gene symbol	ATP2A1
102	EEF2	Gene symbol	EEF2
103	EEF1D	Gene symbol	EEF1D
104	EEF1A2	Gene symbol	EEF1A2
105	N/A¥
106	ECE2	Gene symbol	ECE2
107	ECE1	Gene symbol	ECE1
108	ENO1	Gene symbol	ENO1
109	Stom*
110	EIF3B	Gene symbol	EIF3B
111	EIF5A	Gene symbol	EIF5A
112	TGFBI	Gene symbol	TGFBI
113	FASN	Gene symbol	FASN
114	PMP2	Gene symbol	PMP2
115	FCN1	Gene symbol	FCN1
116	FLNC	Gene symbol	FLNC
117	FKBP7	Gene symbol	FKBP7
118	BLVRB	Gene symbol	BLVRB
119	FBP1	Gene symbol	FBP1
120	ALDOA	Gene symbol	ALDOA
121	FAH	Gene symbol	FAH
122	SYNCRIP	Gene symbol	SYNCRIP
123	GGT1	Gene symbol	GGT1
124	CELSR2	Gene symbol	CELSR2
125	N/A¥
126	G6PD	Gene symbol	G6PD
127	GANAB	Gene symbol	GANAB
128	GLUD1	Gene symbol	GLUD1
129	GFPT1	Gene symbol	GFPT1
130	EPRS	Gene symbol	EPRS
131	GPX4	Gene symbol	GPX4
132	GSTM1	Gene symbol	GSTM1
133	GSTT1	Gene symbol	GSTT1
134	GSTM2	Gene symbol	GSTM2
135	GSTM4	Gene symbol	GSTM4
136	GAPDH	Gene symbol	GAPDH
137	N/A¥
138	COL4A6	Gene symbol	COL4A6
139	N/A¥
140	C1GALT1	Gene symbol	C1GALT1
141	GMPS	Gene symbol	GMPS
142	RAB1B	Gene symbol	RAB1B
143	RAN	Gene symbol	RAN
144	RACK1*
145	GNAQ	Gene symbol	GNAQ
146	FRYL	Gene symbol	FRYL
147	HSPA1B	Gene symbol	HSPA1B
148	HSPH1	Gene symbol	HSPH1
149	HSPA8	Gene symbol	HSPA8
150	HSPA5	Gene symbol	HSPA5
151	HSPB1	Gene symbol	HSPB1
152	HSPB1¥
153	ST13	Gene symbol	ST13
154	N/A¥
155	BMPER	Gene symbol	BMPER
156	BMPER¥
157	BMPER¥
158	HMCN1	Gene symbol	HMCN1
159	H1F0	Gene symbol	H1F0
160	UTY	Gene symbol	UTY
161	HIST1H2AA	Gene symbol	HIST1H2AA
162	HIST1H2BM	Gene symbol	HIST1H2BM
163	H3F3A	Gene symbol	H3F3A
164	HIST1H4C	Gene symbol	HIST1H4C
165	HSP90AA1	Gene symbol	HSP90AA1
166	HIP1	Gene symbol	HIP1
167	HADHA	Gene symbol	HADHA
168	IPO11	Gene symbol	IPO11
169	IPO9	Gene symbol	IPO9
170	IMPDH*
171	ITGA4	Gene symbol	ITGA4
172	ITGA6	Gene symbol	ITGA6
173	ITGB1	Gene symbol	ITGB1
174	IDH1	Gene symbol	IDH1
175	FCN1¥
176	TRIO	Gene symbol	TRIO
177	TTN	Gene symbol	TTN
178	FUBP3	Gene symbol	FUBP3
179	LAMA4	Gene symbol	LAMA4
180	LAMB1	Gene symbol	LAMB1
181	LAMC1	Gene symbol	LAMC1
182	GRIA1	Gene symbol	GRIA1
183	FHL2	Gene symbol	FHL2
184	LIPF	Gene symbol	LIPF
185	ACP2	Gene symbol	ACP2
186	MDH2	Gene symbol	MDH2
187	MDH1	Gene symbol	MDH1
188	MDH1¥
189	LMAN1	Gene symbol	LMAN1
190	ACADVL	Gene symbol	ACADVL
191	FLRT1	Gene symbol	FLRT1
192	MTAP	Gene symbol	MTAP
193	NDRG3	Gene symbol	NDRG3
194	N/A¥
195	YWHAE	Gene symbol	YWHAE
196	CSRP2	Gene symbol	CSRP2
197	GOLGA5	Gene symbol	GOLGA5
198	MYH8	Gene symbol	MYH8
199	MYL12B	Gene symbol	MYL12B
200	MYO9A	Gene symbol	MYO9A
201	SLC8B1	Gene symbol	SLC8B1
202	ATP1B1	Gene symbol	ATP1B1
203	B4GAT1	Gene symbol	B4GAT1
204	NDUFS1	Gene symbol	NDUFS1
205	FAT1	Gene symbol	FAT1
206	NPC1	Gene symbol	NPC1
207	NME2	Gene symbol	NME2
208	OLA1	Gene symbol	OLA1
209	RDH11	Gene symbol	RDH11
210	MYH1	Gene symbol	MYH1
211	PPIB	Gene symbol	PPIB
212	PPIB¥
213	N/A¥
214	PXDN	Gene symbol	PXDN
215	PXDN¥
216	PIK3C2A	Gene symbol	PIK3C2A
217	PGK1	Gene symbol	PGK1
218	N/A¥
219	PLA2G3	Gene symbol	PLA2G3
220	PLSCR1	Gene symbol	PLSCR1
221	PAICS	Gene symbol	PAICS
222	HK1	Gene symbol	HK1
223	PLXDC2	Gene symbol	PLXDC2
224	PABPC1	Gene symbol	PABPC1
225	PAMR1	Gene symbol	PAMR1
226	N/A¥
227	SFPQ	Gene symbol	SFPQ
228	PSMA3	Gene symbol	PSMA3
229	PSMA6	Gene symbol	PSMA6
230	PDIA6	Gene symbol	PDIA6
231	P4HB	Gene symbol	P4HB
232	PPP2R5D	Gene symbol	PPP2R5D
233	SEC61A2	Gene symbol	SEC61A2
234	ATP5PB*
235	N/A¥
236	SERPINB2¥
237	PYCR3*
238	USP14	Gene symbol	USP14
239	CRYZ	Gene symbol	CRYZ
240	VAT1L	Gene symbol	VAT1L
241	GDI1	Gene symbol	GDI1
242	RDX	Gene symbol	RDX
243	RALA	Gene symbol	RALA
244	RAP1B	Gene symbol	RAP1B
245	RAB6A	Gene symbol	RAB6A
246	REEP5	Gene symbol	REEP5
247	DCXR	Gene symbol	DCXR
248	RPGR	Gene symbol	RPGR
249	ZNF595	Gene symbol	ZNF595
250	CALU	Gene symbol	CALU
251	RTN1	Gene symbol	RTN1
252	RPLP2	Gene symbol	RPLP2
253	RPL12	Gene symbol	RPL12
254	RPL19	Gene symbol	RPL19
255	RPL22	Gene symbol	RPL22
256	RPL31	Gene symbol	RPL31
257	RPL4	Gene symbol	RPL4
258	RPL10A	Gene symbol	RPL10A
259	RPS15A	Gene symbol	RPS15A
260	RPS15A¥
261	RPS16	Gene symbol	RPS16
262	RPS18	Gene symbol	RPS18
263	RPS19	Gene symbol	RPS19
264	RPS20	Gene symbol	RPS20
265	RPS25	Gene symbol	RPS25
266	NOP56	Gene symbol	NOP56
267	ELOB*
268	SPEN	Gene symbol	SPEN
269	HNRNPA2B1	Gene symbol	HNRNPA2B1
270	ACO1¥
271	N/A¥
272	N/A¥
273	N/A¥
274	MINPP1	Gene symbol	MINPP1
275	N/A¥
276	N/A¥
277	N/A¥
278	SERPINB2¥
279	LGR5	Gene symbol	LGR5
280	N/A¥
281	ERP29	Gene symbol	ERP29
282	N/A¥
283	N/A¥
284	SCAMP1	Gene symbol	SCAMP1
285	SEPHS2	Gene symbol	SEPHS2
286	TMPRSS11D	Gene symbol	TMPRSS11D
287	TMPRSS9	Gene symbol	TMPRSS9
288	SERPINB3	Gene symbol	SERPINB3
289	SERPINB3¥
290	SERPINB9	Gene symbol	SERPINB9
291	SERPINB4	Gene symbol	SERPINB4
292	SERPINB6	Gene symbol	SERPINB6
293	SERPINB10	Gene symbol	SERPINB10
294	SERPINB4¥
295	ECD	Gene symbol	ECD
296	HSD17B8	Gene symbol	HSD17B8
297	HSD17B8¥
298	RDH14	Gene symbol	RDH14
299	HMCN2*
300	SUB1	Gene symbol	SUB1
301	CRYAB¥
302	SNRPD3	Gene symbol	SNRPD3
303	SNAPC4	Gene symbol	SNAPC4
304	ATP1A3	Gene symbol	ATP1A3
305	SNX2	Gene symbol	SNX2
306	SNX6	Gene symbol	SNX6
307	SPTAN1	Gene symbol	SPTAN1
308	SPTBN1	Gene symbol	SPTBN1
309	N/A¥
310	SUCLA2	Gene symbol	SUCLA2
311	SULF2	Gene symbol	SULF2
312	SOD1	Gene symbol	SOD1
313	VAMP3	Gene symbol	VAMP3
314	TLN1	Gene symbol	TLN1
315	CCT4	Gene symbol	CCT4
316	CCT3	Gene symbol	CCT3
317	CD63	Gene symbol	CD63
318	PRDX3	Gene symbol	PRDX3
319	THUMPD1	Gene symbol	THUMPD1
320	TTN¥
321	TALDO1	Gene symbol	TALDO1
322	NACA	Gene symbol	NACA
323	ILF2	Gene symbol	ILF2
324	TAF2	Gene symbol	TAF2
325	PARK7	Gene symbol	PARK7
326	TAGLN2	Gene symbol	TAGLN2
327	SPATA5L1	Gene symbol	SPATA5L1
328	GUF1	Gene symbol	GUF1
329	EIF4A2	Gene symbol	EIF4A2
330	TMED10	Gene symbol	TMED10
331	N/A
332	GART	Gene symbol	GART
333	TPI1	Gene symbol	TPI1
334	TMOD3	Gene symbol	TMOD3
335	TPM1	Gene symbol	TPM1
336	TNNT2	Gene symbol	TNNT2
337	TNNI2	Gene symbol	TNNI2
338	TUBA1C	Gene symbol	TUBA1C
339	TUBB4B	Gene symbol	TUBB4B
340	TDRD1	Gene symbol	TDRD1
341	HSP90B1	Gene symbol	HSP90B1
342	CSK	Gene symbol	CSK
343	UBE2D3	Gene symbol	UBE2D3
344	UBE2V2	Gene symbol	UBE2V2
345	USP54	Gene symbol	USP54
346	UBC	Gene symbol	UBC
347	ATP6V1E1	Gene symbol	ATP6V1E1
348	COPE	Gene symbol	COPE
349	VCL	Gene symbol	VCL
350	VLDLR	Gene symbol	VLDLR
351	ZNF449	Gene symbol	ZNF449
352	ZNF91	Gene symbol	ZNF91
¥Proteins with absent or repeated human homologue GeneIDs.
*Proteins with human orthologues but entries were not recognized in the Vesiclepedia database.
