# Supplementary material for: Tick extracellular vesicles enable arthropod feeding and promote distinct outcomes of bacterial infection
Source: Nat Commun. 2021 Jun 17;12:3696. doi: 10.1038/s41467-021-23900-8 (PMC8211691; doi:10.1038/s41467-021-23900-8)
Supplement: Supplementary file 8 — Supplementary Data 5 [file 41467_2021_23900_MOESM8_ESM.xlsx]

## Sheet: Biochemical Pathways
Supplementary Data 5: Ingenuity Pathway Analysis of the Protein Cargo in Tick Extracellular Vesicles
Ingenuity Canonical Pathways	-log(B-H p-value)	Ratio	Overlaps with dataset	No overlap with dataset	Molecules
EIF2 Signaling	21.2	0.141	32/227 (14%)	195/227 (86%)	ACTB,EIF3B,EIF4A2,HSPA5,PABPC1,PIK3C2A,RALA,RAP1B,RPL10A,RPL12,RPL13,RPL19,RPL22,RPL23A,RPL31,RPL4,RPLP0,RPLP2,RPS12,RPS14,RPS15A,RPS16,RPS18,RPS19,RPS2,RPS20,RPS25,RPS26,RPS27A,RPS3A,RPS5,RPS8
Regulation of eIF4 and p70S6K Signaling	15.6	0.141	24/170 (14%)	146/170 (86%)	EIF3B,EIF4A2,ITGA4,ITGA6,ITGB1,PABPC1,PIK3C2A,PPP2R5D,RALA,RAP1B,RPS12,RPS14,RPS15A,RPS16,RPS18,RPS19,RPS2,RPS20,RPS25,RPS26,RPS27A,RPS3A,RPS5,RPS8
mTOR Signaling	9.38	0.0926	20/216 (9%)	196/216 (91%)	EIF3B,EIF4A2,PIK3C2A,PPP2R5D,RALA,RAP1B,RPS12,RPS14,RPS15A,RPS16,RPS18,RPS19,RPS2,RPS20,RPS25,RPS26,RPS27A,RPS3A,RPS5,RPS8
Actin Cytoskeleton Signaling	8.97	0.0866	20/231 (9%)	211/231 (91%)	ACTB,ACTG1,ACTN4,ARPC5,CFL1,CSK,ITGA4,ITGA6,ITGB1,MYH1,MYH8,MYL12B,PIK3C2A,RALA,RAP1B,RDX,TLN1,TRIO,TTN,VCL
Coronavirus Pathogenesis Pathway	7.32	0.1	15/150 (10%)	135/150 (90%)	EEF1A2,RPS12,RPS14,RPS15A,RPS16,RPS18,RPS19,RPS2,RPS20,RPS25,RPS26,RPS27A,RPS3A,RPS5,RPS8
Paxillin Signaling	7.24	0.12	13/108 (12%)	95/108 (88%)	ACTB,ACTG1,ACTN4,ARF1,CSK,ITGA4,ITGA6,ITGB1,PIK3C2A,RALA,RAP1B,TLN1,VCL
NRF2-mediated Oxidative Stress Response	6.98	0.0847	16/189 (8%)	173/189 (92%)	ACTB,ACTG1,CBR1,CCT7,ERP29,GSTM1,GSTM2,GSTM4,GSTT1,PIK3C2A,PPIB,PRDX1,RALA,RAP1B,SOD1,USP14
Protein Ubiquitination Pathway	6.28	0.065	18/277 (6%)	259/277 (94%)	CRYAB,ELOB,HSP90AA1,HSP90B1,HSPA1A/HSPA1B,HSPA5,HSPA8,HSPB1,HSPD1,HSPH1,PSMA3,PSMA6,RPS27A,UBC,UBE2D3,UBE2V2,USP14,USP54
Integrin Signaling	6.28	0.0748	16/214 (7%)	198/214 (93%)	ACTB,ACTG1,ACTN4,ARF1,ARF5,ARPC5,ITGA4,ITGA6,ITGB1,MYL12B,PIK3C2A,RALA,RAP1B,TLN1,TTN,VCL
Germ Cell-Sertoli Cell Junction Signaling	5.87	0.0805	14/174 (8%)	160/174 (92%)	ACTB,ACTG1,ACTN4,AXIN1,CFL1,CTNNB1,ITGA6,ITGB1,PIK3C2A,RALA,RAP1B,TUBA1C,TUBB4B,VCL
Sertoli Cell-Sertoli Cell Junction Signaling	5.87	0.0743	15/202 (7%)	187/202 (93%)	ACTB,ACTG1,ACTN4,AXIN1,CTNNB1,ITGA4,ITGA6,ITGB1,RALA,RAP1B,SPTAN1,SPTBN1,TUBA1C,TUBB4B,VCL
FAK Signaling	5.51	0.103	11/107 (10%)	96/107 (90%)	ACTB,ACTG1,CSK,ITGA4,ITGA6,ITGB1,PIK3C2A,RALA,RAP1B,TLN1,VCL
Gluconeogenesis I	5.49	0.17	8/47 (17%)	39/47 (83%)	ALDOA,ENO1,FBP1,GAPDH,LIPF,MDH1,MDH2,PGK1
ILK Signaling	5.44	0.0729	14/192 (7%)	178/192 (93%)	ACTB,ACTG1,ACTN4,CFL1,CREB3L4,CTNNB1,FLNC,ITGB1,MYH1,MYH8,NACA,PIK3C2A,PPP2R5D,VCL
Remodeling of Epithelial Adherens Junctions	5.38	0.132	9/68 (13%)	59/68 (87%)	ACTB,ACTG1,ACTN4,ARPC5,CTNNB1,RALA,TUBA1C,TUBB4B,VCL
Unfolded protein response	4.97	0.143	8/56 (14%)	48/56 (86%)	CALR,HSP90B1,HSPA1A/HSPA1B,HSPA5,HSPA8,HSPH1,P4HB,PDIA6
Epithelial Adherens Junction Signaling	4.92	0.0779	12/154 (8%)	142/154 (92%)	ACTB,ACTG1,ACTN4,ARPC5,CTNNB1,MYH1,MYH8,RALA,RAP1B,TUBA1C,TUBB4B,VCL
Xenobiotic Metabolism AHR Signaling Pathway	4.57	0.105	9/86 (10%)	77/86 (90%)	ALDH1A2,ALDH2,ALDH3A2,GSTM1,GSTM2,GSTM4,GSTT1,HSP90AA1,HSP90B1
Huntington's Disease Signaling	4.29	0.0571	14/245 (6%)	231/245 (94%)	ATP5F1A,ATP5F1B,ATP5PB,CLTC,CREB3L4,GNAQ,HIP1,HSPA1A/HSPA1B,HSPA5,HSPA8,PIK3C2A,RPS27A,UBC,VAMP3
Agrin Interactions at Neuromuscular Junction	4.26	0.113	8/71 (11%)	63/71 (89%)	ACTB,ACTG1,ITGA4,ITGB1,LAMB1,LAMC1,RALA,RAP1B
Regulation of Cellular Mechanics by Calpain Protease	4.1	0.107	8/75 (11%)	67/75 (89%)	ACTN4,ITGA4,ITGA6,ITGB1,RALA,RAP1B,TLN1,VCL
Virus Entry via Endocytic Pathways	3.83	0.0833	9/108 (8%)	99/108 (92%)	ACTB,ACTG1,AP2S1,CLTC,FLNC,ITGB1,PIK3C2A,RALA,RAP1B
ERK/MAPK Signaling	3.73	0.0583	12/206 (6%)	194/206 (94%)	CREB3L4,H3-3A/H3-3B,HSPB1,ITGA4,ITGA6,ITGB1,PIK3C2A,PLA2G3,PPP2R5D,RALA,RAP1B,TLN1
Glycolysis I	3.67	0.143	6/42 (14%)	36/42 (86%)	ALDOA,ENO1,FBP1,GAPDH,PGK1,TPI1
Sirtuin Signaling Pathway	3.66	0.0463	15/324 (5%)	309/324 (95%)	ACLY,ATP5F1A,ATP5F1B,ATP5PB,G6PD,GLUD1,H1-0,H3-3A/H3-3B,NDUFS1,PGK1,POLR1A,SLC25A5,SLC25A6,SOD1,TUBA1C
Role of Tissue Factor in Cancer	3.59	0.0763	9/118 (8%)	109/118 (92%)	CFL1,GNAQ,ITGA6,ITGB1,P4HB,PDIA6,PIK3C2A,RALA,RAP1B
Aryl Hydrocarbon Receptor Signaling	3.59	0.0671	10/149 (7%)	139/149 (93%)	ALDH1A2,ALDH2,ALDH3A2,GSTM1,GSTM2,GSTM4,GSTT1,HSP90AA1,HSP90B1,HSPB1
Xenobiotic Metabolism CAR Signaling Pathway	3.44	0.0582	11/189 (6%)	178/189 (94%)	ALDH1A2,ALDH2,ALDH3A2,GSTM1,GSTM2,GSTM4,GSTT1,HSP90AA1,HSP90B1,PPP2R5D,RACK1
Clathrin-mediated Endocytosis Signaling	3.31	0.0561	11/196 (6%)	185/196 (94%)	ACTB,ACTG1,AP2S1,ARPC5,CLTC,HIP1,HSPA8,ITGB1,PIK3C2A,RPS27A,UBC
Caveolar-mediated Endocytosis Signaling	3.26	0.0933	7/75 (9%)	68/75 (91%)	ACTB,ACTG1,COPE,FLNC,ITGA4,ITGA6,ITGB1
Tight Junction Signaling	3.21	0.0595	10/168 (6%)	158/168 (94%)	ACTB,ACTG1,CPSF1,CTNNB1,MYH1,MYH8,PPP2R5D,SPTAN1,VAMP3,VCL
Aldosterone Signaling in Epithelial Cells	3.21	0.0595	10/168 (6%)	158/168 (94%)	CRYAB,HSP90AA1,HSP90B1,HSPA1A/HSPA1B,HSPA5,HSPA8,HSPB1,HSPD1,HSPH1,PIK3C2A
VEGF Signaling	3.21	0.0762	8/105 (8%)	97/105 (92%)	ACTB,ACTG1,ACTN4,PIK3C2A,RALA,RAP1B,VCL,YWHAE
PAK Signaling	3.14	0.0741	8/108 (7%)	100/108 (93%)	CFL1,ITGA4,ITGA6,ITGB1,MYL12B,PIK3C2A,RALA,RAP1B
HIF1α Signaling	3.1	0.0521	11/211 (5%)	200/211 (95%)	ELOB,HK1,HSP90AA1,HSPA1A/HSPA1B,HSPA5,HSPA8,PIK3C2A,RACK1,RALA,RAN,RAP1B
Xenobiotic Metabolism Signaling	3.1	0.0448	13/290 (4%)	277/290 (96%)	ALDH1A2,ALDH2,ALDH3A2,GSTM1,GSTM2,GSTM4,GSTT1,HSP90AA1,HSP90B1,PIK3C2A,PPP2R5D,RALA,RAP1B
Calcium Signaling	3.07	0.0514	11/214 (5%)	203/214 (95%)	ATP2A1,CALR,CREB3L4,GRIA1,MYH1,MYH8,RAP1B,SLC8B1,TNNI2,TNNT2,TPM1
PI3K/AKT Signaling	2.86	0.0529	10/189 (5%)	179/189 (95%)	CTNNB1,HSP90AA1,HSP90B1,ITGA4,ITGA6,ITGB1,PPP2R5D,RALA,RAP1B,YWHAE
Ephrin Receptor Signaling	2.82	0.0521	10/192 (5%)	182/192 (95%)	ARPC5,AXIN1,CFL1,CREB3L4,GNAQ,ITGA4,ITGA6,ITGB1,RALA,RAP1B
Rac Signaling	2.79	0.0645	8/124 (6%)	116/124 (94%)	ARPC5,CFL1,ITGA4,ITGA6,ITGB1,PIK3C2A,RALA,RAP1B
RhoGDI Signaling	2.79	0.0513	10/195 (5%)	185/195 (95%)	ACTB,ACTG1,ARPC5,CFL1,GNAQ,ITGA4,ITGA6,ITGB1,MYL12B,RDX
TCA Cycle II (Eukaryotic)	2.79	0.119	5/42 (12%)	37/42 (88%)	ACO1,LIPF,MDH1,MDH2,SUCLA2
Prostate Cancer Signaling	2.76	0.0737	7/95 (7%)	88/95 (93%)	CREB3L4,CTNNB1,HSP90AA1,HSP90B1,PIK3C2A,RALA,RAP1B
Synaptogenesis Signaling Pathway	2.76	0.0406	13/320 (4%)	307/320 (96%)	AP2S1,ARPC5,CFL1,CREB3L4,CTNNB1,GRIA1,HSPA8,PIK3C2A,RALA,RAP1B,TLN1,VAMP3,VLDLR
Leukocyte Extravasation Signaling	2.75	0.0503	10/199 (5%)	189/199 (95%)	ACTB,ACTG1,ACTN4,CTNNB1,ITGA4,ITGB1,PIK3C2A,RAP1B,RDX,VCL
MSP-RON Signaling In Cancer Cells Pathway	2.62	0.0597	8/134 (6%)	126/134 (94%)	CREB3L4,CTNNB1,ITGA6,ITGB1,PIK3C2A,RALA,RAP1B,YWHAE
Gap Junction Signaling	2.57	0.0474	10/211 (5%)	201/211 (95%)	ACTB,ACTG1,CTNNB1,GNAQ,GRIA1,PIK3C2A,RALA,RAP1B,TUBA1C,TUBB4B
Hypoxia Signaling in the Cardiovascular System	2.57	0.0811	6/74 (8%)	68/74 (92%)	CREB3L4,HSP90AA1,HSP90B1,P4HB,UBE2D3,UBE2V2
Regulation of Actin-based Motility by Rho	2.55	0.0667	7/105 (7%)	98/105 (93%)	ACTB,ARPC5,CFL1,ITGA4,ITGA6,ITGB1,MYL12B
Signaling by Rho Family GTPases	2.54	0.0431	11/255 (4%)	244/255 (96%)	ACTB,ACTG1,ARPC5,CFL1,GNAQ,ITGA4,ITGA6,ITGB1,MYL12B,PIK3C2A,RDX
Neuregulin Signaling	2.44	0.0636	7/110 (6%)	103/110 (94%)	HSP90AA1,HSP90B1,ITGA4,ITGA6,ITGB1,RALA,RAP1B
CDK5 Signaling	2.41	0.0625	7/112 (6%)	105/112 (94%)	ITGA6,ITGB1,LAMB1,LAMC1,PPP2R5D,RALA,RAP1B
Actin Nucleation by ARP-WASP Complex	2.4	0.0741	6/81 (7%)	75/81 (93%)	ARPC5,ITGA4,ITGA6,ITGB1,RALA,RAP1B
Renal Cell Carcinoma Signaling	2.38	0.0732	6/82 (7%)	76/82 (93%)	ELOB,PIK3C2A,RALA,RAP1B,RPS27A,UBC
Oxidative Ethanol Degradation III	2.37	0.129	4/31 (13%)	27/31 (87%)	ACSS1,ALDH1A2,ALDH2,ALDH3A2
Aspartate Degradation II	2.33	0.214	3/14 (21%)	11/14 (79%)	LIPF,MDH1,MDH2
Xenobiotic Metabolism PXR Signaling Pathway	2.3	0.0466	9/193 (5%)	184/193 (95%)	ALDH1A2,ALDH2,ALDH3A2,GSTM1,GSTM2,GSTM4,GSTT1,HSP90AA1,HSP90B1
Ethanol Degradation IV	2.24	0.118	4/34 (12%)	30/34 (88%)	ACSS1,ALDH1A2,ALDH2,ALDH3A2
Tryptophan Degradation X (Mammalian, via Tryptamine)	2.2	0.114	4/35 (11%)	31/35 (89%)	ALDH1A2,ALDH2,ALDH3A2,RDH14
RhoA Signaling	2.18	0.056	7/125 (6%)	118/125 (94%)	ACTB,ACTG1,ARPC5,CFL1,MYL12B,RDX,TTN
Endometrial Cancer Signaling	2.15	0.0806	5/62 (8%)	57/62 (92%)	AXIN1,CTNNB1,PIK3C2A,RALA,RAP1B
GP6 Signaling Pathway	2.1	0.0538	7/130 (5%)	123/130 (95%)	COL4A6,LAMA4,LAMB1,LAMC1,PIK3C2A,RAP1B,TLN1
eNOS Signaling	2.04	0.0465	8/172 (5%)	164/172 (95%)	AQP9,GNAQ,HSP90AA1,HSP90B1,HSPA1A/HSPA1B,HSPA5,HSPA8,PIK3C2A
p70S6K Signaling	2.02	0.0519	7/135 (5%)	128/135 (95%)	EEF2,GNAQ,PIK3C2A,PPP2R5D,RALA,RAP1B,YWHAE
Purine Nucleotides De Novo Biosynthesis II	1.97	0.0976	4/41 (10%)	37/41 (90%)	ATIC,GART,GMPS,PAICS
Ethanol Degradation II	1.94	0.0952	4/42 (10%)	38/42 (90%)	ACSS1,ALDH1A2,ALDH2,ALDH3A2
ERK5 Signaling	1.89	0.0685	5/73 (7%)	68/73 (93%)	CREB3L4,GNAQ,RALA,RAP1B,YWHAE
Telomerase Signaling	1.89	0.0561	6/107 (6%)	101/107 (94%)	HSP90AA1,HSP90B1,PIK3C2A,PPP2R5D,RALA,RAP1B
Glutathione-mediated Detoxification	1.89	0.0909	4/44 (9%)	40/44 (91%)	GSTM1,GSTM2,GSTM4,GSTT1
Endoplasmic Reticulum Stress Pathway	1.89	0.143	3/21 (14%)	18/21 (86%)	CALR,HSP90B1,HSPA5
Glucocorticoid Receptor Signaling	1.87	0.0297	14/472 (3%)	458/472 (97%)	ACTB,ATP5F1A,ATP5PB,FBP1,HSP90AA1,HSP90B1,HSPA1A/HSPA1B,HSPA5,HSPA8,PIK3C2A,PLA2G3,RALA,RAP1B,TAF2
BAG2 Signaling Pathway	1.87	0.0889	4/45 (9%)	41/45 (91%)	HSP90AA1,HSPA1A/HSPA1B,HSPA5,HSPA8
Mitochondrial Dysfunction	1.87	0.0426	8/188 (4%)	180/188 (96%)	ACO1,ATP5F1A,ATP5F1B,ATP5PB,CYB5A,NDUFS1,PARK7,PRDX3
Xenobiotic Metabolism General Signaling Pathway	1.87	0.0476	7/147 (5%)	140/147 (95%)	GSTM1,GSTM2,GSTM4,GSTT1,PIK3C2A,RALA,RAP1B
Pentose Phosphate Pathway	1.86	0.136	3/22 (14%)	19/22 (86%)	G6PD,PGD,TALDO1
Macropinocytosis Signaling	1.85	0.0658	5/76 (7%)	71/76 (93%)	ACTN4,ITGB1,PIK3C2A,RALA,RAP1B
NF-κB Activation by Viruses	1.84	0.0649	5/77 (6%)	72/77 (94%)	ITGA6,ITGB1,PIK3C2A,RALA,RAP1B
Fatty Acid α-oxidation	1.82	0.13	3/23 (13%)	20/23 (87%)	ALDH1A2,ALDH2,ALDH3A2
Estrogen-Dependent Breast Cancer Signaling	1.81	0.0633	5/79 (6%)	74/79 (94%)	CREB3L4,HSD17B8,PIK3C2A,RALA,RAP1B
Agranulocyte Adhesion and Diapedesis	1.81	0.0412	8/194 (4%)	186/194 (96%)	ACTB,ACTG1,ITGA4,ITGA6,ITGB1,MYH1,MYH8,RDX
Estrogen Receptor Signaling	1.81	0.033	11/333 (3%)	322/333 (97%)	ATP5F1A,ATP5PB,CFL1,CREB3L4,GNAQ,HSP90AA1,HSP90B1,MYL12B,PIK3C2A,RALA,RAP1B
Phagosome Maturation	1.74	0.0443	7/158 (4%)	151/158 (96%)	ATP6V1E1,CALR,DYNC2H1,PRDX1,TUBA1C,TUBB4B,VAMP3
Natural Killer Cell Signaling	1.73	0.0396	8/202 (4%)	194/202 (96%)	CFL1,HSPA1A/HSPA1B,HSPA5,HSPA8,ITGB1,PIK3C2A,RALA,RAP1B
Reelin Signaling in Neurons	1.67	0.0488	6/123 (5%)	117/123 (95%)	ARPC5,CFL1,ITGB1,PIK3C2A,RAP1B,VLDLR
HGF Signaling	1.67	0.0488	6/123 (5%)	117/123 (95%)	ITGA4,ITGA6,ITGB1,PIK3C2A,RALA,RAP1B
Glutaryl-CoA Degradation	1.66	0.111	3/27 (11%)	24/27 (89%)	HADHA,HSD17B8,PARK7
14-3-3-mediated Signaling	1.58	0.0465	6/129 (5%)	123/129 (95%)	PIK3C2A,RALA,RAP1B,TUBA1C,TUBB4B,YWHAE
Tec Kinase Signaling	1.52	0.0398	7/176 (4%)	169/176 (96%)	ACTB,ACTG1,GNAQ,ITGA4,ITGA6,ITGB1,PIK3C2A
Glutathione Redox Reactions I	1.51	0.0968	3/31 (10%)	28/31 (90%)	GSTM1,GSTM2,GSTT1
Pentose Phosphate Pathway (Oxidative Branch)	1.51	0.2	2/10 (20%)	8/10 (80%)	G6PD,PGD
Histamine Degradation	1.51	0.0968	3/31 (10%)	28/31 (90%)	ALDH1A2,ALDH2,ALDH3A2
Cdc42 Signaling	1.51	0.0393	7/178 (4%)	171/178 (96%)	ARPC5,CFL1,ITGA4,ITGA6,ITGB1,MYL12B,RALA
Phospholipase C Signaling	1.49	0.0328	9/274 (3%)	265/274 (97%)	CREB3L4,GNAQ,ITGA4,ITGA6,ITGB1,MYL12B,PLA2G3,RALA,RAP1B
Phenylethylamine Degradation I	1.45	0.182	2/11 (18%)	9/11 (82%)	ALDH2,ALDH3A2
Putrescine Degradation III	1.45	0.0909	3/33 (9%)	30/33 (91%)	ALDH1A2,ALDH2,ALDH3A2
Fcγ Receptor-mediated Phagocytosis in Macrophages and Monocytes	1.45	0.05	5/100 (5%)	95/100 (95%)	ACTB,ACTG1,ARPC5,TLN1,VAMP3
Semaphorin Neuronal Repulsive Signaling Pathway	1.44	0.0426	6/141 (4%)	135/141 (96%)	CFL1,ITGA4,ITGA6,ITGB1,MYL12B,PIK3C2A
Hereditary Breast Cancer Signaling	1.44	0.0423	6/142 (4%)	136/142 (96%)	ACTB,PIK3C2A,RALA,RAP1B,RPS27A,UBC
Mouse Embryonic Stem Cell Pluripotency	1.41	0.0485	5/103 (5%)	98/103 (95%)	AXIN1,CTNNB1,PIK3C2A,RALA,RAP1B
Hepatic Fibrosis Signaling Pathway	1.41	0.0284	11/388 (3%)	377/388 (97%)	AXIN1,CREB3L4,CTNNB1,ITGA4,ITGA6,ITGB1,MYL12B,PIK3C2A,RALA,RAP1B,TTN
Axonal Guidance Signaling	1.4	0.026	13/500 (3%)	487/500 (97%)	ARPC5,CFL1,ECE2,GNAQ,ITGA4,ITGA6,ITGB1,MYL12B,PIK3C2A,RALA,RAP1B,TUBA1C,TUBB4B
HER-2 Signaling in Breast Cancer	1.35	0.0359	7/195 (4%)	188/195 (96%)	ARF1,ARF5,CYB5A,ITGB1,PIK3C2A,RALA,RAP1B
Retinoate Biosynthesis I	1.32	0.0789	3/38 (8%)	35/38 (92%)	ALDH1A2,RDH11,RDH14
GM-CSF Signaling	1.32	0.0563	4/71 (6%)	67/71 (94%)	PIK3C2A,RACK1,RALA,RAP1B

## Sheet: Integrin Signaling
Integrin signaling pathway
Symbol	Entrez Gene Name	Entrez Gene/GenBank/Gene Symbol - human (HUGO / HGNC / Entrez Gene)/Gene Symbol - mouse (Entrez Gene)/Ingenuity/KEGG/UniGene/UniProt/Swiss-Prot Accession	Location	Type(s)
ACTB	actin beta	ACTB	Cytoplasm	other
ACTG1	actin gamma 1	ACTG1	Cytoplasm	other
ACTN4	actinin alpha 4	ACTN4	Cytoplasm	transcription regulator
ARF1	ADP ribosylation factor 1	ARF1	Cytoplasm	enzyme
ARF5*	ADP ribosylation factor 5	ARF5	Cytoplasm	enzyme
ARPC5*	actin related protein 23 complex subunit 5	ARPC5	Cytoplasm	other
ITGA4	integrin subunit alpha 4	ITGA4	Plasma Membrane	transmembrane receptor
ITGA6	integrin subunit alpha 6	ITGA6	Plasma Membrane	transmembrane receptor
ITGB1	integrin subunit beta 1	ITGB1	Plasma Membrane	transmembrane receptor
MYL12B	myosin light chain 12B	MYL12B	Cytoplasm	other
PIK3C2A	phosphatidylinositol-4-phosphate 3-kinase catalytic subunit type 2 alpha	PIK3C2A	Cytoplasm	kinase
RALA*	RAS like proto-oncogene A	RALA	Cytoplasm	enzyme
RAP1B*	RAP1B, member of RAS oncogene family	RAP1B	Cytoplasm	enzyme
TLN1	talin 1	TLN1	Plasma Membrane	other
TTN*	titin	TTN	Cytoplasm	kinase
VCL	vinculin	VCL	Plasma Membrane	enzyme
*Not shown in Figure 2B

## Sheet: Paxillin Signaling
Paxilin signaling pathway
Symbol	Entrez Gene Name	Entrez Gene/GenBank/Gene Symbol - human (HUGO / HGNC / Entrez Gene)/Gene Symbol - mouse (Entrez Gene)/Ingenuity/KEGG/UniGene/UniProt/Swiss-Prot Accession	Location	Type(s)
ACTB	actin beta	ACTB	Cytoplasm	other
ACTG1	actin gamma 1	ACTG1	Cytoplasm	other
ACTN4	actinin alpha 4	ACTN4	Cytoplasm	transcription regulator
ARF1	ADP ribosylation factor 1	ARF1	Cytoplasm	enzyme
CSK	C-terminal Src kinase	CSK	Cytoplasm	kinase
ITGA4	integrin subunit alpha 4	ITGA4	Plasma Membrane	transmembrane receptor
ITGA6	integrin subunit alpha 6	ITGA6	Plasma Membrane	transmembrane receptor
ITGB1	integrin subunit beta 1	ITGB1	Plasma Membrane	transmembrane receptor
PIK3C2A	phosphatidylinositol-4-phosphate 3-kinase catalytic subunit type 2 alpha	PIK3C2A	Cytoplasm	kinase
RALA	RAS like proto-oncogene A	RALA	Cytoplasm	enzyme
RAP1B	RAP1B, member of RAS oncogene family	RAP1B	Cytoplasm	enzyme
TLN1	talin 1	TLN1	Plasma Membrane	other
VCL	vinculin	VCL	Plasma Membrane	enzyme

## Sheet: Pentose Phosphate Pathway
Pentose phosphate pathway
Symbol	Entrez Gene Name	Entrez Gene/GenBank/Gene Symbol - human (HUGO / HGNC / Entrez Gene)/Gene Symbol - mouse (Entrez Gene)/Ingenuity/KEGG/UniGene/UniProt/Swiss-Prot Accession	Location	Type(s)
G6PD	glucose-6-phosphate dehydrogenase	G6PD	Cytoplasm	enzyme
PGD	phosphogluconate dehydrogenase	PGD	Cytoplasm	enzyme
TALDO1	transaldolase 1	TALDO1	Cytoplasm	enzyme
Shown in Supplementary Figure 4b

## Sheet: Nrf2 Pathway
NRF2-mediated oxidative stress response
Symbol	Entrez Gene Name	Entrez Gene/GenBank/Gene Symbol - human (HUGO / HGNC / Entrez Gene)/Gene Symbol - mouse (Entrez Gene)/Ingenuity/KEGG/UniGene/UniProt/Swiss-Prot Accession	Location	Type(s)
ACTB	actin beta	ACTB	Cytoplasm	other
ACTG1	actin gamma 1	ACTG1	Cytoplasm	other
CBR1	carbonyl reductase 1	CBR1	Cytoplasm	enzyme
CCT7	chaperonin containing TCP1 subunit 7	CCT7	Cytoplasm	other
ERP29*	endoplasmic reticulum protein 29	ERP29	Cytoplasm	transporter
GSTM1	glutathione S-transferase mu 1	GSTM1	Cytoplasm	enzyme
GSTM2	glutathione S-transferase mu 2	GSTM2	Cytoplasm	enzyme
GSTM4	glutathione S-transferase mu 4	GSTM4	Cytoplasm	enzyme
GSTT1	glutathione S-transferase theta 1	GSTT1	Cytoplasm	enzyme
PIK3C2A	phosphatidylinositol-4-phosphate 3-kinase catalytic subunit type 2 alpha	PIK3C2A	Cytoplasm	kinase
PPIB	peptidylprolyl isomerase B	PPIB	Cytoplasm	enzyme
PRDX1	peroxiredoxin 1	PRDX1	Cytoplasm	enzyme
RALA*	RAS like proto-oncogene A	RALA	Cytoplasm	enzyme
RAP1B*	RAP1B, member of RAS oncogene family	RAP1B	Cytoplasm	enzyme
SOD1	superoxide dismutase 1	SOD1	Cytoplasm	enzyme
USP14	ubiquitin specific peptidase 14	USP14	Cytoplasm	peptidase
Shown in Supplementary Figure 4a

## Sheet: Molecular Cellular Functions
Molecular and cellular pathways
Category	B-H p-value	Molecules
Protein Synthesis	3.03E-23-4.27E-04	ABCA3,ACO1,ATP1B1,AXIN1,CALR,CALU,CCT3,CCT4,CCT5,CCT7,CCT8,CFL1,CNDP2,CRYAB,CTNNB1,DGKQ,ECE1,ECE2,EEF1A2,EEF1D,EEF2,EIF3B,EIF4A2,EIF5A,EPRS1,FKBP7,G6PD,GAPDH,GGT1,GNAQ,GSTM1,GSTM2,GSTM4,GSTT1,H3-3A/H3-3B,H4C3,HIP1,HK1,HSP90AA1,HSP90B1,HSPA1A/HSPA1B,HSPA5,HSPA8,HSPB1,HSPD1,IDH1,IPO9,ITGB1,LAMB1,LAMC1,NACA,NPC1,NPEPPS,P4HB,PABPC1,PARK7,PDIA6,PPIB,RACK1,RPL10A,RPL12,RPL13,RPL19,RPL22,RPL23A,RPL31,RP…
RNA Damage and Repair	9.87E-22-9.87E-22	PABPC1,RPL10A,RPL12,RPL13,RPL19,RPL22,RPL23A,RPL31,RPL4,RPLP0,RPLP2,RPS12,RPS14,RPS15A,RPS16,RPS18,RPS19,RPS2,RPS20,RPS25,RPS26,RPS27A,RPS3A,RPS5,RPS8
Cell Death and Survival	9.16E-16-6.06E-04	ABCA3,ACLY,ACTB,ACTN4,ALDH1A2,ALDH2,ALDOA,ANXA5,APRT,ATIC,ATP2A1,ATP5F1A,AXIN1,C1GALT1,CA3,CADPS,CALR,CBR1,CCT3,CCT4,CCT5,CCT7,CCT8,CFL1,CHI3L1,CLTC,CRYAB,CSK,CTNNB1,DPYD,ECE1,EEF1A2,EEF1D,EEF2,EIF3B,EIF5A,ENO1,FAH,FASN,FHL2,G6PD,GAPDH,GART,GFPT1,GGT1,GLUD1,GNAQ,GRIA1,GSTM1,H1-0,HADHA,HIP1,HK1,HSP90AA1,HSP90B1,HSPA1A/HSPA1B,HSPA5,HSPA8,HSPB1,HSPD1,HSPH1,IDH1,ILF2,ITGA4,ITGA6,ITGB1,LAMA4,LGR5,LRPA…
Post-Translational Modification	7.55E-12-2.13E-04	CALR,CCT3,CCT4,CCT5,CCT7,CCT8,CRYAB,ERP29,GANAB,HSP90AA1,HSPA1A/HSPA1B,HSPA5,HSPA8,HSPB1,HSPD1,LMAN1,PDIA6,ST13
Protein Folding	7.55E-12-2.13E-04	CALR,CCT3,CCT4,CCT5,CCT7,CCT8,CRYAB,ERP29,GANAB,HSP90AA1,HSPA1A/HSPA1B,HSPA5,HSPA8,HSPB1,HSPD1,LMAN1,PDIA6,ST13
Nucleic Acid Metabolism	2.95E-11-3.6E-04	ACLY,ALDH2,ALDOA,ALPL,APRT,ATIC,ATP1B1,ATP5F1A,ATP5F1B,ATP5PB,CALR,CCT4,CCT5,CMPK1,CTNNB1,DCXR,DPYD,ECE1,ENTPD3,FASN,FBP1,G6PD,GART,GFPT1,GMPS,GNAQ,HSPA1A/HSPA1B,HSPA5,HSPA8,HSPD1,MDH1,MDH2,MTAP,MYH8,NDUFS1,NME2,OLA1,PARK7,PGD,PGK1,RAN,SEPHS2,SLC25A5,SOD1,SUCLA2,TALDO1,USP14
Cellular Compromise	1.81E-10-2.23E-04	ACLY,ACTN4,ALDOA,ANXA5,APRT,ARPC5,ATP2A1,CALR,CCT8,CD63,CHI3L1,CHIT1,CSK,EEF2,FCN1,HSP90AA1,HSP90B1,HSPA1A/HSPA1B,HSPA5,HSPA8,HSPD1,HSPH1,IDH1,ILF2,NME2,OLA1,P4HB,PLA2G3,PLSCR1,RAB6A,RALA,RAP1B,RTN1,SCAMP1,SERPINB10,SERPINB3,SERPINB6,SOD1,SPTAN1,STOM,TAGLN2,TLN1,TTN,TUBB4B,VCL,VNN1,VWF
Small Molecule Biochemistry	1.03E-09-6.06E-04	ACADVL,ACLY,ACO1,ACSS1,ALDH2,ALDOA,ALPL,AQP9,ATP1B1,ATP5F1A,ATP5F1B,ATP5PB,CALR,CBR1,CCT4,CCT5,CMPK1,CTNNB1,DCXR,ECE1,ENTPD3,FASN,FBP1,G6PD,GART,GFPT1,GGT1,GLUD1,GMPS,GNAQ,GSTM1,GSTM2,GSTM4,HK1,HSD17B8,HSPA1A/HSPA1B,HSPA5,HSPA8,HSPD1,IDH1,LIPF,MDH1,MDH2,MYH8,NDUFS1,NME2,NPC1,OLA1,PARK7,PGD,PHGDH,PLA2G3,PLSCR1,PMP2,RAN,RAP1B,SEPHS2,SLC25A5,SOD1,SUCLA2,TALDO1,USP14,VLDLR,VNN1,VWF
Protein Degradation	6.65E-09-2.66E-07	ATP1B1,AXIN1,CALR,CCT3,CCT4,CCT5,CCT7,CCT8,CFL1,CNDP2,CRYAB,ECE1,GAPDH,GGT1,GNAQ,HIP1,HSP90AA1,HSP90B1,HSPA1A/HSPA1B,HSPA5,HSPA8,HSPD1,IPO9,ITGB1,NACA,NPEPPS,PARK7,PPIB,SERPINB10,SERPINB3,SOD1,TMPRSS11D,TMPRSS9,UBC,UBE2D3,USP14
Energy Production	2.38E-08-6.06E-04	ATP1B1,ATP5F1A,ATP5F1B,ATP5PB,CCT4,CCT5,ENTPD3,HSPA1A/HSPA1B,HSPA5,HSPA8,HSPD1,LIPF,MDH1,MDH2,MYH8,NDUFS1,OLA1,SOD1,USP14
Cellular Assembly and Organization	5.35E-08-6.1E-04	ACP2,ACTB,ACTG1,ACTN4,ALDOA,ANK3,ANXA5,AP2S1,APBA1,ARF1,ARPC5,ATP5F1B,AXIN1,B4GAT1,CADPS,CALR,CALU,CCT3,CCT4,CCT5,CCT7,CCT8,CELSR2,CFL1,CLTC,CRYAB,CSK,CSRP2,CTNNB1,DYNC2H1,ERP29,FASN,FAT1,FHL2,FLNC,FLRT1,GAPDH,GDI1,GOLGA5,GRIA1,GSTM1,H3-3A/H3-3B,HIP1,HSP90AA1,HSPA8,HSPB1,ITGA4,ITGA6,ITGB1,LAMB1,LAMC1,LGR5,LMAN1,LRPAP1,MYO9A,NPC1,PARK7,PHGDH,PIK3C2A,PLA2G3,PLS3,PMP2,PPIB,PRDX3,PXDN,RAB6A,RACK1,RAL…
Cellular Function and Maintenance	5.35E-08-6.1E-04	ACP2,ACTB,ACTG1,ACTN4,ALDOA,ANK3,ANXA5,AP2S1,APBA1,ARF1,ARPC5,ATP2A1,ATP5F1B,ATP6V1E1,AXIN1,B4GAT1,CALR,CALU,CD63,CELSR2,CFL1,CLTC,CRYAB,CSK,CTNNB1,DYNC2H1,FASN,FAT1,FCN1,FHL2,FLNC,FLRT1,GAPDH,GDI1,GOLGA5,GSTM1,HIP1,HSP90AA1,HSP90B1,HSPA1A/HSPA1B,HSPA5,HSPA8,HSPB1,HSPD1,HSPH1,IDH1,ITGA4,ITGA6,ITGB1,LAMB1,LAMC1,LIPF,LMAN1,LRPAP1,MDH1,MDH2,NME2,NPC1,P4HB,PARK7,PHGDH,PIK3C2A,PLA2G3,PLS3,PLSCR1,PRDX3…
Cellular Movement	2.25E-07-3.86E-04	ACTB,ACTG1,ACTN4,ALDH2,ALDOA,APBA1,AQP9,ARF1,ATP1B1,ATP5F1A,ATP5F1B,B4GAT1,C1GALT1,CALR,CALU,CD63,CELSR2,CFL1,CHI3L1,CLTC,CNDP2,CRYAB,CSK,CTNNB1,EEF1A2,ENO1,FASN,FAT1,FCN1,FHL2,FLNC,G6PD,GAPDH,GDI1,GNAQ,HNRNPA2B1,HSP90AA1,HSP90B1,HSPA1A/HSPA1B,HSPA5,HSPA8,HSPB1,HSPD1,IDH1,IPO9,ITGA4,ITGA6,ITGB1,LAMA4,LAMB1,LAMC1,LRPAP1,MTAP,MYO9A,NACA,NME2,NPC1,P4HB,PARK7,PIK3C2A,PLA2G3,PPIB,PRDX1,RACK1,RALA,RAP1…
Cell Morphology	3.16E-06-5.49E-04	ACADVL,ACTB,ACTN4,ALDH1A2,ANK3,APBA1,AXIN1,B4GAT1,CALR,CALU,CELSR2,CFL1,CRYAB,CSRP2,CTNNB1,DYNC2H1,ECE1,EEF1D,FASN,FHL2,FLNC,FLRT1,GDI1,GNAQ,HSP90AA1,HSP90B1,HSPB1,IPO9,ITGA4,ITGA6,ITGB1,LAMA4,LAMB1,LAMC1,LRPAP1,PARK7,PHGDH,PIK3C2A,PLA2G3,PRDX3,RACK1,RALA,RAP1B,RDX,RPGR,RPL4,RPS14,SNX2,SOD1,SPTAN1,SPTBN1,SULF2,TNNT2,TRIO,TTN,VAMP3,VCL,VLDLR,VWF
Drug Metabolism	3.62E-06-3.78E-04	ALDH2,CRYZ,G6PD,GGT1,GSTM1,GSTM2,GSTM4,GSTT1,HSPA1A/HSPA1B,HSPA5,IDH1,NDUFS1,PHGDH,SOD1,TALDO1,VNN1
Gene Expression	2.3E-05-2.3E-05	ACO1,CALR,EIF3B,EIF4A2,EPRS1,GAPDH,HSPB1,RACK1,RPL10A,RPL19,RPS14,RPS3A,RPS5,SYNCRIP
Cell-To-Cell Signaling and Interaction	2.39E-05-3.2E-04	ACTN4,ALDOA,ANK3,ANXA5,ATP2A1,CALR,CCT3,CCT4,CCT5,CCT7,CCT8,CELSR2,CLTC,CSK,CSRP2,CTNNB1,ERP29,FASN,FAT1,FCN1,FLNC,FLRT1,GAPDH,GRIA1,GSTM4,GSTT1,H3-3A/H3-3B,HSP90B1,HSPA5,IDH1,ITGA4,ITGA6,ITGB1,LAMC1,LGR5,LRPAP1,MYO9A,PARK7,PLA2G3,RACK1,RALA,RDX,RTN1,SERPINB3,SLC5A7,SNU13,SOD1,SPTAN1,SULF2,TALDO1,TLN1,TMPRSS11D,UBE2D3,UBE2V2,VCL,VNN1,VWF
Molecular Transport	2.81E-05-3.78E-04	ALDH2,APBA1,ARF1,ARF5,CALR,CFL1,EIF5A,ERP29,G6PD,GGT1,HSP90AA1,HSPA1A/HSPA1B,HSPA5,HSPA8,IPO9,NDUFS1,NME2,PHGDH,RAB6A,RAN,RPGR,SCAMP1,SLC25A6,SNX6,SOD1,TALDO1,TMED10,VLDLR,VNN1
Protein Trafficking	2.81E-05-2.81E-05	APBA1,ARF1,ARF5,CALR,CFL1,EIF5A,ERP29,HSP90AA1,HSPA8,IPO9,NME2,RAB6A,RAN,RPGR,SCAMP1,SLC25A6,SNX6,SOD1,TMED10,VLDLR
DNA Replication, Recombination, and Repair	1.67E-04-3.6E-04	ALPL,CALR,CCT4,CCT5,ENTPD3,HSPA5,HSPD1,RAN,SOD1,USP14
Carbohydrate Metabolism	2.24E-04-5.65E-04	ALDH2,ALDH3A2,ALDOA,AQP9,ARF1,B4GAT1,CBR1,CHIT1,CLTC,CTNNB1,CYB5A,DCXR,DGKQ,ENO1,FBP1,G6PD,GAPDH,GFPT1,GNAQ,HK1,HSPA5,IDH1,ITGB1,MDH1,MDH2,MINPP1,PDIA6,PGD,PGK1,PIK3C2A,PLA2G3,PLSCR1,RALA,SULF2,TALDO1,TPI1
Lipid Metabolism	2.95E-04-6.06E-04	ACADVL,ACLY,ACSS1,AQP9,CBR1,CTNNB1,FASN,G6PD,GGT1,GSTM1,GSTM2,GSTM4,HSD17B8,HSPA8,LIPF,MDH1,MDH2,NPC1,PARK7,PHGDH,PLA2G3,PLSCR1,PMP2,RAP1B,SOD1,SUCLA2,VLDLR,VNN1,VWF

## Sheet: Physiological Functions Disease
Physiological functions
Category	B-H p-value	Molecules
Organismal Survival	2.19E-08-2.67E-08	ABCA3,ACADVL,ACLY,ACSS1,ACTB,ACTG1,ACTN4,ALDH1A2,ALDOA,ALPL,ANK3,APRT,ARF1,ARF5,ATAD1,ATP1A3,ATP1B1,ATP2A1,AXIN1,BMPER,C1GALT1,CADPS,CALR,CFL1,CRYAB,CSK,CTNNB1,DPYD,DYNC2H1,ECE1,EEF1A2,FAH,FASN,FAT1,FCN1,FLNC,G6PD,GGT1,GNAQ,GSTM1,H1-0,H3-3A/H3-3B,HADHA,HIP1,HSP90AA1,HSP90B1,HSPA5,HSPB1,IDH1,ILF2,ITGA4,ITGA6,ITGB1,LAMA4,LAMC1,LGR5,LRPAP1,MCM3AP,MDH1,MTAP,NPC1,OLA1,PGK1,PHGDH,PLA2G3,PLS3,PPIB,PRDX1…
Cardiovascular System Development and Function	3.16E-06-5.49E-04	ACADVL,ALDH1A2,CALR,CRYAB,CSRP2,EEF1D,FHL2,FLNC,GNAQ,HSP90B1,LAMA4,PGK1,SPTAN1,SPTBN1,TNNT2,TPI1,TPM1,TTN,VCL
Organ Morphology	3.16E-06-5.49E-04	ACADVL,ALDH1A2,CALR,CRYAB,CSRP2,CTNNB1,ECE1,EEF1D,FHL2,FLNC,GNAQ,HSP90B1,LAMA4,PARK7,PGK1,PRDX3,SPTAN1,SPTBN1,TNNT2,TPI1,TPM1,TRIO,TTN,VCL
Organismal Development	3.16E-06-5.49E-04	ACADVL,ALDH1A2,CALR,CRYAB,CSRP2,EEF1D,FHL2,FLNC,GNAQ,HSP90B1,LAMA4,PGK1,SPTAN1,SPTBN1,TNNT2,TPI1,TPM1,TTN,VCL
Skeletal and Muscular System Development and Function	3.16E-06-4.11E-04	ACADVL,ALDH1A2,ALDOA,ALPL,ATP1A3,ATP1B1,ATP2A1,CALR,CRYAB,CSRP2,CTNNB1,ECE1,FHL2,FLNC,GNAQ,HADHA,HSP90B1,ITGB1,LAMA4,MYH1,MYH8,MYL12B,PARK7,PIK3C2A,PRDX3,SOD1,SPTAN1,SPTBN1,TLN1,TNNI2,TNNT2,TPM1,TRIO,TTN,USP14,VCL,YWHAE
Tissue Morphology	3.16E-06-4.11E-04	ACADVL,ALDH1A2,CALR,CRYAB,CSRP2,CTNNB1,ECE1,FHL2,FLNC,GNAQ,HSP90B1,LAMA4,PARK7,PRDX3,SPTAN1,SPTBN1,TNNT2,TRIO,TTN,VCL
Connective Tissue Development and Function	1.29E-04-4.13E-04	ACTN4,FLNC,IPO9,ITGA4,ITGA6,ITGB1,RACK1,VCL
Reproductive System Development and Function	2.21E-04-3.2E-04	ALDOA,ANXA5,CALR,CCT3,CCT4,CCT5,CCT7,CCT8,ITGA4,ITGB1,LGR5,SERPINB3,SNU13,SULF2,VWF
Tissue Development	3.32E-04-3.32E-04	ITGB1,LAMA4,LAMB1,LAMC1,SULF2
Nervous System Development and Function	3.86E-04-3.86E-04	ACTB,ACTG1,APBA1,CLTC,CTNNB1,HSPA8,PARK7,SPTBN1
Diseases
Category	B-H p-value	Molecules
Cancer	1.2E-28-6.17E-04	A2ML1,ABCA3,ACADVL,ACLY,ACO1,ACP2,ACSS1,ACTB,ACTG1,ACTN4,ALDH1A2,ALDH2,ALDH3A2,ALDOA,ALPL,ANK3,ANKRD13D,ANXA5,AP2S1,APBA1,APRT,AQP9,ARF1,ARF5,ARPC5,ATAD1,ATIC,ATP1A3,ATP1B1,ATP2A1,ATP5F1A,ATP5F1B,ATP5PB,ATP6V1E1,AXIN1,B4GAT1,BAZ2B,BDH1,BLVRB,BMPER,C1GALT1,CA3,CADPS,CALR,CALU,CARS2,CBR1,CCT3,CCT4,CCT5,CCT6B,CCT7,CCT8,CD63,CELSR2,CFL1,CHI3L1,CHIT1,CISD1,CLTC,CMPK1,CNDP2,COL4A6,COPE,CPSF1,CREB3L4,CR…
Organismal Injury and Abnormalities	1.2E-28-6.17E-04	A2ML1,ABCA3,ACADVL,ACLY,ACO1,ACP2,ACSS1,ACTB,ACTG1,ACTN4,ALDH1A2,ALDH2,ALDH3A2,ALDOA,ALPL,ANK3,ANKRD13D,ANXA5,AP2S1,APBA1,APRT,AQP9,ARF1,ARF5,ARPC5,ATAD1,ATIC,ATP1A3,ATP1B1,ATP2A1,ATP5F1A,ATP5F1B,ATP5PB,ATP6V1E1,AXIN1,B4GAT1,BAZ2B,BDH1,BLVRB,BMPER,C1GALT1,CA3,CADPS,CALR,CALU,CARS2,CBR1,CCT3,CCT4,CCT5,CCT6B,CCT7,CCT8,CD63,CELSR2,CFL1,CHI3L1,CHIT1,CISD1,CLTC,CMPK1,CNDP2,COL4A6,COPE,CPSF1,CREB3L4,CR…
Endocrine System Disorders	8.66E-19-5.61E-04	A2ML1,ABCA3,ACADVL,ACLY,ACO1,ACP2,ACSS1,ACTG1,ACTN4,ALDH1A2,ALDH2,ALDH3A2,ALDOA,ALPL,ANK3,ANKRD13D,ANXA5,AP2S1,APBA1,APRT,AQP9,ARF5,ARPC5,ATAD1,ATIC,ATP1A3,ATP1B1,ATP2A1,ATP5F1A,ATP5F1B,ATP5PB,ATP6V1E1,AXIN1,B4GAT1,BAZ2B,BDH1,BLVRB,BMPER,C1GALT1,CA3,CADPS,CALR,CALU,CARS2,CBR1,CCT4,CCT5,CCT6B,CCT7,CCT8,CD63,CELSR2,CFL1,CHI3L1,CHIT1,CISD1,CLTC,CMPK1,CNDP2,COL4A6,COPE,CPSF1,CREB3L4,CRYZ,CSK,CSRP2,CT…
Hematological Disease	2.87E-15-6.06E-04	ACADVL,ACLY,ACSS1,ACTB,ACTG1,ALDH1A2,ALDH2,ALDOA,ALPL,ANK3,ANXA5,APBA1,ATAD1,ATIC,ATP1B1,ATP5F1A,ATP6V1E1,AXIN1,BAZ2B,BMPER,C1GALT1,CADPS,CALR,CCT3,CCT6B,CCT7,CD63,CELSR2,CFL1,CHI3L1,CHIT1,COL4A6,CRYAB,CSK,CTNNB1,DHX16,DPYD,DYNC2H1,ECE1,ECE2,EEF1A2,EEF1D,ENO1,FASN,FAT1,FLNC,FRYL,G6PD,GAPDH,GART,GDI1,GGT1,GNAQ,GRIA1,GSTM1,GSTM2,GSTM4,GSTT1,HIP1,HK1,HMCN1,HNRNPA2B1,HSP90AA1,HSP90B1,HSPA1A/HSPA1B,HS…
Gastrointestinal Disease	4.75E-13-5.9E-04	A2ML1,ABCA3,ACADVL,ACLY,ACO1,ACP2,ACSS1,ACTB,ACTG1,ACTN4,ALDH1A2,ALDH2,ALDH3A2,ALDOA,ALPL,ANK3,ANKRD13D,ANXA5,APBA1,AQP9,ARF1,ARF5,ARPC5,ATAD1,ATIC,ATP1A3,ATP1B1,ATP2A1,ATP5F1A,ATP5F1B,ATP5PB,ATP6V1E1,AXIN1,B4GAT1,BAZ2B,BDH1,BLVRB,BMPER,C1GALT1,CADPS,CALR,CALU,CARS2,CBR1,CCT4,CCT5,CCT6B,CCT7,CCT8,CD63,CELSR2,CFL1,CHI3L1,CHIT1,CLTC,CMPK1,CNDP2,COL4A6,COPE,CPSF1,CREB3L4,CRYAB,CRYZ,CSK,CSRP2,CTNNB1,…
Reproductive System Disease	1.09E-12-4.73E-04	A2ML1,ABCA3,ACADVL,ACLY,ACO1,ACP2,ACSS1,ACTB,ACTG1,ACTN4,ALDH1A2,ALDH2,ALDH3A2,ALDOA,ALPL,ANK3,ANKRD13D,ANXA5,AP2S1,APBA1,AQP9,ARF1,ARF5,ARPC5,ATAD1,ATIC,ATP1A3,ATP2A1,ATP5F1A,ATP5PB,AXIN1,B4GAT1,BAZ2B,BDH1,BMPER,CA3,CADPS,CALU,CARS2,CCT3,CCT5,CCT6B,CELSR2,CHI3L1,CISD1,CLTC,CNDP2,COL4A6,COPE,CPSF1,CRYAB,CTNNB1,DGKQ,DHX16,DPYD,DYNC2H1,ECE1,ECE2,EEF1A2,EEF1D,EEF2,EIF3B,EIF4A2,ENO1,ENTPD3,ERGIC1,FAH…
Infectious Diseases	4.56E-12-2.61E-04	ACTB,ALPL,ANXA5,ARF1,ARF5,ARPC5,ATP5F1A,ATP5F1B,C1GALT1,CCT8,CD63,CLTC,CRYAB,CTNNB1,DYNC2H1,EEF2,EIF4A2,ELOB,FASN,G6PD,GANAB,GAPDH,GNAQ,GRIA1,H3-3A/H3-3B,HIP1,HMCN2,HSP90AA1,HSP90B1,HSPA5,HSPD1,IDH1,ITGA4,ITGB1,LRPAP1,MDH1,NOP56,NPC1,PABPC1,PDIA6,PLSCR1,PPIB,PRDX1,PSMA3,PYCR3,RAB1B,RAB6A,RACK1,RAN,RAP1B,RPL10A,RPL12,RPL23A,RPS14,RPS16,RPS20,RPS27A,RPS5,SERPINB3,SERPINB6,SFPQ,SLC25A6,SNRPD3,SNU13,…
Tumor Morphology	1.77E-11-4.81E-04	ACLY,ALDH2,ATIC,CRYAB,CTNNB1,EIF3B,ENO1,FASN,FHL2,GART,HSP90AA1,HSP90B1,HSPA1A/HSPA1B,PABPC1,PSMA3,PSMA6,RACK1,RAN,RPL13,RPL19,RPL31,RPLP0,RPS12,RPS14,RPS15A,RPS16,RPS18,RPS19,RPS27A,RPS3A,RPS5,SERPINB9,SNRPD3,SOD1,ST13,TPM1,TUBA1C,TUBB4B
Neurological Disease	2.5E-11-5.16E-04	A2ML1,ABCA3,ACADVL,ACLY,ACP2,ACSS1,ACTB,ACTG1,ACTN4,ALDH1A2,ALDH2,ALDH3A2,ALDOA,ALPL,ANK3,ANKRD13D,ANXA5,APBA1,APRT,AQP9,ARF1,ARF5,ATAD1,ATIC,ATP1A3,ATP1B1,ATP2A1,ATP5F1A,ATP5F1B,ATP5PB,ATP6V1E1,AXIN1,B4GAT1,BAZ2B,BLVRB,CA3,CADPS,CALR,CARS2,CCT3,CCT4,CCT5,CCT7,CD63,CELSR2,CFL1,CHI3L1,CHIT1,CLTC,CNDP2,COL4A6,COPE,CPSF1,CRYAB,CSK,CSRP2,CTNNB1,DCXR,DGKQ,DHX16,DPYD,DYNC2H1,ECE1,ECE2,EEF1A2,EEF1D,EEF2…
Skeletal and Muscular Disorders	2.5E-11-5.16E-04	ACADVL,ACLY,ACO1,ACTB,ACTG1,ALDH1A2,ALDH2,ALDOA,ALPL,AQP9,ARF1,ARPC5,ATIC,ATP1A3,ATP1B1,ATP2A1,ATP6V1E1,B4GAT1,CA3,CALR,CCT5,CFL1,CHI3L1,COL4A6,COPE,CRYAB,CSK,CSRP2,CTNNB1,DHX16,EEF1A2,EEF1D,EEF2,EIF4A2,ENO1,FASN,FAT1,FCN1,FHL2,FLNC,FLRT1,GAPDH,GFPT1,GNAQ,GRIA1,GSTM1,GSTT1,H3-3A/H3-3B,HADHA,HK1,HNRNPA2B1,HSD17B8,HSP90AA1,HSP90B1,HSPA1A/HSPA1B,HSPA5,HSPA8,HSPB1,HSPD1,ITGA4,ITGB1,LAMA4,LAMB1,LGR5,M…
Inflammatory Response	6.54E-11-2.11E-04	ACLY,ACO1,ACTB,ACTN4,ALDH2,ALDOA,ALPL,ANXA5,APRT,AQP9,ARF1,ARPC5,ATIC,ATP1B1,CALR,CCT8,CD63,CHI3L1,CHIT1,COL4A6,CRYAB,CSK,CTNNB1,DHX16,EEF2,ENO1,FASN,FCN1,FLNC,GAPDH,GSTT1,H3-3A/H3-3B,HSD17B8,HSP90AA1,HSP90B1,HSPA1A/HSPA1B,HSPA5,HSPA8,HSPD1,IDH1,ILF2,MTAP,NME2,NPC1,OLA1,P4HB,PGK1,PLA2G3,PLSCR1,PRDX1,RAB1B,RAB6A,RALA,RAP1B,RPL19,RPL31,RPS16,RPS18,SCAMP1,SERPINB10,SERPINB2,SERPINB3,SERPINB6,SND1,SO…
Hepatic System Disease	6.86E-11-2.78E-04	A2ML1,ABCA3,ACADVL,ACLY,ACO1,ACTB,ACTG1,ACTN4,ALDH2,ALPL,ANK3,ANXA5,APBA1,ARF1,ARPC5,ATAD1,ATIC,ATP1A3,ATP1B1,ATP2A1,ATP5F1A,ATP5F1B,ATP6V1E1,AXIN1,BAZ2B,BDH1,C1GALT1,CADPS,CALU,CCT6B,CCT8,CELSR2,CHIT1,CLTC,CNDP2,COL4A6,CTNNB1,CYB5A,DHX16,DPYD,DYNC2H1,EEF1A2,EEF2,EIF4A2,ENO1,FAH,FASN,FAT1,FBP1,FCN1,FHL2,FLNC,FLRT1,FRYL,GANAB,GGT1,GLUD1,GMPS,GNAQ,GRIA1,GSTM1,GSTT1,GUF1,HADHA,HIP1,HK1,HMCN1,HMCN2,H…
Immunological Disease	9.8E-10-4.81E-04	ACADVL,ACLY,ACO1,ACSS1,ACTB,ACTG1,ALDH1A2,ALDH2,ALDH3A2,ALDOA,ALPL,ANK3,ANXA5,APBA1,AQP9,ARF1,ATAD1,ATIC,ATP1B1,ATP5F1A,ATP6V1E1,AXIN1,BAZ2B,BMPER,CADPS,CALR,CBR1,CCT3,CCT6B,CCT7,CD63,CELSR2,CFL1,CHI3L1,CHIT1,COL4A6,CRYAB,CSK,CTNNB1,DHX16,DPYD,DYNC2H1,ECE1,ECE2,EEF1A2,EEF1D,EEF2,ENO1,FASN,FAT1,FCN1,FLNC,FRYL,G6PD,GANAB,GAPDH,GART,GDI1,GFPT1,GGT1,GNAQ,GRIA1,GSTM1,GSTM2,GSTM4,GSTT1,H1-0,H3-3A/H3-3B…
Psychological Disorders	1.42E-09-3.01E-04	ACLY,ACTB,ALDH2,ATP1A3,ATP1B1,ATP2A1,ATP5F1A,ATP5PB,ATP6V1E1,B4GAT1,CA3,CD63,CFL1,CHI3L1,COPE,CRYAB,CSRP2,CTNNB1,ECE2,EEF1A2,EEF2,EIF4A2,EPRS1,G6PD,GAPDH,GRIA1,H3-3A/H3-3B,HNRNPA2B1,HSP90AA1,HSPA1A/HSPA1B,HSPA5,HSPA8,HSPB1,HSPD1,LAMB1,LGR5,LRPAP1,MDH1,NDUFS1,PARK7,PGK1,PRDX1,RAB6A,RACK1,RAN,RPL13,RPL31,RPS3A,RTN1,SLC25A6,SLC5A7,SOD1,STOM,SUB1,SUCLA2,TMED10,TNNI2,TPD52L2,TPI1,TRIO,TUBA1C,TUBB4B,VL…
Renal and Urological Disease	2.27E-08-5.61E-04	ACTB,ACTN4,ALDH1A2,ANXA5,APBA1,APRT,AQP9,ATIC,ATP1A3,ATP1B1,ATP2A1,B4GAT1,BLVRB,CA3,CALR,CARS2,CCT3,CHIT1,CLTC,CSK,CTNNB1,DPYD,ECE2,EEF1A2,EEF1D,EIF4A2,FAT1,FLNC,FUBP3,G6PD,GART,GGT1,GNAQ,GOLGA5,GSTM1,GSTT1,GUF1,HMCN1,HNRNPA2B1,HSP90AA1,HSP90B1,HSPA1A/HSPA1B,HSPB1,HSPD1,IDH1,ITGA4,ITGA6,ITGB1,LAMA4,LAMC1,MTAP,MYH8,NPEPPS,PABPC1,PAMR1,PIK3C2A,PLSCR1,POLR1A,PRDX1,PYCR3,RALA,REEP5,RPGR,RPL22,RPS20,S…
Dermatological Diseases and Conditions	3.82E-08-5.61E-04	ALDH3A2,AQP9,ATP1B1,AXIN1,CALR,CCT5,CD63,CFL1,CHIT1,CTNNB1,EIF5A,FASN,FAT1,GAPDH,GSTM1,HSP90AA1,HSP90B1,HSPA5,HSPA8,HSPH1,ITGA6,P4HB,PGD,PLSCR1,PSMA3,PSMA6,RAN,SERPINB2,SERPINB3,SERPINB4,SLC25A5,SPTAN1,SUB1,SYNCRIP,TUBA1C,TUBB4B,VNN1,VWF,YWHAE,ZNF91
Hereditary Disorder	1.35E-07-6.06E-04	A2ML1,ABCA3,ACADVL,ACLY,ACTB,ACTG1,ALDH2,ALDOA,ALPL,ANK3,ARF1,ATP1A3,ATP1B1,ATP2A1,ATP6V1E1,B4GAT1,BMPER,CA3,CALR,CARS2,CCT5,CFL1,CHI3L1,CLTC,CRYAB,CSRP2,CTNNB1,DPYD,DYNC2H1,ECE1,EEF1A2,EEF1D,EEF2,EPRS1,ERGIC1,FASN,FAT1,FHL2,FLNC,FLRT1,G6PD,GAPDH,GDI1,GFPT1,GSTM1,GSTM4,GUF1,HADHA,HK1,HNRNPA2B1,HSP90AA1,HSP90B1,HSPA1A/HSPA1B,HSPA5,HSPA8,HSPB1,HSPD1,IDH1,ITGA6,ITGB1,LAMA4,LAMB1,LAMC1,LGR5,MCM3AP,MD…
Respiratory Disease	1.67E-07-6.17E-04	A2ML1,ACLY,ACO1,ACTB,ACTN4,ALDH1A2,ALDH2,ALDOA,ANK3,APBA1,AQP9,ARPC5,ATIC,ATP1A3,ATP1B1,ATP5F1B,ATP6V1E1,AXIN1,BMPER,CALU,CCT4,CCT7,CHIT1,CLTC,CNDP2,COL4A6,CPSF1,CRYAB,CRYZ,CTNNB1,DPYD,DYNC2H1,EEF1A2,EEF2,EIF4A2,ENO1,FASN,FAT1,FBP1,FLNC,FRYL,GANAB,GAPDH,GART,GGT1,GNAQ,GRIA1,GSTM1,GSTM4,GSTT1,H1-0,HMCN1,HNRNPA2B1,HSP90AA1,HSP90B1,HSPA1A/HSPA1B,HSPA5,HSPA8,HSPD1,IDH1,ILF2,IPO9,ITGA4,ITGB1,LAMA4,LAM…
Inflammatory Disease	2.25E-07-2.11E-04	ACADVL,ACLY,ACO1,ACTB,ALDH2,ALDOA,ALPL,ANXA5,AQP9,ARF1,ARPC5,ATIC,ATP1B1,CALR,CBR1,CFL1,CHI3L1,COL4A6,CRYAB,CSK,CTNNB1,DHX16,EEF2,ENO1,FASN,FCN1,FLNC,GAPDH,GNAQ,GSTM1,GSTT1,H3-3A/H3-3B,HSD17B8,HSP90B1,HSPA1A/HSPA1B,HSPA5,HSPA8,HSPD1,ITGA6,MTAP,MYO9A,P4HB,PGK1,PHGDH,PLSCR1,PRDX1,PXDN,RAB1B,RALA,RPL19,RPL31,RPS16,RPS18,SERPINB2,SERPINB3,SND1,TALDO1,TPI1,TPM1,TRIO,TUBA1C,TUBB4B,VCL
Cardiovascular Disease	3.16E-06-6.06E-04	ACADVL,ACTG1,ALDH1A2,ALDH2,ALDOA,ALPL,AQP9,ATP1A3,ATP1B1,ATP6V1E1,C1GALT1,CALR,CHI3L1,CRYAB,CSRP2,FHL2,FLNC,G6PD,GSTM1,HK1,HSP90B1,HSPA5,IDH1,ITGB1,LAMA4,LAMC1,PGK1,PRDX1,PRDX3,RPS14,RPS15A,RPS19,RPS26,SOD1,SPTAN1,SPTBN1,TMOD3,TNNT2,TPI1,TPM1,TRIO,TTN,TUBA1C,TUBB4B,VCL,VWF
Connective Tissue Disorders	3.04E-05-6.06E-04	A2ML1,ABCA3,ACLY,ACO1,ACTB,ACTG1,ALDH2,ALDOA,ALPL,AQP9,ARF1,ARPC5,ATIC,ATP1B1,ATP6V1E1,BMPER,CALR,CHI3L1,COL4A6,CRYAB,CSK,CTNNB1,DHX16,DYNC2H1,ECE1,EEF2,ENO1,ERGIC1,FASN,FCN1,FLNC,G6PD,GNAQ,GSTM1,GSTT1,H3-3A/H3-3B,HK1,HNRNPA2B1,HSD17B8,HSP90B1,HSPA1A/HSPA1B,HSPA5,HSPA8,HSPD1,IDH1,ITGA6,ITGB1,MTAP,MYH8,MYO9A,P4HB,PGK1,PIK3C2A,PLSCR1,POLR1A,PPIB,PRDX1,PXDN,RAB1B,RALA,RPL13,RPL19,RPL31,RPS16,RPS18,R…
Developmental Disorder	1.04E-04-6.06E-04	ALDOA,CTNNB1,FAT1,G6PD,GFPT1,HK1,HSP90AA1,HSP90B1,MYO9A,PRDX3,RPS15A,RPS19,RPS26,SLC3A1,SLC5A7,SOD1,TUBA1C,TUBB4B
Metabolic Disease	1.19E-04-5.09E-04	ACLY,ACTB,ALDH2,ATP1A3,ATP1B1,ATP5F1A,ATP5PB,ATP6V1E1,B4GAT1,CD63,CFL1,CHI3L1,ECE2,EEF2,EPRS1,FLNC,GAPDH,HNRNPA2B1,HSPA1A/HSPA1B,HSPA5,HSPD1,LAMA4,LAMC1,LRPAP1,PRDX1,RAB6A,RACK1,RAN,SLC5A7,SOD1,TGFBI,TNNT2,TRIO,TTN,VCL,VLDLR
Auditory Disease	1.67E-04-1.67E-04	GSTM2,GSTT1,HSP90AA1,HSP90B1
