# Supplementary material for: Tick extracellular vesicles enable arthropod feeding and promote distinct outcomes of bacterial infection
Source: Nat Commun. 2021 Jun 17;12:3696. doi: 10.1038/s41467-021-23900-8 (PMC8211691; doi:10.1038/s41467-021-23900-8)
Supplement: Supplementary file 9 — Supplementary Data 6 [file 41467_2021_23900_MOESM9_ESM.xlsx]

## Sheet: Sheet1
Supplementary Data 6: Primers used for RNAi silencing and qRT-PCR
Target	Type	Location Within mRNA	SiRNA/Primer Name	Strand	Primer Sequence	% GC	Accession number
Synaptobrevin 2	siRNA	Start at 308	Synap2SiF	Forward	5'-AAGCTGTCATTGTGGTCATAACCTGTCTC-3'	0.4211	EEC05846
			Synap2SiR	Reverse	5'-AATTATGACCACAATGACAGCCCTGTCTC-3'
	Scrambled		Synap2ScF	Forward	5'-AAGTTGCTAAGTCGATTGTCACCTGTCTC-3'	0.4211
			Synap2ScR	Reverse	5'-AATGACAATCGACTTAGCAACCCTGTCTC-3'
	qRT-PCR	Start at 119	SynapqR-F	Forward	5'-ACGAGGTTGTGGATATCATG-3'	0.45
		Start at 264	SynapqR-R	Reverse	5'-GAACTTCCTCTTCAACTTGC-3'	0.45
Vamp33	siRNA	Start at 300	Vamp33SiF	Forward	5'-AAGGACACAGTGTGGAGAGATCCTGTCTC-3'	0.5264	XM_002413880
			Vamp33SiR	Reverse	5'-AAATCTCTCCACACTGTGTCCCCTGTCTC-3'
	Scrambled		Vamp33ScF	Forward	5'-AAGTGAGGGACGCATAGTAGACCTGTCTC-3'	0.5264
			Vamp33ScR	Reverse	5'-AATCTACTATGCGTCCCTCACCCTGTCTC-3'
	qRT-PCR	Start at 76	Vamp33qR-F	Forward	5'-TCATACCTGAAGTTGTCCAA-3'	0.4
		Start at 180	Vamp33qR-R	Reverse	5'-CTCAAGAATGCCACTGTTG-3'	0.4737
Tick β-actin	qRT-PCR	Start at 896	ActinIS 2F	Forward	5'-GGTCATCACAATCGGCAAC-3'	0.5263	XM_029977298
		Start at 1003	ActinIS 2R	Reverse	5'-ATGGAGTTGTACGTGGTCTC-3'	0.5
Mouse actin	qRT-PCR	Start at 932	Mouse actinF	Forward	5'-ACGCAGAGGGAAATCGTCCGTGAC-3'	0.5833	XM_030254057*
		Start at 1032	Mouse actinR	Reverse	5'-ACGCGGGAGGAAGAGGATGCGGCAGTG-3'	0.6667
16s Ap	qRT-PCR	Start at 116	Ap 16S F	Forward	5'-GGTGAGTAATGCATAGGAATC-3'	0.4286	APH_RS03965#
		Start at 223	Ap 16S R	Reverse	5'-GCTCATCTAATAGCGATAAATC-3'	0.3636
*Wang et al. 2016. PLoS Pathog.12(8):e1005803.
# Mastronunzio et al. 2012. J. Bacteriol.194(9):2238-2247.
