# Supplementary material for: Tick extracellular vesicles enable arthropod feeding and promote distinct outcomes of bacterial infection
Source: Nat Commun. 2021 Jun 17;12:3696. doi: 10.1038/s41467-021-23900-8 (PMC8211691; doi:10.1038/s41467-021-23900-8)
Supplement: Supplementary file 10 — Supplementary Data 7 [file 41467_2021_23900_MOESM10_ESM.xlsx]

## Sheet: Sheet1
Supplementary Data 7: Resources and reagents available
Antibody	Source	Identifier	Dilution
CD63 (Rabbit anti-human)	System Biosciences	EXOAB-CD63A-1	1:500
TSG101 (Rabbit anti-human)	System Biosciences	EXOAB-TSG101-1	1:500
ALIX (Rabbit anti-human)	System Biosciences	EXOAB-ALIX-1	1:500
Calnexin (Rabbit anti-human)	Millipore-Sigma	AB2301	1:10,000
PGD Polyclonal Antibody (Rabbit anti-human)	Thermo Scientific	PA5-27486	1:1,000
NRF2 Polyclonal Antibody (Rabbit anti-human)	GeneTex	GTX55732	1:1,000
Donkey Anti-Rabbit IgG (H+L), HRP affinity purified	Novex	A16023	1:4,000 - 1:1,000
APC anti-mouse F4/80	Invitrogen	MF48005	1:100
APC/Cy7 anti-human CD11b clone: ICRF44	Biolegend	301341	1:100
APC anti-human CD14 clone: 61D3	eBioscience	17-0149-41	1:100
InVivoMAb anti-mouse TCR γ/δ clone: UC7-13D5	BioCell	BE0070	N/A
InVivoMAb polyclonal Armenian hamster IgG	BioCell	BE0091	N/A
APC/Vio770 anti-mouse CD11c clone: 418	Miltenyi Biotec	130-107-461	3 ng/ul
VioBlue anti-mouse Ly-6G clone: 1A8	Miltenyi Biotec	130-102-227	3 ng/ul
FITC anti-mouse Ly-6C clone: AL-21	Miltenyi Biotec	Discontinued	3 ng/ul
PE anti-mouse Siglec-f clone: ES22-10D8	Miltenyi Biotec	130-102-274	3 ng/ul
APC anti-mouse/human CD11b clone: M1/70.15.11.5	Miltenyi Biotec	130-113-793	3 ng/ul
PE/Vio770 anti-mouse F4/80 clone: REA126	Miltenyi Biotec	130-118-459	3 ng/ul
APC/Vio770 anti-mouse CD45 clone: 30F11	Miltenyi Biotec	Discontinued	3 ng/ul
eFluor 450 anti-mouse FceR1 alpha clone: MAR-1	eBioscience/Invitrogen	48589882	2 ng/ul
FITC anti-mouse CD45R (B220) clone: RA3-6B2	Miltenyi Biotec	130-102-810	3 ng/ul
PE anti-mouse/human CD11b clone: M1/70.15.11.5	Miltenyi Biotec	130-113-235	3 ng/ul
APC anti-mouse CD117 clone: 3C11	Miltenyi Biotec	130-102-796	3 ng/ul
PE/Vio770 anti-mouse CD3ε clone: 145-2C11	Miltenyi Biotec	130-102-359	3 ng/ul
APC/Vio770 anti-mouse CD8a clone: 53-6.7	Miltenyi Biotec	130-102-305	3 ng/ul
VioBlue anti-CD45 clone: 30F11	Miltenyi Biotec	130-119-130	3 ng/ul
FITC anti-mouse TCRγ/δ clone: GL3	Miltenyi Biotec	130-104-015	3 ng/ul
PE anti-mouse CD4 clone: GK1.5	Miltenyi Biotec	130-102-619	3 ng/ul
APC anti-mouse CD45R (B220) clone: RA3-6B2	Miltenyi Biotec	130-102-259	3 ng/ul
PE/Vio770 anti-mouse CD3 clone: REA641	Miltenyi Biotec	130-116-530	3 ng/ul
PE anti-Mouse TCR β Chain clone: H57-597	BD	553172	2 ng/ul
PE anti-mouse CD45R (B220) clone: RA3-6B2	Miltenyi Biotec	130-102-292	3 ng/ul
APC Cy7 anti-CD45 clone: REA737	Miltenyi Biotec	130-110-662	3 ng/ul
VioBlue anti-mouse CD4 clone: REA604	Miltenyi Biotec	130-118-568	3 ng/ul
FITC anti-mouse CD8a clone: 53-6.7	Miltenyi Biotec	130-118-329	3 ng/ul
PerCP Cy 5.5 anti-mouse TCRγ/δ clone: REA633	Miltenyi Biotec	130-117-665	3 ng/ul
PECy7 anti-mouse CD3ε clone: REA641	Miltenyi Biotec	130-116-530	3 ng/ul
Zombie Violet Fixable Live Dead stain	Biolegend	423113	1:500
Anti-mouse CD16/32 Antibody	Biolegend	156603	1:500
APC anti-mouse CD45 Antibody clone: 30-F11	Biolegend	103111	1:100
FITC anti-mouse CD3 Antibody clone:17A2	Biolegend	100203	1:100
BV650 anti-mouse Vy3 Antibody clone: 536	BD	743241	1:50
PE Mouse Anti-Rat IgM clone:G53-238	BD	553888	1:100
Monoclonal antibody 17D1	Adrian Hayday, Kings College London and Robert Tigelaar, Yale University		1:50
Pls3 polyclonal antibody	Sigma	SAB2700266-100UL	1 ng/ul
Dhx16 polyclonal antibody	Invitrogen	PA530272	1 ng/ul
Cct7 polyclonal antibody	Proteintech	15994-1-AP	1 ng/ul
Gfpt1 polyclonal antibody	Proteintech	14132-1-AP	1 ng/ul
Beta catenin (CTNNB1) monoclonal antibody (clone 6f9)	Invitrogen	MA1300	1 ng/ul
Phosphoserine antibody	Abcam	ab9332-100ug	1 ng/ul
MSD ELISA
U-PLEX Chemokine Combo Mouse	Meso Scale Diagnostics	K15099K-1	N/A
U-PLEX TH1/TH2 Combo Mouse	Meso Scale Diagnostics	K15071K-1	N/A
U-PLEX TH17 Combo 2 Mouse	Meso Scale Diagnostics	K15078K-1	N/A
Fluorescent Exosome Dye
Vibrant DiO cell-labelling solution	Invitrogen	V22886	1:100 - 1:200
PKH26 Red Fluorescent Cell linker	Sigma	MINI26-1KT	Follow PMID: 22722367
Cell Dye
CellMask™ Green plasma membrane stain	Invitrogen	C37608	1:1,000
Propidium Iodide Solution (dead cell stain FACs)	Miltenyi Biotec	130-093-233	N/A
Cell Growth, Differentiation Media, and Francisella spp. Plates
L15C300	University of Maryland	N/A	N/A
"Tick" FBS (USDA approved)	Millipore-Sigma	F0926-500ML	0.05
Bacto™ Tryptose Phophate Broth	BD	260300	0.05
Lipoprotein Concentrate	MP Biomedicals	191476	0.001
Sodium bicarbonate	Millipore-Sigma	S6014-500G	0.0025
HEPES	Millipore-Sigma	H4034-25G	25 mM
RPMI-1640 with L-Glutamine	Quality Biological	722461	N/A
DMEM, high glucose	Gibco	11965092	N/A
CMRL1066 w/L-Glutamine (Powder)	US Biological	C5900	N/A
N-Acetyl-α-D-glucosamine	Millipore-Sigma	1079-25GM	N/A
Albumin, Bovine Fraction V	MP Biomedicals	160069	N/A
DMEM/F12 (1:1)	Gibco	1130-032	N/A
DMEM, high glucose, HEPES, no phenol red	Gibco	21063029	N/A
Iscove's Modified Dulbecco's Medium (IMDM), no phenol red	Gibco	21056023	N/A
"Mammalian" BenchMark™ FBS	Gemini Bio-products	100-106	01:10:00
GlutaMaxTM supplement	Gibco	35050061	1:100
Amphotericin B	Gibo	15290-026	1:100
1000x 2-βmercaptoethanol	Gibco	21985-023	1:1,000
100x MEM non essential amino acids	Gibco	11140-050	1:100
100 nM Sodium Pyruvate	Gibco	11360-070	1:100
Recombinant Human M-CSF (carrier-free)	Biolegend	574802	N/A
Corning® 100 mL Penicillin-Streptomycin Solution, 100x	Corning	30-002-CI	1:100
Mueller Hinton Broth	Difco	275730	2.1% (w/v)
Sodium Chloride	Fisher Scientific	S271500	0.5% (w/v)
Tryptone	BD	211705	1.0% (w/v)
Agar	BD	214530	1.6% (w/v)
Calcium chloride	Millipore-Sigma	C3306	0.02% (w/v)
Magnesium chloride	American Bioanalytical	AB09006-00100	1 mM
Ferric Pyrophosphate	Sigma	P6526-100G	0.00025
Glucose	Sigma	G7528-1KG	0.001
IsoVitalex	BD	211876	0.02
Sheep Whole Blood in Alsevers	Lampire	7209003	0.1
Brain Heart Infusion (BHI)	BD	211059	0.037
PBS 1X without calcium or magnesium	Corning	21040CV	N/A
Molecular biology grade water	Corning	46000CM	N/A
Cyclohexamide	Acros Organics	357420050	100 mg/L
Polymixin-B	MP Biomedicals	100565	80,000 U/L
Amphotericin B	Alfa Aesar	J61491	2.5 mg/L
Materials
Cellstart® cell culture flasks, 25 cm2	Greiner bio-one	690-160	N/A
Millipore® Ziptips	Millipore-Sigma	Z720070-96EA	N/A
Tissue Culture Flask, 25 cm2 Green Vented Filter Cap	CytoOne	CC7682-4325	N/A
Tissue Culture Flask, 75 cm2 Green Vented Filter Cap	CytoOne	CC7682-4875	N/A
Cell culture plate with lid (6 well, flat bottom)	Sigma	SIAL0516	N/A
Cellstart®, 96 well cell culture plate, F-bottom	Greiner bio-one	655 160	N/A
Costar® cell culture plate with lid (24 well, flat bottom)	Corning	CLS3526-1EA	N/A
NuPAGE™ 4-12% Bis-Tris Protein Gels, 1.5 mm, 10-well	Thermo Scientific	NP0335BOX	N/A
Mini-Protean® TGX™ gels	Biorad	456-9034	N/A
Trans-blot® Turbo™ Tranfer pack, 0.2 µm PVDF	Biorad	1704156	N/A
400 mesh copper grids	Electron Microscopy Sciences	EMS400-Cu	N/A
35 mm Glass Bottom Microwell Dishes	MatTek Corportation	P35GCol-1.0-14-C	N/A
Vivaspin500 300,000 MWCO	Sartorius	VS0151	N/A
Miller GP 0.2 µm filter unit	Millipore-Sigma	SLGP033RS	N/A
Cell culture flasks, 25 cm2	Cellstar	690160	N/A
Vannas spring scissors, 4 mm cutting edge straight	Fine Science	15018-10	N/A
Integra Miltex 2 mm biopsy punches	Integra	95039-098	N/A
Integra Miltex 5 mm biopsy punches	Integra	33-35	N/A
AcuPunch biopsy punches 10 mm	Acuderm	P1050	N/A
FALCON® 14 ml Polypropylene round-bottom tube	Corning	352059	N/A
Corning® cell strainer size 40 μm, blue, sterile	Corning	431750	N/A
Microvette® 200 µl, K3 EDTA	Sarstedt Ag	20.1288.100	N/A
Microvette® 200 µl, Clotting Activator/Serum	Sarstedt Ag	20.1290.100	N/A
Fisher HealthCare™ PROTOCOL™ Color-Coded Prefilled Formalin Container (120 ml prefilled with 10% neutral buffered formalin)	Fisher Scientific	23-032060	N/A
ZORBAX 300SB-C18, 5 µm, 0.30 x 5 mm cartridges	Agilent	5065-9913	N/A
BeadBug™ prefilled tubes, with 1.5 mm Zirconium beads, triple-pure, high impact	Benchmark Scientific	763799-50EA	N/A
Nunc™ 96-Well Polystyrene Round Bottom Microwell Plates	Thermo Scientific	262162	N/A
3 dram vial	Fisher Scientific	03-338-3A	N/A
250 mm glass desiccator	Fisher Scientific	08-615B	N/A
15 ml conical screw cap tub, polypropylene	USA Scientific	1475-0501	N/A
Pellon polyester curtain lining fabric	JoAnn Fabric	SK135	N/A
Kamar adhesive	Blain's Farm and Fleet	613788	N/A
Heavy-duty shipping tape	Office Depot	568769	N/A
Rnase-free disposable pellet pestles	Fisher Scientific	12-141-368	N/A
8mm biopsy punches	Accuderm	P825	N/A
2 oz. Whirl-Pak write-on bags	Nasco	B01064WA	N/A
Rubber bands, no.8	Business source	15750	N/A
Reagents
Trypsin/Lys-C Mix, Mass Spec Grade	Promega	V5071	N/A
Cytochalasin D	Santa Cruz Biotechnology	SC-201442	N/A
Bovine Serum Albumin	Millipore-Sigma	A2058-5G	N/A
IGEPAL® CA-630	Millipore-Sigma	I3021-100ML	1:1,000
Halt™ protease inhibitor cocktail (100x)	Thermo Scientific	87786	1:100
Methanol anhydrous, 99.8%	Millipore-Sigma	322415-1L	0-20%
Ethyl alconol, Pure; 200 proof for molecular biology	Millipore-Sigma	E7023-1L	1:1
Lipoafectamine 2000 Reagent	Invitrogen	11668030	01:40:00
TRIzol reagent	Ambion	15596018	N/A
Power SYBR® Green PCR master mix	Thermo Scientific	4367659	N/A
Acetonitrile, Optima™ LC/MS Grade	Fisher Scientific	A955-500	N/A
Liberase™ TL Research Grade	Roche	5401020001	0.1
Potassium nitrate	Fisher Scientific	P263-500	N/A
Ketamine HCl	Henry Schein Animal Health	56344	0.6 mg/20 g mouse
Xylazine	Akorn Animal Health	XYBAL	0.06 mg/20 g mouse
Hydrogen peroxide	Fisher Scientific	H325-500	0.3
Ethanol, 200 proof	Decon Labs	2701	0.7
Commercial Assays
Pierce™ Silver Stain for Mass Spectrometry	Thermo Scientific	24600	N/A
Pure Link RNA mini kit	Ambion	12183025	N/A
Silencer™ siRNA Construction Kit	Thermo Scientific	AM1620	N/A
Verso cDNA Synthesis Kit	Thermo Scientific	AB-1453B	N/A
Pierce BCA Protein Assay Kit	Thermo Scientific	23227	N/A
Pierce ECL Western Blotting Substrate	Thermo Scientific	32106	N/A
OxiSelect™ Protein Carbonyl Immunoblot kit	Cell Biolabs	STA-308-T	N/A
OxiSelect™ Protein Carbonyl ELISA kit	Cell Biolabs	STA-310	N/A
DNeasy® Blood and Tissue kit	Qiagen	69506	N/A
Pierce Glycoprotein Staining Kit	Invitrogen	24562	N/A
Cell Isolation
Pan Monocyte Isolation Kit, human	Miltenyi Biotec	130-096-537	N/A
LS columns	Miltenyi Biotec	130-042-401	N/A
Ficoll-Paque PREMIUM density 1.007 g/ml	GE Healthcare	17-5442-02	N/A
ACK lysing buffer	Quality Biological	118-156-101	N/A
Liberase™ TL Research Grade	Roche	5401020001	0.08
Deoxyribonuclease I from bovine pancreas	Millipore-Sigma	DN25-1G	0.001
Cell Lines
HL-60 promyelocytic leukemia cell line	ATCC	CCL-240	N/A
DH82 canine macrophage	Jere McBride, University of Texas Medical Branch	N/A	N/A
Ixodes scapularis embryonic 6 (ISE6) cells	Ulrike Munderloh, University of Minnesota	ISE6	N/A
Dermacentor andersoni embryonic 100 (DAE100) cells	Ulrike Munderloh, University of Minnesota	DAE100	N/A
Amblyomma americanum embryonic 2 (AAE2) cells	Ulrike Munderloh, University of Minnesota	AAE2	N/A
Organisms			N/A
Ixodes scapularis adult partially fed female ticks	BEI resources	NR-42510	N/A
Ixodes scapularis nymph ticks	BEI resources	NR-44116	N/A
Ixodes scapularis nymph ticks	Utpal Pal, University of Maryland College Park	N/A	N/A
Ixodes scapularis nymph ticks	Ulrike Munderloh, University of Minnesota	N/A	N/A
Dermacentor andersoni adult partially fed female ticks	Glen Scoles, ARS USDA	N/A	N/A
Dermacentor variabilis nymph ticks	BEI Resources-Centers for Disease Control and Prevention	N/A	N/A
Mice C57BL6J (WT)	University of Maryland Baltimore	N/A	N/A
B6-TCRdelta- B6.129P2-Tcrdtm1Mom/J	The Jackson Laboratory	002120	N/A
Tcrb KO - B6.129P2-Tcrbtm1Mom/J	The Jackson Laboratory	002118	N/A
Anaplasma phagocytophilum	University of Maryland Baltimore	N/A	N/A
Borrelia burgdoferi	Jon Skare, Texas A&M University Health Science Center	N/A	N/A
Francisella tularensis	Stephanie Vogel, University of Maryland Baltimore	N/A	N/A
Francisella tularensis	Eileen Barry, University of Maryland Baltimore	N/A	N/A
Francisella tularensis subsp. holarctica CDC Live Vaccine Strain	BEI Resources	NR-646	N/A
Ehrlichia chaffeensis	Jere McBride, University of Texas Medical Branch	N/A	N/A
Babesia microti	Ben Mamoun Chouki, Yale University	N/A	N/A
FVB/NJ mice	The Jackson Laboratory	001800	N/A
FVB/NTac mice	Taconic Biosciences	N/A	N/A
B6.129S4-Ccr2tm1Ifc/J	The Jackson Laboratory	4999
B6.129P2-Ccr6tm1Dgen/J	The Jackson Laboratory	5793
C3H/HeN mice	Charles River	N/A	N/A
