# Supplementary material for: Tick extracellular vesicles enable arthropod feeding and promote distinct outcomes of bacterial infection
Source: Nat Commun. 2021 Jun 17;12:3696. doi: 10.1038/s41467-021-23900-8 (PMC8211691; doi:10.1038/s41467-021-23900-8)
Supplement: Supplementary file 31 — Source Data [file 41467_2021_23900_MOESM31_ESM.xlsx]

## Sheet: Figure1
Figure 1a		Main			Inset					Figure 1b
Figure 1c
			Synaptobrevin Sc				Synaptobrevin Si
		nm
		50-60	1064908000	1086322000	795158000		36586000	14404000	258532000	112510000	364470000
		60-70	1434592000	1413398000	1082592000		61434000	28532000	394130000	199732000	548078000
		70-80	1822256000	1758874000	1326024000		113212000	69202000	540292000	318966000	806250000
		80-90	2129646000	1851360000	1645676000		209592000	124074000	765644000	489872000	1081900000
		90-100	2389756000	2058076000	1849876000		324912000	183722000	1101186000	665300000	1317924000
		100-110	2582326000	2209864000	1917518000		399620000	267762000	1355632000	842908000	1611732000
		110-120	2740774000	2412530000	1994370000		498844000	379198000	1601356000	1072944000	1815794000
		120-130	2748802000	2451654000	2077302000		712154000	449950000	1779646000	1260966000	1828078000
		130-140	2353472000	2281676000	2168258000		831336000	539496000	1869594000	1313416000	1781244000
		140-150	2736420000	2350476000	2261036000		1083648000	674668000	2063592000	1507604000	1865478000
Figure 1d		nm (size)	SG				Figure 1e					Figure 1f			Figure 1g
		50-100	768000000	572000000	762000000
		100-150	1350000000	1530000000	2140000000
		150-200	2090000000	2800000000	3110000000
		200-250	1640000000	2720000000	2790000000
		250-300	1330000000	1590000000	1360000000
		300-350	824000000	535000000	519000000
		350-400	312000000	214000000	271000000
		400-450	101000000	89900000	110000000
		450-500	29200000	29600000	23500000
		500-550		36100000	28800000
		550-600		21300000	9260000
		600-650		5860000
		650-700		1700000
		700-750		334000
		750-800		10000
Figure 1h													Figure 1i
													Figure 1j-k
	Figure 1l

## Sheet: Figure2
Figure 2d			Vesicles								Control
	0	1.01879	1.02993	1.00317	1.04169	1.03263	1	1		1	1	1	1	1	1
	5	1	1	1	1.03831	1	1.01361	1.01811		0.946835	0.943102	0.977241	1.1	0.711592	0.91411
	10	1.01321	1.01342	1.01496	1	1.02405	1.03477	1.04776		0.899787	0.891317	0.926564	1.2	0.688854	0.919791
	15	1.05317	1.05847	1.0693	1.04685	1.08218	1.05657	1.04972		0.891007	0.931227	0.95534	1.2	0.824376	0.789382
	20	1.10662	1.0682	1.10808	1.09474	1.12582	1.0973	1.1032		0.887646	0.900568	0.943721	1.1	0.864616	0.869876
	25	1.19407	1.19126	1.15	1.04615	1.17736	1.18114	1.123		0.857703	0.845675	0.898342	1.1	0.594716	0.85463
	30	1.13032	1.09577	1.14692	1.11125	1.14114	1.09773	1.10345		0.84866	0.815309	0.902115	1.2	0.442988	0.8002
	35	1.09919	1.10005	1.14459	1.09605	1.11684	1.08111	1.08294		0.85032	0.809228	0.898053	1.2	0.399868	0.754541
	40	1.06559	1.05613	1.12016	1.06391	1.08388	1.01921	1.08528		0.854197	0.855901	0.908909	1.1	0.668389	0.856312
	45	1.06742	1.07446	1.14663	1.09311	1.08433	1.01255	1.13576		0.845301	0.841762	0.906057	1.2	0.675597	0.873279
	50	1.09156	1.08546	1.16785	1.13223	1.12882	1.0165	1.21701		0.856018	0.885161	0.927998	1.1	0.913442	0.867705
	55	1.13532	1.11167	1.21353	1.16374	1.16243	1.07125	1.30559		0.836157	0.845665	0.89902	1.1	0.53849	0.743931
	60	1.17226	1.128	1.2468	1.20183	1.19708	1.10614	1.33649		0.84265	0.851548	0.923964	1.2	0.7153	0.812147
	65	1.21851	1.10125	1.32605	1.27307	1.23609	1.1637	1.36183		0.85773	0.873896	0.938589	1.1	0.721598	0.836357
	70	1.25985	1.12251	1.36674	1.28767	1.2564	1.1957	1.37722		0.871031	0.929264	0.969523	1.1	0.839521	0.851878
	75	1.27223	1.09856	1.38	1.30354	1.27826	1.21318	1.3809		0.875938	0.927028	0.982407	1.1	0.756119	0.913522
	80	1.33859	1.18533	1.45879	1.28994	1.3303	1.30224	1.43883		0.857099	0.842382	0.920178	1.2	0.399992	0.783416
	85	1.40687	1.1822	1.58381	1.45925	1.41094	1.49279	1.50202		0.856914	0.850208	0.924585	1.2	0.367152	0.806637
	90	1.47846	1.2446	1.61743	1.5264	1.4755	1.45975	1.58723		0.860152	0.89091	0.956194	1.1	0.442203	0.84551
	95	1.56638	1.27077	1.67452	1.58461	1.54093	1.55558	1.66977		0.873213	0.924067	0.99138	1.1	0.717491	0.926879
	100	1.67481	1.35537	1.7913	1.68548	1.63383	1.69138	1.73273		0.873985	0.923464	1.00385	1.1	0.880133	0.885937
	105	1.83126	1.4452	1.93987	1.83272	1.78501	1.82982	1.84978		0.87849	0.943852	1.00896	1.1	0.697991	0.902492
	110	1.97122	1.53465	2.07754	1.96903	1.91122	2.00223	1.94778		0.874561	0.933079	1.02145	1.1	0.721832	0.895276
	115	2.10409	1.6099	2.19036	2.08799	2.00597	2.15157	2.03096		0.879364	0.937194	1.02702	1.1	0.860068	0.918706
	120	2.22377	1.67265	2.3119	2.19449	2.12032	2.27215	2.11585		0.879837	0.939441	1.01537	1	0.775908	0.907958
	125	2.37514	1.75189	2.45273	2.32748	2.25326	2.45685	2.21762		0.886848	0.942466	1.00784	1	0.96592	0.918736
	130	2.51058	1.84073	2.56402	2.44034	2.36271	2.55463	2.29442		0.892275	0.93558	1.0242	1	0.949534	0.820824
	135	2.58622	1.87334	2.61545	2.49394	2.42179	2.64361	2.32281		0.898698	0.957015	1.04461	1	1.09961	0.857347
	140	2.63581	1.90376	2.6564	2.53604	2.45683	2.70494	2.34137		0.89677	0.958955	1.03781	1	1.07478	0.816219
	145	2.71913	1.95074	2.73834	2.60519	2.5331	2.77148	2.39245		0.896415	0.957948	1.0468	1	1.20379	0.827087
	150	2.87399	2.0603	2.89744	2.76017	2.67931	2.95545	2.54417		0.897688	0.969719	1.04521	1	1.22755	0.845153
	155	2.9493	2.10343	2.9835	2.84894	2.75145	3.04408	2.57742		0.893571	0.940262	1.03795	1	1.15337	0.826013
	160	2.97126	2.11062	3.00936	2.86519	2.77252	3.07072	2.577		0.89695	0.93676	1.0353	1	1.14524	0.837457
	165	3.04249	2.12366	3.07799	2.96582	2.84778	3.13869	2.63256		0.900513	0.962562	1.05718	1	1.3714	0.898838
	170	3.13423	2.19921	3.15467	3.03218	2.91407	3.20792	2.70445		0.90222	0.929287	1.05159	1	1.27904	0.881137
	175	3.12934	2.20686	3.17757	3.07549	2.93112	3.22004	2.71575		0.905102	0.955995	1.07591	1	1.59718	0.933388
	180	3.08261	2.14703	3.14174	3.05205	2.91815	3.15477	2.71346		0.914274	0.951626	1.06513	1	1.61802	0.91909
	185	3.02687	2.10694	3.08221	3.00754	2.84634	3.07798	2.66791		0.918797	0.962213	1.06745	1	1.57956	0.91825
	190	3.02748	2.1193	3.08438	3.00161	2.82572	3.09711	2.68511		0.919952	0.966455	1.06702	1	1.56598	0.926303
	195	3.04666	2.13802	3.10327	3.03479	2.85515	3.09767	2.69965		0.921102	0.962402	1.06783	1	1.62782	0.925299
	200	3.07643	2.16008	3.13135	3.081	2.8954	3.10943	2.73816		0.916237	0.957886	1.06016	1	1.66827	0.934377
	205	3.09276	2.16113	3.15081	3.1057	2.93854	3.11817	2.76929		0.908025	0.952043	1.05384	1	1.73994	0.934368
	210	3.11483	2.18847	3.17356	3.12792	2.96518	3.15982	2.78573		0.891262	0.971799	1.06005	0.9	1.7598	0.955112
	215	3.12753	2.18054	3.1949	3.18074	2.98831	3.22107	2.81895		0.88323	0.948541	1.02444	1	1.4091	0.9354
	220	3.14048	2.1903	3.20256	3.20112	3.00672	3.22814	2.83657		0.874077	0.928061	1.00889	1	1.30783	0.945159
	225	3.14536	2.19007	3.2214	3.21944	3.04152	3.24553	2.83037		0.864694	0.89391	0.996078	1	1.22627	0.948873
	230	3.13521	2.18549	3.199	3.2083	3.03011	3.22784	2.82054		0.852713	0.889912	0.985371	1	1.30084	0.956653
	235	3.10232	2.16898	3.17871	3.18601	2.99518	3.21761	2.80298		0.841648	0.841384	0.958052	1	1.13332	0.912158
	240	3.08462	2.14725	3.16725	3.17851	3.00425	3.21957	2.7964		0.834467	0.847785	0.951542	1	1.22335	0.922496
	245	3.06151	2.13462	3.14117	3.16108	2.98851	3.20146	2.78264		0.825543	0.826072	0.938536	0.9	1.26167	0.92606
	250	3.07075	2.13696	3.14423	3.15071	3.0008	3.17864	2.80583		0.818718	0.826848	0.924715	1	1.35504	0.917432
	255	3.06131	2.13267	3.14606	3.16968	3.02599	3.20175	2.80145		0.809732	0.815691	0.923832	1	1.39722	0.926531
	260	3.07608	2.1564	3.14346	3.19319	3.03316	3.22484	2.79917		0.8023	0.810131	0.914431	1	1.44909	0.938242
	265	3.09822	2.1805	3.12817	3.2146	3.07736	3.24893	2.83694		0.796301	0.805214	0.908773	1	1.45724	0.938176
	270	3.10121	2.14762	3.16554	3.23246	3.07017	3.2671	2.82687		0.785301	0.785592	0.889012	1	1.48107	0.934281
	275	3.11682	2.15585	3.18958	3.25532	3.08833	3.29922	2.85959		0.775342	0.784291	0.881315	1	1.48727	0.929514
	280	3.13754	2.16021	3.21388	3.29431	3.12456	3.33923	2.87293		0.766528	0.760407	0.879073	1	1.51821	0.925839
	285	3.16446	2.19601	3.22384	3.26911	3.14018	3.33478	2.89306		0.774744	0.76668	0.86905	1	1.50139	0.915507
	290	3.16598	2.19193	3.23116	3.29757	3.15155	3.36022	2.90405		0.768425	0.759377	0.860711	1	1.47357	0.9131
	295	3.17536	2.1959	3.24034	3.34585	3.17201	3.39194	2.91341		0.770575	0.779579	0.867467	1	1.6365	0.940664
	300	3.18706	2.1936	3.25402	3.3671	3.1847	3.41612	2.91774		0.782063	0.758858	0.848354	1	1.54504	0.92273
	305	3.19495	2.20323	3.24627	3.36436	3.20178	3.3945	2.93262		0.814926	0.756915	0.840094	1	1.56783	0.922451
	310	3.23855	2.19575	3.27615	3.40386	3.21414	3.42465	2.93177		0.833068	0.735193	0.828204	1	1.4302	0.894694
	315	3.22987	2.16779	3.3168	3.42137	3.25176	3.44431	2.95564		0.861881	0.772383	0.830755	1	1.63872	0.940281
	320	3.20288	2.16167	3.27805	3.38914	3.23881	3.46243	2.94582		0.874167	0.746941	0.82335	1	1.49038	0.899677
	325	3.21766	2.09935	3.35384	3.44178	3.26566	3.49727	2.97185		0.890192	0.744763	0.818019	1.1	1.54574	0.917699
	330	3.23208	2.22393	3.29625	3.42876	3.27739	3.49228	2.98695		0.884449	0.752735	0.79855	1	1.61225	0.905889
	335	3.26649	2.2275	3.31971	3.47204	3.30681	3.52163	3.01487		0.878391	0.721459	0.811982	1	1.6118	0.894059
	340	3.28761	2.25802	3.33394	3.4889	3.32577	3.5342	3.00716		0.875514	0.731606	0.827615	1	1.59241	0.876589
	345	3.32456	2.27154	3.34892	3.52952	3.32401	3.56992	3.02988		0.876282	0.712013	0.831377	1	1.60265	0.863625
	350	3.4106	2.29436	3.35859	3.55478	3.36479	3.59517	3.03504		0.876334	0.713973	0.84075	1	1.56456	0.853164
	355	3.34341	1.85817	3.45534	3.59942	3.38959	3.61475	3.04854		0.871338	0.713996	0.854793	1.1	1.60117	0.867046
	360	3.31637	1.87194	3.43418	3.57806	3.3704	3.59821	3.05099		0.834046	0.653016	0.848724	1.1	1.44347	0.837358
	365	3.22727	2.19006	3.2873	3.47486	3.30016	3.52048	2.98654		0.872301	0.716963	0.868344	1.1	1.54821	0.849788
	370	3.17107	2.158	3.21836	3.41772	3.24006	3.45806	2.94754		0.872472	0.692932	0.867321	1.1	1.46898	0.82533
	375	3.1633	2.14602	3.21016	3.42083	3.24599	3.44202	2.94421		0.874793	0.698035	0.878853	1.1	1.5527	0.833857
	380	3.13639	2.12981	3.16876	3.35744	3.21449	3.43334	2.91866		0.875561	0.704644	0.883489	1.1	1.53116	0.827495
	385	3.13178	2.12379	3.15785	3.36726	3.21224	3.43104	2.91115		0.885381	0.711971	0.904065	1.1	1.58507	0.85359
	390	3.13597	2.11628	3.1622	3.38313	3.22568	3.44454	2.91372		0.882155	0.702058	0.905552	1.1	1.55023	0.842692
	395	3.03325	2.15126	3.20491	3.44193	3.31951	3.43416	3.04016		0.880373	0.709636	0.901482	1.1	1.51207	0.828586
	400	3.16272	2.15868	3.20535	3.45678	3.37962	3.48949	3.10633		0.908039	0.72202	0.928826	1.1	1.59368	0.854541
	405	3.11954	2.10295	3.16033	3.39331	3.24838	3.44543	2.93127		0.918451	0.732705	0.935076	1.1	1.61497	0.873899
	410	3.12277	2.13409	3.1608	3.40736	3.29343	3.45218	2.96133		0.92673	0.736791	0.96085	1.1	1.74598	0.894625
	415	3.13586	2.14852	3.15598	3.39657	3.27652	3.47594	2.97258		0.932165	0.738046	0.95709	1.1	1.58502	0.863967
	420	3.12068	2.12926	3.14937	3.4227	3.286	3.4694	2.95627		0.935223	0.747381	0.958915	1.1	1.59189	0.871705

## Sheet: Figure3
Figure 3a			Figure 3b			Figure 3c			Figure 3d			Figure 3e			Figure 3f			Figure 3g			Figure 3h
Attachment			Weight			IFN-g			IL-5			IL-13			gamma delta			IL-2			cxcl10
Vamp33 Sc	Vamp33 Si		Vamp33 Sc	Vamp33 Si		Vamp33 Sc	Vamp33 Si		Vamp33 Sc	Vamp33 Si		Vamp33 Sc	Vamp33 Si		Vamp33 Sc	Vamp33 Si		Vamp33 Sc	Vamp33 Si		Vamp33 Sc	Vamp33 Si
87.5	100		0.9	3.5		11.7817	39.6877		25.0065	92.3101		132.264	567.093		1187.98	1926.67		93.7211	398.373		77.8674	375.459
65	65.51		1.6	2.1		3.248	11.0449		6.01059	26.5586		35.7474	148.313		854.28	1200		15.0982	121.935		52.5019	180.315
			1.9	1.4		13.6247	12.1044		29.4996	26.0672		165.511	154.279		873.33	853.33		110.909	116.184		53.3954	48.5134
			2.6	1.5		5.13521	18.561		12.9698	48.3563		66.3912	276.157		998.75	646.67		51.8998	212.031		20.4311	154.512
			5.4	0.4		3.73742	22.6334		7.16893	46.6323		27.7187	277.769		998.75	865.59		25.8118	226.621		72.6118	433.207
			2.7	1.4		7.97075	17.3107		16.6137	35.867		97.9185	200.474		666.67	1194.66		68.5297	170.502		236.162	234.623
			6	1.7		12.6788	9.91206		22.383	21.9579		103.301	145.837		1173.33	299.63		78.0247	103.962		94.6676	202.667
			6	2		11.5496	9.3968		22.9689	26.3215		163.112	152.077		553.33	1433.33		108.157	115.258		69.832	67.3209
			3	3		21.0181	9.41777		42.4973	20.3027		248.811	127.515		767.52	206.9		201.169	92.7011		81.954	106.923
			4	4		7.31184	8.1901		17.419	18.4652		104.641	102.495		693.33	1873.33		70.2575	78.3908		41.9338	168.702
			1	2			11.3293			31.154			164.959		1053.33	1926.67			143.145			74.0813
			2	2			17.9898			37.9313			220.72		73.38	166.67			177.264			101.122
			2	1			16.2603			38.031			255.254		166.67	73.29			185.714			266.559
			1	2											126.6	80.06
			1	1											166.67	160.11
			3	1											193.47	200.14
			2	1											93.4	180
			1	1											126.67	86.73
			1	1											593.33	800.89
			1	1											420	885.56
				0.4											493.88	2095.65
				1											580.64	1173.33
				0.4											387.1	373.33
				1											226.67	605.91
				1											353.72	760.84
				1											266.67	727.47
															206.67	787.54
																1686.67
																393.77
Figure 3i			Figure 3j
ccl20			ccl2
Vamp33 Sc	Vamp33 Si		Vamp33 Sc	Vamp33 Si
63.629	96.6416		421.175	1069.99
13.0883	56.6544		117.855	901.118
39.0113	46.6797		370.389	318.334
28.3902	147.428		123.538	882.254
36.6012	97.4342		411.726	1503.1
66.3515	94.9576		671.467	1381.02
73.4388	55.3659		1060.66	1328.97
75.068	53.7627		470.52	314.282
59.9806	58.1422		340.142	799.127
24.42	51.8189		238.142	288.119
	66.8975			572.613
	134.25			311.869
				1626.16

## Sheet: Figure4
Figure 4a			Figure 4b					Figure 4c							Figure 4d									Figure 4e						Figure 4f			Figure 4g				Figure 4h
gamma delta T cells			Tick Weight					Tick Weight							(-)	FTY720	(-)	FTY720		(-)	FTY720			gamma delta T cells						% Vgamma5 delta1 T cells							% Vgamma5 T cells			Tick Weight
isotype Control	anti-gd TCR																							(-)		FTY720				Vamp33 Sc	Vamp33 Si						FVB-Jax	FVB-Tac		FVB-Jax sc-vamp33	FVB-Jax si-vamp33	FVB-Tac sc-vamp33	FVB-Tac si-vamp33
1407.64	340.24		Isotype Ab		Anti-gamma/delta Ab			WT + VampSc	WT + VampSi	Tcrb KO + VampSc	Tcrb KO + VampSi	TCRd+VampSc	TCRd+VampSi		CD4 T cells		B cells			γδ+T cells				Vamp33 Sc	Vamp33 Si	Vamp33 Sc	Vamp33 Si			31.7	43.9						4.52	0		2	1	1	3
1127.45	493.68		Vamp33 Sc	Vamp33 Si	Vamp33 Sc	Vamp33 Si		2	1	1	1	4	0.5		21500	143500	7600	231500		5700	15000			47	303	10	290			37.8	49.3						17.4	0		3	0	2	2
1199.34	553.03		3	3	2	4		1	1	1	1	5	2		57000	208000	21000	255000		10000	18500			64	217	27	76			36	41.4						16.3	0.89		3	2	1	2
754.27	439.76		3	1	1	0.5		2	2	0.5	1	2	2											140	154	110	120			16.2	41.2						13.6	1.12		3	2	2	2
			2	1	1	1		1	1	1	1	1	3												173	24	182			27	60.4						17	1.32		4	2	3	3
			1	1	2	3		1	2	1	0.5	1	1														203			25.6	52.4						5.17	0.51		3	2	3	2
			3	1	2	1		2	1	2	1	3	0.5																	28	33.8						13.3	2.53		3	1	2	5
			1	2	1	1		1	1	3	2	4	0.5											Tick Weight							41.6						10.4	0		2	0	2	2
			1	2	1	0.5		1	1	1	1	3	4																								8.72	0		4	1	2	2
			1	1	1	0.5		1	2	1	1	1	3											(-)		FTY720				Tick Weight							9.15	0.31		2	0	3	2
			1	1	1	0.5		2	1	4	1	1	5											Vamp33 Sc	Vamp33 Si	Vamp33 Sc	Vamp33 Si			Vamp33 Sc	Vamp33 Si						4.41	0.81		2	1	3	3
			2	1	2	2		1	2	3	2	0.5	6											2	2	4	0			1	1						16	0		2		3	2
			1	0.5	2	2		1	2	0.5	0.5	3	1											2	1	2	2			3	1						8.98	0		1		2	1
			1	3	2	0.5		1	0.5	1	0.5	3	2											3	1	3	1			1	0							0		3		1	1
			2	1	6	2		1	1	1	2	3	0.5											2	1	2	0			1	1							0		2		2	2
			2	3	3	1		2	1	3	0.5	3	1											3	1	2	1			3	2							0				4	2
			1	2	1	0.5		3	1	3	0.1	4	4											3	0	3	1			1	1							0.38				1	3
			1	0.5	2	0.5		2	1	1	1	5	4											3	2	4	2			1	1											3	4
			2	1	4	1		2	2	1		2	3											2	0	4	2			2	0											4	4
			2	1	2	1		2	1	0.5		2	2											4	1	2	1			1	1												5
			1	1	0.5	0.5		0.5	0.5	3		1	3											2	1	2	1			2	0
			2	0.5	0.5	1		4	1	1		3	4											2	1	4	1			2	0
			2	2	0.5	5		4	2	2		1	1											2	1	4	1			2	2
			2	1	2	1		6	5	2		3	2											3	0	3	1			2	2
			2	1	3	1		5	3	2		2	3											4	1	2	1			1	0
			3	2	2	1		3	3	1		3	2											2	1	2	1			2	2
			3	2	0.5	2		3	2	1		0.5	3											2	1	2	0			3	2
			1	0.5	2	1		3	1	3		1	5											2	1		1			3	2
			1	0.5	0.5			3	1	0.5		5	2											2	1		2			1	1
			0.5	0.5	0.5			6	1	2		3	3											3	1		1			1	1
			2	2	2			3	0.5			1	2											3	0		1			2	0
			1	0.5	0.5			5	0.5			2	3											2	1		1			1	0
			1	1	1			3	1			1	3											4	1		0			1	2
			3	0.5	1			1	3			2	5											2	1		1			1	0
			2					1	1			2	4											4	1		1			2	1
			1					0.5	1			2	2											2	0		1			2	1
								0.5	1			2	3											2	1					3	0
								1	1				4											2	1						0
								2					0.5																		0
								1					1																		1
								3					3																		0
								1					3																		0
								0.5																							0
								1																							2
								2																							2
								5																							2
								3																							1
								2																							2
																															0
																															1
																															0
																															2

## Sheet: Figure5
Figure 5a										Figure 5b																						Figure 5c
Uninfected					Inset
										nm	Uninfected							Anaplasma							Borrelia
										50-60	30536	731159	335842	591715	1681034	1644682		1582791	6530601	2125542	7134407	10369990	19347610		6224142	8018109	895122	5788203	1940365	2638007
										60-70	2655135	10789880	8006291	25554990	18207620	9185736		23635230	47740410	28002590	61754020	62856740	83537540		34121180	32382790	13050020	26589090	15309040	25150370
										70-80	31858160	37733370	38171260	76003610	47365850	36336190		120399200	122000000	127000000	153767800	144000000	145000000		79647790	65388880	67518190	45665880	43867610	50329810
										80-90	101540200	77243790	85277450	88688660	75984640	106000000		228207600	182000000	258000000	190274200	208000000	175000000		105626800	94717350	124000000	61596780	71665820	61160180
										90-100	129497600	120000000	129000000	92535140	107000000	150000000		283956900	254000000	325000000	184828600	210000000	194000000		105621500	106000000	126000000	79111630	70152690	69590940
										100-110	125059700	139000000	142000000	96877860	129000000	125000000		319576500	304000000	323000000	177447600	181000000	196000000		92795680	105000000	115000000	74826010	68574580	57056900
										110-120	112249600	132000000	119000000	101078600	138000000	97472470		320735200	296000000	290000000	161110800	155000000	170000000		80225860	100000000	105000000	45749260	64319640	38014940
										120-130	76980660	111000000	81548260	104817200	129000000	90740440		288985600	267000000	264000000	138666400	134000000	128000000		73759120	91535100	88990360	25508020	43072220	27390990
										130-140	43669440	82703910	55249360	104898100	103000000	92223680		247382700	240000000	246000000	119364500	109000000	92049860		72082740	79026420	70482060	20982200	24416230	26687440
										140-150	29287930	56951700	44838940	91679500	75363550	83291700		235574800	256000000	250000000	120043600	96438750	83396360		82889100	71463300	66516880	34198940	21471310	39890400
Borrelia					Inset
Anaplasma					Inset

## Sheet: Figure6
Figure 6a						Figure 6b																					Figure 6c								Figure 6d				Figure 6e
Time (day)	7.5x10^8	7.5x10^7	7.5x10^6			Time (day)	Francisella 7.5x108							Francisella 7.5x107							Francisella 7.5x106						nm	Dermacentor							Time (day)	8.4x10^7 of Ft	8.4x10^7 of Ft+10^8 of EVs		Time (day)	8.4x10^7 of Ft
1						0	0	0	0	0	0			0	0	0	0	0			0	0	0	0	0		50-100	96919280	10651640	2712640					1				0	0	0	0	0	0	0	0	0	0	0
2						1	-4.38323	-5.24283	-7.01149	-6.29852	-3.08351			-2.25882	-3.66495	-1.25336	-5.2395	-1.72233			-2.63301	-0.79066	-1.84634	1.82805	-0.35691		100-150	1342233000	1250000000	2230000000					2				1	-4.21986	-8.72532	-4.55665	-5.60494	-4.26475	-5.98513	-4.22094	-3.87782	-3.2312	-4.05943
3						2	-12.6557	-9.00045	-12.0171	-7.09134	-7.5716			-2.60212	-4.2749	-3.92859	-6.45378	-1.73337			-3.68513	-2.30656	-1.46473	-1.01618	-2.35797		150-200	2093466000	2440000000	2080000000					3				2	-7.06045	-11.2352	-6.16323	-10.8107	-6.70937	-7.3482	-4.4837	-6.3854	-3.01619	-8.80908
4	1					3	-17.1591	-13.2531	-14.1956	-9.62947	-9.98573			-6.87596	-4.75339	-7.08831	-10.5307	-4.49351			-2.45312	-1.71765	-5.31455	0.672079	-2.27605		200-250	1249154000	834000000	1490000000					4				3	-7.80393	-11.2747	-4.32714	-13.1687	-12.0737	-5.57001	-6.68642	-8.61135	-6.35489	-9.8795
5	1					4	-22.063	-17.7633	-15.5765	-12.2116	-12.2901			-11.7319	-5.08466	-9.76881	-13.9772	-7.04941			-1.29198	-0.93244	-10.8424	3.55396	-1.73776		250-300	288418900	351000000	313000000					5				4	-8.8089	-11.286	-4.18159	-15.4628	-16.9789	-4.05824	-9.0289	-10.1766	-8.51102	-10.4995
5	1					5		-22.9863	-16.3443	-16.941	-18.5285			-17.2745	-11.1053	-15.3457	-22.1154	-9.931			1.51003	2.12662	-13.4295	6.0971	-5.47657		300-350	218417500	321000000	261000000					6				5	-15.3258	-15.1889	-5.67622	-18.4063	-20.3042	-0.83024	-14.2953	-13.2312	-10.8702	-16.1383
6	1					6			-19.9095		-22.9398			-22.1205	-7.34041	-21.7916	-22.7768	-10.2015			1.38465	4.4877	-18.5196	7.85526	-8.24411		350-400	318946500	279000000	243000000					7	1			6	-16.941	-18.0767	-6.33117	-17.8474	-23.7523	2.26766	-16.7049	-11.3518	-12.2738	-16.887
6		1				7			-22.1356					-23.5186	-7.21948			-4.00773			4.12124	6.21081	-16.2523	8.95747	-8.58932		400-450	88724420	137000000	163000000					7	1			7	-16.0437	-17.4901	-5.11644	-15.1541	-23.4001	1.05328	-20.8252	-9.79744	-9.79514	-13.1727
6		1				8			-25.2128						-1.13051			-1.58432			4.32839	7.45951	-12.9749	9.17791	-2.44573		450-500	33316980	41731240	777480					8	1	1		8	-13.321		-1.00761	-13.5626	-22.514	2.67658		-7.72314	-5.65012	-6.11839
7		1				9			-27.0222						-0.08939			0.248413			6.26908	6.56524	-8.07004	7.74235	-0.66117		500-550	29775920	12224200	1060					8	1			9			1.89207	-14.0629		4.36803		-11.6551	1.24828	-0.36851
8						10			-31.6529						2.94984			1.2531			6.30724	6.97966	-2.68253	8.67251	0.222339		550-600	20246480	7626620	0					9	1			10			4.75817	-7.28163					4.18682	2.45671
9																											600-650	15673740	7908500	0					9	1	1		11			7.52911	-4.62022					6.56394	6.0014
10	1		0																								650-700	14971380	3882460	0					10
10			0																								700-750	8212720	816960	0					11
10		0	0																								750-800	1475200	106060	0					12	0	0
10		0	0																								800-850	65140	8020	0					12	0	0
10			0																								850-900	440	280	0					12	0	0
																																			12	0	0
																																			12		0
																																			12		0
																																			12		0
																																			12		0
																																			12		0
Figure 6f					Figure 6g
Splenomegaly					IFN-g
(-)	EVs	Francisella	Francisella + EVs		(-)	EVs	Francisella	Francisella + EVs
0.37464	0.373012	1.59788	1.10087		5.07286	3.98133	34504.5	7326.92
0.396947	0.619555	1.69406	0.997596		4.1258	1.78197	12276	14296
		1.47783	1.13712				22936.7	14370.8
		1.00454	1.07041				22936.7	14370.8
		1.24693	0.989678				15015.6	8047.02
		0.983827	1.25417				32024	9920.49
		1.56152	1.07771				18054.5	13532
		1.23381					30018	12680.8
							33244.6	8009.68
Figure 6h					Figure 6i						Figure 6j								Figure 6k
Liver					Spleen						Mouse Blood	Repleted Nymphs	Week 2	Week 4	Week 6	Week 14			Unfed Tick	Repleted Tick	Blood	Blood	Skin	Lung	Liver	Spleen
(-)	EVs	Francisella	Francisella + EVs		(-)	EVs	Francisella	Francisella + EVs			480000000	352500	7825000	3550000	1750000	750			750	220	190	680000	580	1080000	1200000	540000
0	0	29629.6	5813.95		0	0	221088	22286.8			472000000	265000	165500	4825000	5550000	1			1	500	320	1960000	1	144000	1280000	8400000
0	0	18831.2	16937.7		0	0	189076	100242			490000000	87300	387500	5500000	1	1			1	1	90	252000	300	240000	132000	165000
		28344.7	14974				137649	37356.3			236000000	425000	1225000	6500000	657500	2800			2800	1500	100	244000	240	21400	490000	378000
		95015.6	2759.38				310734	28846.2			280000000	217500	1435000	1	2550000	350			350			98000	340	24000	174000	184000
		93400.4	20424.8				240741	54597.7				3625000	2775000	3250000	887500	13500			13500
		25445.3	76867.8				40983.6	134058				349000	3602500	4750000	8000000	2050			2050
		44482	27222.2				222222	125514				3575000	185500	5750000	1175000
		103668	16454.3				361111	24261.6				31400	102000	5575000	1250000
												542000	175500	4872500	1000000

## Sheet: Figure7
Figure 7a				Figure 7b
EV-		EV+		EV-		EV+
Positive		Positive		Negative		Positive
Positive		Positive		Negative		Positive
Positive		Positive		Negative		Positive
Positive		Positive		Positive		Negative
Negative		Positive
Negative		Positive
Negative		Positive
Negative		Positive
Negative		Positive
Negative		Negative
Negative		Negative
Negative
Figure 7c				Figure 7d
IL-5				IL-10				IL-5				IL-13				IL-12p70				IFN-g
(-)	Anaplasma	Ap+EVs		Naive	Ap	Ap+EVs		Naive	Ap	Ap+EVs		Naive	Ap	Ap+EVs		Naive	Ap	Ap+EVs		Naive	Ap	Ap+EVs
0	0	60.9423		20.3851	55.3612	85.1379		12.4353	21.6526	60.9423		0	36.3592	0		14.0141	27.9994	91.0886		3.76493	11.2562	18.3604
0	0	28.3596		17.1764	30.0767	64.8232		11.7926	13.6959	28.3596		0	22.5719	39.7171		19.0468	39.1813	41.9632		3.23991	10.9167	7.36551
0	0	22.3909			30.1948	80.6292			47.7329	22.3909			14.8096	0			31.2856	0			6.49479	3.30358
0	0	37.1612			64.3383	13.7855			29.4235	37.1612			26.7818	14.0246			36.416	5.64646			9.07618	8.36307
0	0	0
0	0	0
	0	0
	0	0
	0	0
	0	1.61176

## Sheet: Figure S1
Figure S1c							Figure S1f		AAE2
								50-100	38100000	62400000	28400000
								100-150	136000000	148000000	121000000
								150-200	288000000	193000000	209000000
					Calnexin			200-250	159000000	201000000	122000000
								250-300	50000000	83500000	111000000
								300-350	37300000	54300000	73800000
								350-400	22700000	27900000	27800000
								400-450	15900000	15900000	8890000
								450-500	3510000	9300000	2530000
								500-550	1640000	7950000	1930000
								550-600	1800000	1410000	732000
								600-650	1080000	136000	87500
								650-700	726000	2000
								700-750	751000
Figure S1d								750-800	674000
								800-850	374500
								850-900	43000
				Alix
							Figure S1g		ISE6
								50-100	2080000000	4590000000	3690000000	3800000000	4130000000	2690000000
								100-150	3610000000	4710000000	4770000000	7400000000	5840000000	6120000000
								150-200	2490000000	3200000000	3100000000	5310000000	2650000000	4310000000
								200-250	2130000000	1830000000	1620000000	2790000000	1940000000	1900000000
								250-300	1370000000	1090000000	1130000000	1600000000	913000000	769000000
								300-350	690000000	695000000	745000000	810000000	443000000	387000000
								350-400	393000000	584000000	520000000	330000000	181000000	311000000
Figure S1e								400-450	256000000	238000000	143000000	190000000	59500000	111000000
								450-500	81900000	47200000	31700000	61400000	15500000	32000000
								500-550	50500000	44400000	30500000	64200000	14300000	24500000
								550-600	31400000	32600000	13100000	31800000	2960000	34900000
			TSG101					600-650	22700000	20700000	2450000	10400000	606000	50900000
								650-700	10900000	4890000	102000	5090000	1640000	26800000
								700-750	2550000	356000		2760000	1910000	5800000
								750-800	280000			1130000	800000	652000
								800-850	16000			348000	192000	58000
							Figure S1h		DAE100
								50-100	103000000	169000000	127000000	46200000	163000000	137000000
								100-150	404000000	440000000	392000000	265000000	569000000	522000000
								150-200	433000000	510000000	431000000	385000000	383000000	715000000
								200-250	277000000	336000000	292000000	201000000	209000000	311000000
								250-300	150000000	112000000	97500000	169000000	102000000	121000000
								300-350	44700000	89500000	31300000	72300000	44000000	109000000
								350-400	24800000	43700000	22500000	44100000	23300000	34000000
								400-450	11500000	19300000	12600000	8950000	21000000	7820000
								450-500	2480000	9050000	4360000	1260000	6200000	2020000
								500-550	7570000	13900000	3900000	1360000	2390000	2740000
								550-600	10500000	3860000	1790000	792000	1580000	1480000
								600-650	4010000	1520000	1650000	258000	950000	287000
								650-700	611000	997000	1040000	24500	814000	13000
								700-750	93500	229000	543000		653000
								750-800	5500	15000	930000		415000
								800-850			1362000		493500
								850-900			694500		559000
								900-950			168500		337000
								950-1000			17500		75000

## Sheet: FigureS2
Figure S2a
	Control	Synap2 Sc	Synap2 Si	Vamp33 Sc	Vamp33 Si
	86	87	78	85	88
	88	85	85	85	85
	91	86	86	84	76
	89	86	86	84	84
Figure S2b
	ScRNA	SiRNA
	0.00168049	0.00100719
	0.00161603	0.00156923		Vamp33 Silencing
	0.0016536	0.000976312
	0.00128987	0.0013331
	0.00178543	0.000837682
	0.00238116	0.00104535
	0.00158032	0.000889729
	0.00207316	0.00121666
	0.00127163
Figure S2c	ScRNA	SiRNA
	0.0030859	0.00208812
	0.00201363	0.00219494
	0.00335287	0.00104554		Synaptobrevin 2 Silencing
	0.00274435	0.00181276
	0.00269828	0.00146693
	0.00233463	0.00136467
	0.00327195	0.00112448
	0.00267033	0.0011218
	0.00424746	0.000581394
Figure S2d
	nm (size)	Vamp33 Sc					Vamp33 Si
	50-60	206648000	235836000	60744000	36212000		48426000	31676000	45630000	48014000	51168000
	60-70	340278000	444634000	109506000	81164000		110972000	68608000	84322000	124292000	100334000
	70-80	601616000	667990000	172580000	158644000		197480000	153240000	154546000	229258000	160996000
	80-90	879742000	885212000	290324000	230908000		295180000	278738000	211746000	392160000	213242000
	90-100	1126964000	1100678000	435864000	366180000		452274000	461664000	337554000	569770000	291376000
	100-110	1539262000	1315986000	638116000	555056000		643754000	649398000	581882000	756194000	420594000
	110-120	1842638000	1615534000	843806000	736864000		838570000	832972000	829378000	1004750000	550182000
	120-130	1976846000	1840338000	981570000	814676000		954296000	880296000	965282000	1164528000	651578000
	130-140	1930570000	1924502000	1029486000	793634000		1048888000	883740000	976520000	1226832000	804580000
	140-150	1941806000	2099564000	1085936000	820496000		1118164000	1016170000	965122000	1416166000	1026204000

## Sheet: Figure S5
Figure S5b
(-)	Tick
14.513	49.002
12.09	21.394
9.776	24.134
12.107	40.611
14.335	28.269
12.771	16.817
11.98	23.319
14.554
Figure S5c
CD11b			Basophils			Monocytes			Macrophages			Neutrophils			Dendritic Cells			Eosinophils			Mast Cells			B cells			T cells
(-)	Ticks		(-)	Ticks		(-)	Ticks		(-)	Ticks		(-)	Ticks		(-)	Ticks		(-)	Ticks		(-)	Ticks		(-)	Ticks		(-)	Ticks
3220	5210.28		280.19	1307.57		340	1080.75		446.67	787.21		100	473.66		1046.67	487		620	567.06		20.01	206.81		313.33	346.67		1373.33	1653.33
1393.33	6200		140	2425.32		193.33	1140		240	940		73.33	266.67		846.67	1280		166.67	473.33		20	832.87		99.94	920.64		879.51	1681.17
1399.23	2374.98		46.7	513.05		106.61	306.88		199.89	313.55		99.94	333.56		706.28	680.47		133.26	326.89		20.01	113.27		373.13	173.45		672.96	673.8
1887.98	7545.23		146.77	1373.33		200.14	833.91		286.87	740.51		113.41	166.57		440.31	667.13		413.62	980.68		40.03	426.67		146.59	213.33		852.86	1233.33
2085.51	3064.97		400.28	433.33		339.81	373.13		359.8	366.46		93.28	80.06		526.38	739.59		626.32	426.43		0	60		86.67	253.33		946.67	1246.67
1826.67	1841.28		226.82	426.67		260	186.8		293.33	313.55		113.33			806.67	587.07		326.67	233.5		73.38	93.33		273.52	146.67		800.56	726.67

[truncated: 6 more sheets: FigureS6, FigureS7, FigureS8, FigureS9, FigureS10, FigureS11]
